# Supplementary material for: N-linked glycosylation enzymes in the diatom Thalassiosira oceanica exhibit a diel cycle in transcript abundance and favor for NXT-type sites
Source: Sci Rep. 2021 Feb 5;11:3227. doi: 10.1038/s41598-021-82545-1 (PMC7864949; doi:10.1038/s41598-021-82545-1)
Supplement: Supplementary file 2 — Supplementary Information 2. [file 41598_2021_82545_MOESM2_ESM.xlsx]

## Sheet: Overview
THAOC_Nr	sequence	Peptides(bacterial-motif)	Fe status	predicted_motif	NetNGlyco confidence	SignalP_Signal-peptide (used_for_figure)	TMHMM_Transmembrane(used_for_figure)	TMHMM_Topology	TargetP_localization	CDD_best-hit	CDD_evalue	CDD_best-hit_description	blast_results_best-non-To-hit (bitscore - evalue - Ident)	blast_best-hit-genename (bitscore - evalue - Ident)	KEGG_analysis
THAOC_08463	MVYRVISGILVFAAASVFGSGVVGVVRTRTKTNNPITLAANIKLEPRKKELWLPWPLDKIRDDYSKFAQDRAANLTVQSTVDEDEEERAARRETSSALSRGFQQLASIYSPRNESNPTDVQQHWSRQAISPLAVARRQRIIGGDEGKSDGGGLDKNVMMQYVKLQAETRLRQLSFIASDLSVHLPAASPVLLSAYFLPSRRHDPLRRLLKYAMTLTAVSWMQSEATKYRRLNELPCMKDFNLRSPDLPPFLPEVWDGTIQANKDAGSKSEGVEENSKRVDDSSHPIWGPLQSFGTISTAYKNWLEGRENIYVEMHHRRREETERQLLNSTFAPSKHGKDTGYALITGASGGIGRAIAVELARYRIPVILVARDVSKLNRVAKEFIHESEENISRMLELN…	AANLTVQSTVDEDEEER	no-Fe	NLTV	+	N	2	o4-26i422-444o	S	DltE	2.76467e-36	Short-chain dehydrogenase [General function prediction only]	GAX17970.1 hypothetical protein FisN_18Hh181 [Fistulifera sola... 221 3e-59 31%	WP_101616912.1 SDR family oxidoreductase [Bifidobacterium marg... 103 9e-21 33%
THAOC_08721	MGDDWTSSSGIALALAAHCGEVIRQSQGIEGREIHYEEATPLAGFGNGQYAPASENAQTTWKKYTIGGALVLLLSFMMLSHDNSPIAQDVPTLQKHHSKAQKELSKAELNAMLFDEDRRYILHDFDSRSPVSNFLPGVAGVFGKPVWSFYVNRGQAIASFGLASKDFPMLEFNPANKAYQQTPYVGFRTFVTGTRSGSNGKDGESFLFEPFSPANSKILGMDGEAEDAKPTRTMYVGTNEMEITEEDDVHGLATSVVYFVLPEEDFAAMVRRTTFTNTGDDTLTLSALDGLAKMEPTGGKLQWGLKNIGRTLEGWMGVYQADETLNLPFYRMSTEPGDSASVKVEKAGHYAISLVEKSGELLPIVYDTEKVFGFASTLQEPNGLIASSVEDILANPQYG…	AENYTLIDESK	both	NYTL	+++					Glyco_hydro_36N	0.00487819		XP_002290006.1 predicted protein [Thalassiosira pseudonana CCM... 1994 0.0 77%	PKN91130.1 cellobiose phosphorylase [Chloroflexi bacterium HGW... 782 0.0 40%
THAOC_28875	MKHYRSLLLVVLAAEVATAKQCYDLEVHSCGCAASVCTESKCSSTGGIWSDQCPGEECVCPGDGDASTEEIVKDNVFVDDAGTSHVIPAGATIVLGTMDAVALSHFGLTSDRVVATMGERSSSGSNHGGFYYDGNIAYGELDHGSKDYDPSVFPADPDEEERAFLDSIEGDLSSGCSNTNYYCDLVDTTILDEIGWPDVVIVGSFYSSLLTDEVRGNFTDKGVPVVELKNAYGDDDAEAGNIRNMIEMIERMESLAKTLGLDVHGSEVVKDDKEKLCEAAATFQEAAAEARGAGARAMAAYMPYQANEPGKTGAFLPNPDRYRTRIGVPSFARSICSYFDSTQGPSPLDDAKLGTGHTPQRGDYWENRAGDYAPGSGNFLANETKSVSGQHAYNVDFWL…	AGDYAPGSGNFLANETK	no-Fe	NETK	++	Y	0	o	S				OEU15614.1 ferrichrome ABC transporter-like protein [Fragilari... 453 8e-150 52%
THAOC_18661	MGLDSNSRPPCRANLILGWPRGRTSANLVDERSAPDSCGEIRSKTHLYGGMEPPASVDADDLIASGIGPLVDSIGSLSTAKLNIDGTIVETSTIDPLDFAGMVDSAGEVEILEDKDVDSEEGDPLAGMLDTGDESLGLNGYGYDDAPPYEPYVVAGSNGVTMAGPDSVMGVDEEPEDHEGAYVGDIRSMHMERMTDAGRRLRGSNDVHPNVNDAASARRGLSSINTAGIGLFYPLTCNAALNCDSPSSFSAAVTAAGTGEVTLACGTCYTYDIEAGATTTIGGLNIIGKLLVPTNHKGILVTPYVFIQGELEMSDTNPISKDNLSMKIVLVDGGDKMFTPADSNAGVTGTPFNTGTRAFLVAGGRLNIRGWDGDNSASGADTTWTPVLEMAEKYLTPGL…	AGNNTGVLGR	Fe	NNTG		N	0	o	M	COG4102	2.41327e-30	Protein of unknown function (DUF1501)
THAOC_13611	GESRRTRGRYPWAKVSWGIQPSTWKFQPSPPLQKKSTAERQASARTQRGNYLTLRRKEPGGREGEGEEVKVKPLSVGQGSGKIRIGRDSASVSSLSLVLAVASLFDVARPWTVPNAAVTGSQSRGAVIRPRRDLTRYLSSDSNDVKQKEGGPSALEEAALLRERAETAREEALGLERNLAEERVRSIEAMLEDEEGGKSGAAALSVDERRTLSGTLKSLREFLDPPRRVADADEGCADVEGEGGDVESKDASEIPEEEDEEEPQEMVGTISEEDLSTVEELYDFLLELSLLDTFTQGIESELLDIDDENKTASEYLTEWMEEIRAGNVTQDKLDEALDYAKLGKIVVSIPGFSKIKDKLINFARVMNVTNGPNWIDDQELSVRVRNLENFLPSSTTALS…	AGNVTQDKLDEALDYAK	both	NVTQ	+++	N	0	o	M	S2P-M50_like_2	8.53662e-14	Uncharacterized homologs of Site-2 protease (S2P), zinc metalloproteases (MEROPS family M50) which cleave transmembrane domains of substrate proteins, regulating intramembrane proteolysis (RIP) of diverse signal transduction mechanisms. Members of the S2P/M50 family of RIP proteases use proteolytic activity within the membrane to transfer information across membranes to integrate gene expression …	XP_002286313.1 predicted protein [Thalassiosira pseudonana CCM... 114 4e-22 32%	PXF48806.1 putative zinc metalloprotease EGY2, chloroplastic (Gracilariopsis chorda) [... 103 6e-19 31%
THAOC_15644	MDTSVDSTSSSSSVSPQNGVDGSDGAEGGSTRQGTSSSGCAEICPPVQNIPLVTQVKREDDQANAKVEAEDRVGPTGPTEVPPGRTFETRLAMKLAAGGEMKTGKEKKAEVGAKEKEEAHRRFADRLTLKMSGEDSRASPSASPKDSNVSDHIRGEEVANDVPEIPHIESEKHPGRQELHGARDHLTLDGDNPTAEKEGSRSTGPADDCDDLEMFEDGARAAMVSDYAAEMVCNSQKTVTSNGDAQDLSGSRRRRSPSLQWLRGNLLRNVSGQSDNSNNTRRTNLVYDSSTPVEAMLVFDASVRPAQPMEVYEAKEVSFFESKGAVVIGMLCFILVTVTVSLAVSMTKSNETTLEPTLQPTLSPTFDPRSTLQVIQTRPTGSRRLRCGFHACGMGGFRR…	ALNNGTVDLIAGALR	Fe	NGTV	++	N	0	o	C	PBP2_BztA	1.05788e-11	Substrate bindng domain of ABC glutamate/glutamine/aspartate/asparagine transporter; the type 2 periplasmic binding protein fold BztA is the periplamic-binding protein component of ABC transporter specific for carboxylic amino acids, glutamine and asparagine. The BZtA domain belongs to the type 2 periplasmic binding protein fold superfamily (PBP2), whose many members are involved in chemotaxis an…	XP_002289233.1 predicted protein [Thalassiosira pseudonana CCM... 238 1e-62 29%	KPQ18091.1 ABC-type L-amino acid uptake system substrate-bindi[Rhodobacteraceae bacterium HLUCCO18]... 77.8 2e-11 26%
THAOC_19688	MGRHGGNTFCLLAVLAGAINGFSNFPITSLRSHVDNNDRGSQAQALVSLVRSSDETGDKDEEIRRAVSELEALPVPIQEDGESDERFKPLLGLYQVDQVLSTNKKENPVGGKWTRNNSLAQMLFKTRATFQHILPLNSTGLAKNSAVGAVAEAINVISLDALGGMFRIWIVLRAVRALFDQPFICFAKRKRRTGEYSHLPIRLGPESSVVLDTTYCDDCVRIGMGGTSGTRFVFTRTEDETATEFESLLSLRTVPRWKLLRNTGLALSASMYAATGFVGFDRLKAFIVYALRCTSNTRLFGSGLKVGLRTIGVLMSILSGMAFAIVAFGSGGVEGIRRESNIVNSGCCY	ATFQHILPLNSTGLAK	both	NSTG	+	Y	1	o311-333i	S				XP_002183172.1 predicted protein [Phaeodactylum tricornutum CC... 148 1e-35 34%	XP_011395472.1 putative plastid-lipid-associated protein 8, ch... 44.7 0.20 30%
THAOC_28112	MGRHGGNTFCLLAVLAGAINGFSNFPSRHQRETRWSITSLRSHVDNNHVDNNDRGSQAQALVSLVRSYDETGDKDEEIRRAVSELEAMPVPIQEDGESDERFKPLLGLYQVDQVLSTNKKENPVGGKWTRNNSLAQMLFKTRATFQHILPLNSTGLAKNSAVGAVAEAINVISLDALGGCFAYGSCFEAMQCPLGEKS	ATFQHILPLNSTGLAK	both	NSTG	+	Y	0	o	M				XP_002183172.1 predicted protein [Phaeodactylum tricornutum CC... 83.6 5e-15 38%
THAOC_19641	MKFSLPAYLLAASAAAKKRDVFHARNTANQGLRRRVQHAAEMDSLPEELDLSMSLDYSRFDSHPQFYDLHEGYGEVKAFGPGGICSEGDSYVTLDLTQAFQPLRKPTQVYPDEDGVTRVTMKFEPINYHGPSFSNIIRSWNGDAPGPTLHLQPGGSLEIELINCQRRPDGPYDGLWKNDYAAPNTTNIHTHGPHISGESPGDNVFVHLGPENMTIYKYHFDENHFPGTFWYHPHFHGSTALQVGQGAAGMMIIEDNELYPVPDMVKNMEDIQHMNLARLQDASRTSKDEVTKWTTDSTLEDDPFTLTNITTDLTNFMLINMQFIPEITMEVGKWYRWRMAMSSIEEGIAFNVDGTSCQMKLLAKDSIYVSDAPRDISMVILSPGNRADVAVRCDSVGPQ…	CDSVGPQYVNVTK	both	NVTK	+++	N	0	o	M	CuRO_1_Tth-MCO_like	6.63395e-57	The first cupredoxin domain of the bacterial laccases similar to Tth-MCO from Thermus Thermophilus The subfamily of bacterial laccases includes Tth-MCO and similar proteins. Tth-MCO is a hyperthermophilic multicopper oxidase (MCO) from thermus thermophilus HB27. Laccase is a blue multi-copper enzyme that catalyzes the oxidation of a variety aromatic - notably phenolic and inorganic substances cou…	CBJ26284.1 MCO is implicated in celullar iron transport playin... 174 4e-41 35%
THAOC_01622	MSSLVLLVVFSAVHAWQPQVLPPTRQNRRRANRAKLQAVAVNGSAETPAKQTSDAIGIQGGDTLEVPAEDDDPFTLLASLAATTLLQSDRKRDGKKEAGGKASSATNWVDEGSAFNFRGALDKVELYNPTDMERSTGTNMQRQDEAITWLRWMKSIPSPIVVDLSAEGRDAANSTVSDDFLRLLSTDQGDDGVGMSASRLRQLREEFLDRLECRLVLLPSGQGLVGGLHEPSGSLVFGKLLYGGVTRYRILPSSSGSGGADQQRRPPRRAGERTERKTRKSQNIPSWVQYGGSCRLYEGVDMGAAAVLEFSLLPKIQGGFDEGDSTMNTDMVLERLGWHPRNMFRFVDGSGGDASKTDDQPMDSDDYLPKDTLQGQDRNEAFASEFRRTVGGLGPQIDS…	DAANSTVSDDFLR	both	NSTV	++	Y	0	o	C	SpoVK	1.61169e-42	AAA+-type ATPase, SpoVK/Ycf46/Vps4 family [Cell wall/membrane/envelope biogenesis, Cell cycle control, cell division, chromosome partitioning, Signal transduction mechanisms]	XP_002296966.1 predicted protein [Thalassiosira pseudonana CCM... 792 0.0 61%	OEU19899.1 AAA-domain-containing protein [Fragilariopsis cylin... 353 3e-112 55%	NSF; vesicle-fusing ATPase [EC:3.6.4.6]
THAOC_12275	MKRLSSALLAFALVCGPSDAFRTPTTHHRHRVPPRRSPSSVGRRTIAPPRPSGATTTSLSVLGLDHDTTQKLIVKVVEKTIDAGVPALFFVGATWYLFQKINEDGDESGPGGMGKRGMGGRGGMFGEPRPLGPVEELYDDIYDDLSGGGDRNKSPFAKLFAGGGGMAGRRDFSKPTSKLNIGIPKQKFLKVTKMNSKYDSYRYSMIKATEGKSAAAAELRSKGFEEALFRSVGVVDGDGKLSLAEGTALLRLERDFLSKGSELLRAVGEMQRTITNYAVVEELKDMGAEPGDIDVLMNETVIDAEIVDGLTQSQKDFFNITSSDNSSESMKGGGLKKKVKTGSGSDADLKMAISGMESLNTKITMLELDFIRDVVDILGPDRADSIRTAVVGNMITGEA…	DFFNITSSDNSSESMK	no-Fe	NSSE	+	Y	0	o	C	PRK11778	2.22432e-100	putative inner membrane peptidase; Provisional	VEU41683.1 unnamed protein product [Pseudo-nitzschia multistri... 469 2e-152 41%	OEU15743.1 Peptidase_S49-domain-containing protein [Fragilario... 374 8e-121 60%
THAOC_32605	MIACDSEMIADFGERAVKSLEKRIKTITNFWRRTERQKDKKPTKLDEEGGPSKGQRTHFRVGSKHNRGELSFRAREGSSVESQRKPIAMARSSGGRGGARHNGPPQAAAAQAGPTPTVEARPKGFTVDVRIFLVVITTTMALAFTAGVMIGPTDPAVVGPVLSLLGLAGSLPNAPGGGPAALPEAEEAEVGYAGEARIAQPKRTRTDHVATLGYKIRETHVNIDTPVLEGTGDLPGYRRDISYERNDTARDGLDKDGQYRDQTSPSGQHLLIDMRNLEADFLNSEARLAAAMQGSVTAAGLTMLSYHCHSLHPAGVSCVGVLLESHISFHTWPDEGVITLDMFTTSEKPLLPALPAIEALFGVPRADPDDEGSMLEPVTLWSHELRGFRTEDKRSAHYL…	DISYERNDTAR	both	NDTR		N	1	i131-153o	_	PRK00811	1.27746e-36	spermidine synthase; Provisional	GAX21505.1 hypothetical protein FisN_4Hh568 [Fistulifera solaris] 536 3e-175 48%	OEU21075.1 S-adenosylmethionine decarboxylase [Fragilariopsis ... 133 2e-33 78%
THAOC_35477	RREAARAGGRGCAEGGRGDEVRDGRTDRGRGDHVSCIAVTATPTPYRPGAGPWALFSFERDGGDIDRMVVQLLTDSAEGFKAMTLPRKIGTLVLGLAVAIGTVGKYSPHLFMHLPFPFSIILWDVTGNEMPPYFMKDAWAENEIDSWTKDGDLVVATGAKSGTTFMLYCTHQIRTKGADAKDELWPDVSITTPWPDLRHSRAGTWAEQKDRLNTTLVDGKKMSFFWDNPEYPMRIFKSHYGPPVLPVRKTSGKKIKYLAMARNGVDVLASFVPFYSSHTEEFRNLWGGFPPEVPTAEGMCDENCQTVKDLMPGGVMSHTYFEYIMSWWPYRDDPNVLFLHYSDVRKDLKGSVEKIAKFMDVSLTSAELKKVTKQCSLEHMKSVDKFGYLMPLNTDGAGL…	DRLNTTLVDGK	both	NTTL	++	N	1	i89-111o	_	Sulfotransfer_1	1.00247e-25	Sulfotransferase domain	OEU17825.1 P-loop containing nucleoside triphosphate hydrolase[Fragilariopsis cylindrus CCMP1102]... 309 9e-98 43%
THAOC_25916	MQGFGAGRLQGGERELSVRQGGVPEHSPDGPHLRAQHVHRAVGPVPERVRRPVDVQQHAQPDALHGAGVLPPPPPAVRAGGGHGDDTGVDQLPVDRLERRGARGDDDAELQHHEERDGVQLVRRDGPGRRGRRRGGPAALPRVGDRPAPDGRVAPPASAPLPPERAVRPGRGPRDPRGQHVVGLRPDEGAVHLLAGHGRVQARAAEQPDVPRRRGGLVRPAEHHADNRARTSVRGLQHQPDQGHGRPVRVPRVHEQSVREPHPRAPRVGDEARTHRPVRSEARRPDGPRAEPRDRPPRRAVPPHTLVVPLQVRAVRQGGHEQRVRVLDTAQPARLHGRHGRERGRPGLPPDQHERARLPRRARLRPERAEEWGDTRRDEPDDARGRPVRAGRGPSDEAR…	DSAADHFNVSGR	Fe	NVSG	+	N	0	o	_	Herpes_BLLF1	2.75877e-06	Herpes virus major outer envelope glycoprotein (BLLF1) This family consists of the BLLF1 viral late glycoprotein, also termed gp350/220. It is the most abundantly expressed glycoprotein in the viral envelope of the Herpesviruses and is the major antigen responsible for stimulating the production of neutralising antibodies in vivo.	XP_002292690.1 predicted protein [Thalassiosira pseudonana CCM... 965 0.0 33%
THAOC_15735	MVITMAEMVHELDLKLSRLKRLGITDVSDAVSSVLATAGVAANSLKADGPVDGSARNLGDTAFGIKLAETGKEVQGCHLFRSNQSKQVKRLGYQPILSMFMLLVGMVGVLPSLPQIFAMADTLAPKPSTDVVPIEHFRVDEEMGKLKGLSRNLRGGTDPSEVIPELHNAVKSQLSAVQRMHEMYQNGEESALASSIRSLVLGTSEVSDEVSKELKAFTVDDDPSPGLALTDSETSLDLKTIPDSQIIEYFSPSFLSEVVEQLLSFEEILEDVKSILQEPQSISSVPTGEGNDRAGIDGQGQTESANHRRLDESTESVLPPVCTDECAPTDTNCLCQRLANCTSLMTNYDLSVLFANGYIESDSSSSNYGGLSVGASELNVFNVEDNAYNTFNSIMSTAA…	DSTYELSDGSNK	Fe	NKSF	--	N	1	i96-118o	_	Ricin_B_lectin	2.64714e-13	Ricin-type beta-trefoil lectin domain	XP_320141.4 AGAP012414-PA [Anopheles gambiae str. PEST] 58.2 2e-04 26%	XP_026285426.1 polypeptide N-acetylgalactosaminyltransferase 5... 53.9 0.005 27%
THAOC_35840	NEYDVSDERSIQYDSLRLAKDDVSAIRASTNKGAETVLKQSELSDIAYWVFEGEDDVGLFGSAANIQGMK DAYDVFYEDKAFVDWCVLDYREEVAVNETRGCVPPLTPLTMYYASEWDSEMVATAIEELKKTEKLQLFND LSVCVVSGLYCGSQAIEDASAEDRMWVMELGNNITAITSKWDMKGPLVSNFTQVTELASLLIQVDLFKGT VDFGFDNDFSAENPVSQYSRGIVFWGGPLDERNTTGQEDDEEADELEESDGKLRKEFIKSEYLAGMEKQS EEDAHSGVNTYYFMTAIIGDVILGIVTQDALLALFSLAFVFFWLRINTRSWFLAYIGLLEIFFSIPIAWF IFTVVFQIEYFATLNSLALFVVAAIGADDIFIFMDAYKQSQYHV…	EEVAVNETR	both	NETR	++	N	21	o301-323i330-352o362-384i412-434o444-466i525-547o825-847i854-876o924-946i953-975o1292-1314i1321-1343o1353-1375i1403-1425o1435-1457i1516-1538o1816-1838i1845-1867o1877-1899i1912-1934o1944-1966i	_	Patched	1.48012e-27	The transmembrane protein Patched P18502 is a receptor for the morphogene Sonic Hedgehog. This protein associates with the smoothened protein to transduce hedgehog signals.	XP_002287186.1 hypothetical protein THAPSDRAFT_21161 [Thalassi... 1381 0.0 68%	sterol regulatory element-binding protein
THAOC_13367	MAFRNRSQSFNRRDAECGKMYGVLVCRQNDDRLGYLRAYSGTMPDVADPTEFGFCPSVYDRFAEESFYAAGERELNEMNRLIEKLEKDPGLMVQRDELVGIEKMCHERWLKAKQHQKQEKGKRAAIRQASEELCEAEFDDLDEQLKQEGAFIQREMKKLKLQNKQEIAEARQRLLHLEDRISRLKEERKLKSSLLQDRLFDQYKFLNIHGKQKSLLPIFESTPIGRPPSGAGDCSAPKLLQYAFQRGYNPIALAEFWIGKSPRLEVRRHNLYYPCCRGKCEPILAHMLDGMNVEPNPNDLAVESEADLDVVYEDDYMLVVDKPDGMLSAPGKKLAYSIKTIVEKRYPNATGPLLVHRLDMSTSGLLVIAKSKEMHKMLSDQFKNRTITKRYTAMLEGEL…	ELNEMNRLIEK	Fe	NRLI		N	0	o	M	RluA	3.63924e-63	pseudouridine synthase Rlu family protein, TIGR01621 This model represents a clade of sequences within the pseudouridine synthase superfamily (pfam00849). The superfamily includes E. coli proteins: RluA, RluB, RluC, RluD, and RsuA. The sequences modeled here are most closely related to RluA. Neisseria, among those species hitting this model, does not appear to have an RluA homolog. It is presumed…	WP_133357489.1 RluA family pseudouridine synthase [Seonamhaeic... 476 4e-160 48%		rluA; tRNA pseudouridine32 synthase / 23S rRNA pseudouridine746 synthase [EC:5.4.99.28 5.4.99.29]
THAOC_15574	ADGARPASSAPSPDSSGGLTSAPASPSSWSRRSKFLLGTSVCLVLCSLALATAGVVGLASSGNLPFDLPWMKKEDGEQMQSTDELKRADAGLDGEADVPPEPEVAVVGDSEVVVVEPAEDQAEPEGQAAAATVAAAPTEVILSGPRTFSVDWVIKEYEDMEADVGDTIEFFYAPFHNLFIHPSNDCKKKDRILISRPADRFGSYTFTPEDAGTQVTFTCDISNGEHCRAGQILHVFVSPLAEEEPEEEEVVEMVVLATDIVIEAVEEPASTTTAAPLPEQFGADFVELSCPSRLKESHDIDDRATIYYALVPPQPADAKNGILCVRIEDEGTDPNNWMGFGVSSVPHVVADSEAVIGVPLNEGDDAVLKYDVEEEDIGPLVSPMRKRKQTLRNASIDMV…	ENATAVPK	Fe	NATA	+	N	1	i35-57o	C				XP_002295887.1 predicted protein [Thalassiosira pseudonana CCM... 301 2e-84 36%	WP_090006886.1 DNRLRE domain-containing protein [Lentzea viola... 81.3 4e-12 32%
THAOC_00282	MLPLTAVAEPLVEPQEYILEGRENVTTQVEIRKSSTGKSLSFPPITLFLRSSCMGDAEAPITVTAEAFNH MDSKSILFTPPCPAIKWAGSLAKERGLVFSNEALGEIDSSISLSIFNEDYANRKLFDRSTLNDAIPSEEK RLNGTVLLYRRSRDRGVWESGFLAGGNNPVDFSVQDLEDDHGISKLSWDVSGLQDSHYEMKVQSQCTHLP GGFPDGDFYDTDTIELILDRVPPSIYNKPQVKLTGSIGMVQDEEFGLSFTEPLLCDEPYTFALSVTLSTN GPDITLSHGNGIKVICEGKTIRYRFEDQALEGFPTNTSVTFTLDGVQDLAGNAMGTYNEIFIWDQANSVS PIYSTATSIQCVETQNTERPNLGCDGVDNDCDGDIDECDEDQFP…	ENVTTQVEIR	both	NVTT	+++	N	0	o	_				XP_001747551.1 hypothetical protein [Monosiga brevicollis MX1] 91.7 2e-14 31%
THAOC_10687	GEPTLSPTASPSSSPSASPTTANPTSAPSTSPTGTPTLSPTSSSPSASPTTANPSASPTHLPSSSPTTKVILLSTAHIGAPSRTGTISFTTDTAEFSMTGMGQVRTEANVDSSAFFAYTRVPLDLTKLSLKVASFWRSNGSNNAGIMIRDSLDACSGFIQVGLWQSTSTSYVRSFYKNRCDQDGGADMVVGDNSYSSFQGAVLELLKDGNQWRARVETPNGSQWGQSSARSVTLNGPWIYVGVYMGSYNDNVNEHTNTFTGSDLTVYQGGVQTVITFSMTGMGQVRTEANVDSSAFFAYTRVPLDLTKLSLKVASFWRSNGSNNAGIMIRDSLDACSGFIQVGLWQSTSASYVRSFYKNRCDQDGGADMVVGDNSYSSFQGAVLELLKDGNQWRARVET…	ENVTTQVEIR	both	NVTT	++	N	0	o	C				XP_004991002.1 hemagglutinin/amebocyte aggregation factor [Sal... 162 1e-35 27%
THAOC_37387	MEVEVYSEGNNVVLQSNGGTAELSSTYSSPNYDLVASTAIDGLTSNGFKFAHSDDEYGAYLEIDLGQVYNIESVKVFNRPSFEDRLSDSTVTLRSPSDEVLYTYEIGDASSLSTIDISASDFDPTSPSKSPSTSPSKSPTASPTAIPTNSPTLPMYASPFNLPTPEGDDTSFDVKGSNFGTSDFRIEMDLTGMGRSISEEERDYGTLFSRVDEAGSPAVFIFDSGTVLFRAFQDFEFVNALPKPKHQITRHVVFSRTGNKLTIQVQNTLLEETTFFEKTISGSVSIPDNIKANIEKKRIRFRGNYVDPNVQSLYMEVTNVMFQTCFTSKQELQQAVDDYILCNDDVYCKASLGYGYPIGNWCTGQITDMAQIFMDKKTFNEPLTNWDTAKVTSMEKMFA…	ENVTTQVEIR	both	NVTT	++	N	0	o	_	DUF285	2.14765e-36	Mycoplasma protein of unknown function, DUF285 Provide feedback This region appears distantly related to leucine rich repeats.	XP_004987839.1 hypothetical protein PTSG_11194 [Salpingoeca ro... 140 6e-29 25%	WP_083930705.1 BspA family leucine-rich repeat surface protein[Eudoraea adriatica]... 107 7e-21 35%
THAOC_01040	MKKLQERDAGSVEVSPEELAVVYEDEHIVVVDKPAGVLTVPGKETNPSLNKAVFEKYGSESGRMDKMVVHRLGMDTSGLVVFARTNAALRGMNTLFRTRKVTRRYEALVCGHFSKDCGVIDLPLMRDYINPPYMRISTEDRQRALIGLTHEEVGKKLLESPKPSITEFEVLNRESIDSNGTDVTRVALTSVSGRTHQLNVHCAAVGHPIVGDTVYGFGGEAAANGGLDDAELPEDKANEELQKNIAEAMVGKPMCVHAKSISFEHPVTMEELSFESSAPF	ESIDSNGTDVTR	both	NGTD	++	N	0	o	_	RluA	3.63924e-63	Ribosomal large subunit pseudouridine synthase A	XP_002293927.1 psedouridylate synthase [Thalassiosira pseudona... 435 3e-151 74%		rluA; tRNA pseudouridine32 synthase / 23S rRNA pseudouridine746 synthase [EC:5.4.99.28 5.4.99.29]
THAOC_28865	MLDVASSPGQTTRKRSASASDEANLSVSGSVKRCGPVGSATGDDEACRAAATTPSGVDTGSPSIPEINPLNRESNEAISATDEKNVTRMPSKLRQLKDRMWVRETLEDVTAAQFASSLSLETDSDSLSDKSKLGPKKRAVDFENVINKLDRRVEQMCVLTNESEVEGRRCYVLNRRIMGDEGNVTLDKTCYALSEKKGMGRIVFTMEEREELLSRLFDARERLVDIKSKQSREELNDSGAAEDRSAIGEIRPQHQQSDDVAATVAVEDKSTLFDPSLYVRDDGTIDWDGALQDREALKKFGSAVWSRINGRDPEEGGDDGGVSSADEFHSSGKAVTAKIPETVAIREKKDQLDRLKKELNEMETEHTKLLNSALSAGQAVANVNFATIDPILRVKIRTS…	ESNEAISATDEKNVTR	Fe	NVTR	++	N	0	o	C				XP_002290655.1 predicted protein [Thalassiosira pseudonana CCM... 533 2e-174 62%
THAOC_31319	MDDDANASAADPTSPEKEWPVVSGKKTMELGDSKVTVLKGGEKAVSDIEIVSRLEEQEEEFVQDMDEVALMLTSEPPRNDGELSGNSGSSPIPRPPLTPPTLESIASNDDELLVSSESTDDYAEQAREDEIRSLEQQGRETNQTLEEERLKLARALEEKERVAAEYSYLIQSYKQLKADLASMSNDWLSKIGASDEKIKALESRLEDKSKAVQNTRDKADKLQQRCEELTETLNEYADQVRGLQKTIDGLKSDSSLVEARESGRQEERQRNINNLQTLSDEYDALLERKQKKINTLRTTLRSANVRKRRLERNKDWDRLEVRKEVSKQVNSLKASLNEKEAKIRSLSLLVESSEKALEERDGLVTDIMNLTAAFDELQCDIESNTKQYDETLLMYQNES…	ETNQTLEEER	Fe	NQTL	+	N	0	o	_	Smc	6.95508e-17	SMC proteins represent a large family of ATPases that participate in many aspects of higher-order chromosome organization and dynamics.[1][2][3] SMC stands for Structural Maintenance of Chromosomes.	XP_022340696.1 CAP-Gly domain-containing linker protein 1-like... 44.7 2.0 28%
THAOC_36968	MHPTSAGAPPPSPYLRARCLQPPPPTTAALLALPHRYDIKHRTVVLPPAFRRRSALVAKRCLSSRPAAAFARTTVLTDVAVSRSFVRMNAEKISDTLALLRFASASLAIAQLAAAWHGQKYVNSAPRIGCDLAIGEEWRGDKRKTEKNLRGLRMRALLLLIVAQTAHGFGTGRPRAVRGRLERTRTPARLRMSPDDEAQRLREKANQLRIEAEKARLSVGVKKIDELEKELRDLKSNEEDAGRLEVLKGRVEDLVRKSVTADVADEMLGSLAAFSSSPDSDAQPVAASPGQGKVLSEEEMKTALALVETLPVPVKDTLARSVGYPSFDSIIQLEEFIENLNSKQDTTAERLRKLYYEAFARNLPGGVEGGQDDAEEIIGMLATAMEESSTGRAMELFPR…	ETSNSSDLIDAIDGK	Fe	NSSD		N	4	o509-531i619-641o699-721i734-756o	C	S2P-M50_like_2	8.53662e-14	Uncharacterized homologs of Site-2 protease (S2P), zinc metalloproteases (MEROPS family M50) which cleave transmembrane domains of substrate proteins, regulating intramembrane proteolysis (RIP) of diverse signal transduction mechanisms. Members of the S2P/M50 family of RIP proteases use proteolytic activity within the membrane to transfer information across membranes to integrate gene expression …	XP_002286312.1 predicted protein [Thalassiosira pseudonana CCM... 584 0.0 50%	WP_072620443.1 site-2 protease family protein [Spirulina major] 107 1e-20 36%
THAOC_17042	MKPYMNFPALSMALVASTFCFSFGVAKGFCSRGVFQRSPSSIVARFASSTCLEGASSSGAKTKSTSVLPTDAISDSDGEIEATARSSLSITGALPPPQRFGGLSYLNTTSLADDGAHRVLFILGGPGAGKGTQSERIVSEYKCIHLSVGDLLRQGAEKEGYEHAELVKEYLAQGNIVPVELSLGLLRIAMDEQSQQTDNKFGSRVYLVDGFPRNFDNVAGWMENMPTSAAVLGSLVYNCPIDVLEERIIARSETSGRSDDNLESARRRFQTFKSQTEPVVRVLERIESIQTEANEHGSQLHVANIDGTGTVEDVWKKTKDAMDSYIQNDVLTANANLLEAVESDDIERLKQYEWYEGPMGMPVSESISNAEVHVLDGIKARVSYDRKTKIGTVMRESRD…	FGGLSYLNTTSLADDGAHR	both	NTTS	++	N	1	i7-26o	S	UMP_CMP_kin_fam	7.48428e-62	UMP-CMP kinase family This subfamily of the adenylate kinase superfamily contains examples of UMP-CMP kinase, as well as others proteins with unknown specificity, some currently designated adenylate kinase. All known members are eukaryotic.	XP_002289465.1 predicted protein [Thalassiosira pseudonana CCM... 271 5e-87 74%	GAX17423.1 UMP-CMP kinase [Fistulifera solaris] 267 5e-82 39%	CMPK1; UMP-CMP kinase [EC:2.7.4.14]
THAOC_36156	MGGRATGLVVDNTFEGVVEQEGGCLRSVPSVFLDEEFSWGGCSSPLEQLESRGSKLFETVRASANPLEEITAYYQHDEDVSTDPAIRFAAAVSTTASTALPGNDGIINRRHQRGGIQGIAERLRRRGLDRTPQRRAGPRRHHKLHPARRQGPGDEDAKTFGSSNSSTVAAGAYLLLCRDVDFDFGVGGDDTVSLLDGAGEVVSVASLDGGGGDDATLALFPGTGYRYTETATPGGGNVLTEPRPLEEKLAEQNDAGGAFFLDDEDDGGEISFAKVVDVHVQVSNESLALIKEHPTWEEFVPFSEFRVSNPSATGESNASQLSTGGGGKIRTKGQSTLMITACLGLANVPFQIEFDTPWHGMEVVYLRNHLGDASYMRDYASHVLLKRFGLPYLRSRPVR…	FINSVLVNASR	Fe	NASR	+	N	0	o	_	CotH	2.4077e-23	Spore coat protein CotH [Cell wall/membrane/envelope biogenesis]	MAK25479.1 hypothetical protein [Acidimicrobiaceae bacterium] 185 4e-44 38%	WP_119147344.1 spore coat protein CotH [Cohnella sp. K2E09-144] 77.8 7e-11 25%
THAOC_37707	MKSLLRLLPTFALIGAAAEEATTDGVAKATGPPPFFLQDSTDSLCLAGEDFRRCSIDTLFFVVGSPGSYQIHKRPSDENDADPDGTCLSKKSCDKLDADAAKKSPQSLDVKLAKCTHCGAKAWNIHGDATTGYVMTESSSGVQHCLIRPKGTKKAELAPCDSEEHPYTPLQLQFASAADVEAMSSPGARLIGAASDGDKKLVQKLLKEEKMDANVRDWDELTPLIPAASAGHMDVVKLLLKEGADVNAKDKDGINALMEASIMGHVKVVEYLIKEGAEVDAPANSGVTALWLASGEGRADVMKSLLKKDADPNNTRSDNISALMTASVGGHVDAVKLLLDNGADARFTDADGVTPLMNAAENGTAAVLKLLVESQSAKSDEETKGKYVDIVSTTGFTAL…	FTDADGVTPLMNAAENGTAAVLK	no-Fe	NGTA	++	Y	0	o	S	ANK	1.11083e-33	ankyrin repeats Ankyrin repeats are one of the most abundant repeat motifs, and generally function as scaffolds for protein-protein interactions in processes including cell cycle, transcriptional regulation, signal transduction, vesicular trafficking, and inflammatory response. Although predominantly found in eukaryotic proteins, they are also found in some bacterial and viral proteins. Less is k…	GAX09224.1 hypothetical protein FisN_17Lu313 [Fistulifera sola... 1058 0.0 61%	GAX17142.1 ankyrin [Fistulifera solaris] 1053 0.0 60%
THAOC_12670	MQDESTNSLSTQRLGQVVSTRTDVLPVEYTDTLKTLQDDVPGFSGVRAKEIVSKELGQECDSVFKNFSPEPLAAASLGQVHTASYKGRKVAIKVQRAGLKELFDVDLKNLKKLAELLDKFDPKTDGADRDWVSIYEESERLLYLEIDYLNEASNCERFAQDFVDIDWVRVPEVYREVSTPRVLTMEFVDSFKLTNVKKIDELGLDRELLAKRTADAFLRQIVETAYFHCDPHPGNLCVDKSGNLVYYDFGMMDELSPNVRSGFRKFCTALFAGGPFVPDDELAVNAKMLVDGVEEAGVLARGADRLAVEKLARYFMRTFKDSQLGKKGRSIKQTVGTDLQTLTENDVFRFPSTFTFIFRSFASVDGIGKGLSDTFDIGKLAQPFIEKFTEVQKNETVAE…	FTEVQKNETVAEK	both	NETV		N	0	o	_	AarF	9.10354e-103	ADP ribosylation factors (ARFs) are members of the ARF family of GTP-binding proteins of the Ras superfamily. ARF family proteins are ubiquitous in eukaryotic cells, and six highly conserved members of the family have been identified in mammalian cells. Although ARFs are soluble, they generally associate with membranes because of N-terminus myristoylation. They function as regulators of vesicular…	OEU17489.1 ABC1-domain-containing protein [Fragilariopsis cyli... 764 0.0 71%
THAOC_34498	MPHRSRHVPANQMGTKWTCDSRSSSCVALIASIPDTISPELAEASIYDSNAAARTKNPLEERTKVNTWARVAPREAEMARHDVGVLPPLVSDCRPCDAAMAMMAAPKRRRRSVSLLLTCVLLSARCCLAFRVPTTCHHATAPVLRMRSGGDLEPSRRPLADSTHFNRLAVLRTIRTRSSASPPLPRGFTYDDEDPEVDGTIISDNNSCAYAPEVNRWATLVADGTNAAIMKEDYDPEEGMEILYNNLRELGPDDDVEVEGYWDQLLPTVSYLGTENAAKIKKALRVAYCAHRPQKRKSGEPYIIHPVEVALLLSGMKMDADTVMAGLLHDTVEDTDLTFEQIEAMFGTEVKNIVEGETKVSKLPKLAFADYADEQAENLRQMFIAMTDDYRIIIVKLAD…	FVNITR	Fe	NITR	+	N	0	o	M	SpoT	6.39112e-180	(p)ppGpp synthase/hydrolase, HD superfamily [Signal transduction mechanisms, Transcription]	XP_002289042.1 GTP pyrophosphokinase-like protein [Thalassiosi... 794 0.0 83%		relA; GTP pyrophosphokinase [EC:2.7.6.5]
THAOC_16348	ARALGSADKGGGADAGGGGGGGGAGAAEDTAPACGCGPSEERRPFRVAGFSSEAPAAGPSPHLLFRRVCFGGSTFAMPARPPKSPPNFERGDAADATVSTLYGPIVRRKPHETAGKDSKQTRRLRTGGVHSKLPIPTANMKLSSSHMISAMGVFTASAIAKSLITPAEAQKGIRRSLLAANTLRRREEEKDAAKAIAEELISKVTIEENSAVQVEEELSAMLPYFDDEMSLSLAYNDASSLGSKSAKSKSAKSTCLLPKCQGEDACAGADEDNIGCGRWHHWRAQLHRRSACLESMSEIDDDACVGKESCKYSNGKIRKTSCLGQDACNDSGSEGGILGMQYYYASYYDLTGPSNLLVAHKKSALGHAQARVLATLRARAENQPAPQLMRWATFMPGRS…	GEYACPFAGAEEGNVTIGPR	Fe	NVTI	+	N	0	o	_				PHS03542.1 hypothetical protein COA88_15680 [Kordia sp.] 63.5 2e-06 40%	WP_020568116.1 T9SS type A sorting domain-containing protein [... 55.1 0.001 40%
THAOC_02303	MHRAQTMQWHCPPEPDVSECENLEEGHGRRQTTAAAERRGDAPTLRGLFTPPPIYNETSEATRDADFVTEVTSGTLETEDGSPHVLAYEVHSRRPNNDGATTRGLTALFLHGGPGAACNPGHVRFFDPSLYQHVVLLDQRGCGKSTPKGETKCNRIELLVLDIERLRLHLFDQNSAYDVILGGSWGCTLALAYAHAYPRSVRAMVLRGVCMFRPQEIDWLFGDPPTIVGSENSSSKTSNLRDLLNGGNAGRPASTTTKDEQEGQLINTASQLFPNAWNDFVTGGRSRQIVLNAPTNTDNPRSALQGHYHQLMGKDSLMRIQALKSWMKWEMGIYSRGLSHKTESKQSEPEAQLLVWNPHTKSWSYEDAGDPLDMSSTPVDKDIAQSLRRFSKASNAPQQ…	GLFTPPPIYNETSEATR	Fe	NETS	++	N	0	o	_	pro_imino_pep_1	1.04862e-40		VEU39545.1 unnamed protein product [Pseudo-nitzschia multistri... 227 3e-63 31%	PZQ34147.1 prolyl aminopeptidase [Pseudomonas oleovorans] 148 3e-37 35%
THAOC_35212	MLALALLLTLSLSLIALDSASGFSPQATFAHSNNLSFPTGPRTLLNMKTSKAIPKEETGIYELFEQYPKADGRGVKIAILDTGCDLAARGLNSTTSDGVTPKYIDFIDCTGDGDIHVGNKTVDIDFSATKTLEGLSGRNLTLGAWAEGVDQVSDLLCCLFVPSSPNDTVQVKLGAIRLFELLPGNVERRIKRERKDAFLTKHTALLSSTQATLDGLPTNESDKDKKKAIDDEKKELELLIEQLNSIAESYEDYGPLMDVVMFQQGGTWKAVIDLDANGDLTSATPMAPFAVNRDVGELRFGSAVTFCVQVYDEGKTLSIVTDAGSHGESCESRTHVAGITGCYFPSEDEDEDDLNGVAPGAQILACKIGDGRLGSTETGTGLIRALIAAKKHGCDLVNL…	GLNSTTSDGVTPK	both	NSTT	+	Y	0	o	S	Peptidases_S8_Tripeptidyl_Aminopeptidase_II	9.28318e-143	Peptidase S8 family domain in Tripeptidyl aminopeptidases_II Tripeptidyl aminopeptidases II are member of the peptidase S8 or Subtilase family. Subtilases, or subtilisin-like serine proteases, have an Asp/His/Ser catalytic triad similar to that found in trypsin-like proteases, but do not share their three-dimensional structure (an example of convergent evolution). Tripeptidyl aminopeptidase II re…	OEU13959.1 subtilisin-like protein [Fragilariopsis cylindrus C... 1285 0.0 51%	XP_006030111.1 tripeptidyl-peptidase 2 isoform X2 [Alligator s... 566 2e-175 34%	TPP2; tripeptidyl-peptidase II [EC:3.4.14.10]
THAOC_37707	MKSLLRLLPTFALIGAAAEEATTDGVAKATGPPPFFLQDSTDSLCLAGEDFRRCSIDTLFFVVGSPGSYQIHKRPSDENDADPDGTCLSKKSCDKLDADAAKKSPQSLDVKLAKCTHCGAKAWNIHGDATTGYVMTESSSGVQHCLIRPKGTKKAELAPCDSEEHPYTPLQLQFASAADVEAMSSPGARLIGAASDGDKKLVQKLLKEEKMDANVRDWDELTPLIPAASAGHMDVVKLLLKEGADVNAKDKDGINALMEASIMGHVKVVEYLIKEGAEVDAPANSGVTALWLASGEGRADVMKSLLKKDADPNNTRSDNISALMTASVGGHVDAVKLLLDNGADARFTDADGVTPLMNAAENGTAAVLKLLVESQSAKSDEETKGKYVDIVSTTGFTAL…	GMLNVTEALLEK	no-Fe	NVTE	+++					ANK	1.11083e-33		GAX09224.1 hypothetical protein FisN_17Lu313 [Fistulifera sola... 1058 0.0 61%
THAOC_11178	MKFQSSVLVGALLSSSAGCLRSGSPRREAGDAAVVVRAAVLRQARVRPPRRAGSVRRYNWNISRQNIAAAARPRRDGARPGRRGRARGARRLHPDARPGRVEALVEDLEPEARQARRRGHDPVDVRARGGHDAVPPPRRAGRGGVLAAATAGGIGKSAVEEDVRRSCPSAIARRLRELGLDDPNVADGIARLAEDHDVDDEDFGAMKTEIYAIYLNGMAKNPLTKTGELKELQSLRSALGLTNQQVGQAHGDAAKMFYRDVQRFTTVDELDDEDHPDRISLDKLLFLTERALRQGGETDKAFTFEFSRVALGLGGLTVDEALERAKDVATPFYERALASTRAKLESGAVSPDMLSRARSTLGIEDFEAKEMHIESFAKEVRVQLGLPEEDDDEYDDYDA…	GNTTDELLTNLR	both	NTTD	++	N	0	o	C	Tic110	0.00584021	Chloroplast envelope transporter Tic110 is a family of chloroplast envelope proteins. Some are involved in protein translocation and others are neurotransmitter receptor, cys loop, ligand-gated ion channel or LIC proteins.	XP_002287032.1 predicted protein [Thalassiosira pseudonana CCM... 1385 0.0 65%	XP_002185478.1 translocator of the inner chloroplast envelope Pt... 851 0.0 43%
THAOC_03578	MVLLLSRFFPPQRVTLSETSVLCGVQCVPACGSTIGRLHLAILLVFGDWVRRRGAMFVSACIAMAFGCRLGEALALGSPLQSAARHSIGGRRSGSAVFAESQPAGSSATVAMTLDDIQEAKDSALRGNVTSASQLVNVLVANRETTSYEQYLDSMLDEQAPFWTRLPLAKFSRRARQRRLCELRRRALFILLRNISTSSDYEGISKLLLAAKKDAKSNMSQEEMLRRTPDLETPTYEVLSRGKDGLEIRHYLRFSVASVKMGELKSTGSDQESIQKISNPQLAGASSFGALAGYLFGKNQDATAMSMTTPVYSTGEGMERTMSFVLPSDYWEDEGKAPKPIEDSAVKIAPVDGCDRAVIAFSGLGRKGDVDKQRRKLIELLKSNDDWRAAEGVPVVLAQ…	GNVTSASQLVNVLVANR	both	NVTS	+++	N	0	o	_	SOUL	6.25038e-50	SOUL heme-binding protein. This family represents a group of putative heme-binding proteins. Our family includes archaeal and bacterial homologues.	XP_002287693.1 predicted protein [Thalassiosira pseudonana CCM... 324 9e-105 51%	OLP93311.1 Heme-binding-like protein, chloroplastic [Symbiodin... 132 3e-30 39%
THAOC_30995	MKFPVALLASFLGASSAITHNADIYYHEKQEIGPAMWIFNPDGLTIMSPAGETILVQEKSKVCPNLRTNY QGVETDDCSFFDVQSDGHRYVWAANHDDSPHKIDVFDINTGEYAGYAPTCSTPLDLNYHPLRQEMWVRCA SKSEDSNGEVDVFSTNSLSSNHELVNFNATGSRAYGRMETHSTMGNVGYATTYNSPYLTKFDLSGKDVMT EFEIEKAHASYDSTFSHANRHVFAAVRVCCTCGFEGADVESCGRGSGSPVLVTTGPSASNEMQNGTCSSG CKGSAADTIGVVEFDTVKEVFVGNHNSVAGNGGVPKSAPDGKTIALLPFDGGATLRVLKTGQNGAESSVA ADIPVDFQGGTPGKQAISDLAWVQDGSRNFIVVASNVDNSLVVA…	GSGSPVLVTTGPSASNEMQNGTCSSGCK	no-Fe	NGTC	+								VEU35628.1 unnamed protein product [Pseudo-nitzschia multistri... 460 3e-152 48%	OEU14956.1 iron starvation induced protein [Fragilariopsis cyl... 459 1e-151 41%
THAOC_35708	MNRSALAVVAALAAIAINSIAAFNLSTTTRPHGIHSRLGSFFLKASESERIFDENDDEDAMPPSIDGFGLDDDFDYNQRDLESMTVAQLKQQLRLRNRKVSGNKSQLIERLLGASNKSSPESSSEVEIEGHPSHNERVVKTNPRDERRKDSETSHGSSAKVDEAKARGADIVDVSDYIDAEEVGKSFRASTRIKNADVVDADIEDDQADESTSPYSSEVWGEDARIVEDYEGRSVVVDGLSRTIIEYKGSNDTLVQAYVVGSRDALKNFLKGGEGTSDATSKKNSHSSMEEKVYAIQQKREIESRRGLISDNDAEGMDDAGDPGSMYSTIERDYGDFGAISPTGAQLSSSEVQGVLLLSDVYGPFTDNTQALADKIAFECQPIVVLAPDMFRGKAWTND…	GSNDTLVQAYVVGSR	Fe	NDTL	++	Y	1	i5-27o	S	DLH	0.00220911	Dienelactone hydrolase family	XP_002293955.1 predicted protein [Thalassiosira pseudonana CCM... 847 0.0 61%	XP_013721012.1 carboxymethylenebutenolidase homolog [Brassica ... 73.2 5e-10 29%
THAOC_03029	MCTSCISRAPVLADEKPDAKAEIAVYSEGNTALLGRLFPTLRRLFQRSRKRFAFVDSVRSVEEHVDFREVSIYASIGWGLVPLTRGVYEVVANVTGRQLISIEDKVKFDDKEDLLQQKEGHSDVSWPARIRSTFKGADAEEATRPKRRFMKAFKDTLLYQVVNLISEASRLGMHVISFDCVTTVLHLMGFNPFGVFDSNINLAGVFSSLVYSGWIVNRTKSFKRYLLEHAFGVNEEADWGKMELVDNLGNGLLYATWGVYILNTLEIQTGIAVKSLFSLGATGTLVFSLASKDIASQIMSGLTLHLSDKIYQGDSIELEDGTSGIVEDLGWMQTLIKGGNDMVTALPNTGSALMIHTYISMDPG	GVYEVVANVTGR	Fe	NVTG	++	N	0	o	_	MscS	1.90342e-08		XP_002296709.1 predicted protein [Thalassiosira pseudonana CCM... 236 8e-70 39%	OEU16058.1 MS_channel-domain-containing protein [Fragilariopsi... 94.0 3e-18 34%
THAOC_20249	MVAAARRGGRASLKQSGGRRSTNDSPKRLILLVAFSIGFGCMYLYSRALRAVSLGADYHRRQESQLAQRGPQRVPRAGGGGGGRLGGRKNAKDALKIHAAERRGQQQGKKFVPPPKHVVEPTTTEANESVEEEDDSGDDDGGGGDDDEAPEAEAEQPNPVQDFEPRAEEEESGGGLLGGVSNWLDHALQQDHHLEVSNNHILRPIADEPFGGEPPPTPAWWIENDPDDSFERTYLTQEEEKEYTFLRDLGSSGTLNKGRGMKHFFNPICHHYRFNETMIPTVSVIMTTQNEPDNWISISVESILARTPPHLLVEVIVVDDNGIPGKHDLPKNIRKNVDESEWDYIKSLSPKVKVIRHDNREGCARSRLSGAKVATGEVLMFVDSHIEMLSSTWYHHLAV…	HPADNFTR	Fe	NFTR	+	N	1	i29-46o	M	pp-GalNAc-T	5.73106e-74	pp-GalNAc-T initiates the formation of mucin-type O-linked glycans. UDP-GalNAc: polypeptide alpha-N-acetylgalactosaminyltransferases (pp-GalNAc-T) initiate the formation of mucin-type, O-linked glycans by catalyzing the transfer of alpha-N-acetylgalactosamine (GalNAc) from UDP-GalNAc to hydroxyl groups of Ser or Thr residues of core proteins to form the Tn antigen (GalNAc-a-1-O-Ser/Thr). These en…	PXF39435.1 Polypeptide N-acetylgalactosaminyltransferase 10 [G... 444 2e-139 47%		GALNT; polypeptide N-acetylgalactosaminyltransferase [EC:2.4.1.41]
THAOC_17301	GRWTTDDRPVRGCRGRCPRVGRPGEHPPRASTTLSSSVVVSTHLPPTITMDLCGPHGCRCRSAILAFALSASGAFSFVQFSRLSPRSPTRSRIDGSSQLPPLFSTPESQKVCIVGAGVGGLATASRIASAMPNATVTILEKNDRDLAGGRMGSFDAFVDGASGSYRHERGPSLLLLRDEYEKLFEDCGKRTSSEGTQAKSYGLDMKQCVPAYQVVFDDGDRVSVGFPRNTSGLTANDIEQIQVLEQESMDRMNEWEPNGHKKWVEYLDTCAAYLDCGLPNFIEEKLELTSFPAFIWEAMREKGKRWPLKPHSSVLSELFESPKMVALASFQDLYVGLEPYLNQKQPLGGILRKTAPAVFGLLSAIELHPTNRRAGVFAPLGGFRQVAKSMVELCADNGV…	IASAMPNATVTILEK	no-Fe	NATV	++	N	0	o	_	crtI_fam	5.58511e-55	phytoene desaturase Phytoene is converted to lycopene by desaturation at four (two symmetrical pairs of) sites. This is achieved by two enzymes (crtP and crtQ) in cyanobacteria (Gloeobacter being an exception) and plants, but by a single enzyme in most other bacteria and in fungi. This single enzyme is called the bacterial-type phytoene desaturase, or CrtI. Most members of this family, part of th…	GAX27938.1 hypothetical protein FisN_32Lh044 [Fistulifera sola... 556 0.0 53%	XP_002186335.1 phytoene desaturase. zeta-carotene desaturase. ... 536 2e-179 51%	AL1; phytoene desaturase (3,4-didehydrolycopene-forming) [EC:1.3.99.30]
THAOC_01861	AVAPRELVPHPELEISDVRHGFDVPAHNIEIRVIRVGPEEAPHEQATLVRLTCLIAPYFAAIFVLTLFAGKEFMNSPITRDLSNLNAAEAESATIAAEAEEEFGLVDEEDDTDDSSNQSLFEFIYGGILFVRPEIEGGNDLAATTPSCEEGEERYRYRAGTLQSESFHVVQTNQDLEVTLYLRALVIPNHPRDDDSYCDTGTWACSTNSTLLEWKSDLQFSVDASTVVSVRSRIGLDPDNKIDREVIALQKIDVDNSNFTKCVIQPCLLDLDNAFLMGEDGQITSRATVLLKAGIPSFDNSDIDWPRQHAKQVLVSQLVSEAEMLVHTMHVVIRGQFAEGGGRGLSIPLQTPMLIIRDPPGGHSSVTYSRVQTTVTISMEELSVYK	IDVDNSNFTK	Fe	NFTK	+	N	1	i48-70o	_				XP_004990652.1 hypothetical protein PTSG_12719 [Salpingoeca ro... 61.2 4e-06 27%	XP_028606906.1 serine/threonine-protein kinase ULK4 isoform X2... 40.8 7.8 32%
THAOC_01082	GGLPRSLVASREGTPVQRVLAASDEVKSITCDGREKEEGRTPGLRFAFGAPSARSPAVQGVPRARAHIRTNTIATDDDEECPLMPEINPNFDPSATSLSDVSISDVIAGIDRLYPPSELESRNAKSRTDGYWKYVEKGESPPQEFTYGEFDVEFFSLLLDRAWELYQVDSDEMSDSLPWQNKTFIDIGSGAGRLVLSAAALHPNWKLCRGLEILEGIHNTSTKMLDICQVADLEQSQSQSGVQGSIPHVLRGNRSEAYLPLAPIEFVCGSFTNPYEYIGDVDVAFVFSSCMKPELIKQLSNAIGRQFKPGSIVITTEFPLHLRGSVEQVADDRSMPHGEFELQLLEKINGWCWLLGGESTAYIHRVKTSLHEQYGGPRQKPKLSVEEEAFQIVQKIENG…	IENGTLTDTDEFIR	Fe	NGTL	++	N	0	o	M	DOT1	2.23431e-05	Histone-lysine N-methyltransferase DOT1 domain	XP_002297446.1 predicted protein [Thalassiosira pseudonana CCM... 442 3e-149 55%	OLQ11018.1 Ankyrin-1 [Symbiodinium microadriaticum] 64.3 5e-07 27%
THAOC_19641	MKFSLPAYLLAASAAAKKRDVFHARNTANQGLRRRVQHAAEMDSLPEELDLSMSLDYSRFDSHPQFYDLHEGYGEVKAFGPGGICSEGDSYVTLDLTQAFQPLRKPTQVYPDEDGVTRVTMKFEPINYHGPSFSNIIRSWNGDAPGPTLHLQPGGSLEIELINCQRRPDGPYDGLWKNDYAAPNTTNIHTHGPHISGESPGDNVFVHLGPENMTIYKYHFDENHFPGTFWYHPHFHGSTALQVGQGAAGMMIIEDNELYPVPDMVKNMEDIQHMNLARLQDASRTSKDEVTKWTTDSTLEDDPFTLTNITTDLTNFMLINMQFIPEITMEVGKWYRWRMAMSSIEEGIAFNVDGTSCQMKLLAKDSIYVSDAPRDISMVILSPGNRADVAVRCDSVGPQ…	IENSTELPDFVSEYYK	both	NSTE	+					CuRO_1_Tth-MCO_like	6.63395e-57		CBJ26284.1 MCO is implicated in celullar iron transport playin... 174 4e-41 35%
THAOC_16186	MMRTLGLNDDGNTTTKNAQETGREDPPTVYPSCHPFLNTTHDTRKSPAYPPHKTNFRERSIPTAKPIMMAESPTGDEEAQQPAASRAVAVSQQSNGTFLRKKALLGSFLFIAAVLAIALGVAFGGGDGTWQRRRYFVSTDGADDPDVVDSVTNLDAQPDVGDDGDEDNTGTDEPDVIIDSVTNLDVQPDVGDDGDGDNTGADEPDDVIDSLENVDGTGGQPPPEVSEAVDPPPLDTEVPPVVQAKFLRSSGPLESRVRIASPDIANGYSSCDDLKDDIVEALKFYANSIIMSEQSNDWYEKCDPKNSNYWWGGEPEYALAAESTSALDSAAAPPALESISAPQAEVSGKVDSPESTESSYGNQLSGQPRAGTNNQVDGVDEADIVKSDGKHVYAAYGDL…	IPQDSYENCTR	Fe	NCTR	++	N	1	i104-126o	_	Beta_propel	4.35408e-107	Beta propeller domain Members of this family comprise secreted bacterial proteins containing C-terminal beta-propeller domain distantly related to WD-40 repeats. Jpred secondary-structure prediction shows family to be a series of 4 short beta-strands, characteristic of beta-propeller families.	XP_002290837.1 predicted protein [Thalassiosira pseudonana CCM... 750 0.0 50%	OEU15308.1 hemopexin domain-containing protein [Fragilariopsis... 213 1e-53 28%
THAOC_36060	MDDPVMGGKSHSTFSIERGVGALFEGQCEIVPKLGTPGFITASTGKSGRFAKGIPAAFPDISTCDRILIETKSWTDYGGYYLSFGTDRAEGMRHGRGYKVHMDKITFSDISNETLGTPRWAGKQGVADDFDTLEFPFSSFSSLWDEGTGESLGLCSEDSAQYCPTLSTLRNIETMTIWAEGVSGKVELGVRSIKAAGCRSGGYAKIYGFAEDKSRLEFGPFSTLLPGVLFVSGCAILVFAARYWRERQHASAVARGDAYGEVPPVMANVEVEVLRAELVEMRKAMSVMAKGSDTECGQSSD	ITFSDISNETLGTPR	Fe	NETL	+	N	1	o218-240i	_	CIA30	4.03149e-29	Complex I intermediate-associated protein 30 (CIA30) This protein is associated with mitochondrial Complex I intermediate-associated protein 30 (CIA30) in human and mouse. The family is also present in Schizosaccharomyces pombe which does not contain the NADH dehydrogenase component of complex I, or many of the other essential subunits. This means it is possible that this family of protein may no…	OEU17957.1 hypothetical protein FRACYDRAFT_238388 [Fragilariop... 173 4e-48 48%	OLQ01912.1 Chaperone protein DnaJ [Symbiodinium microadriaticum] 131 3e-30 39%
THAOC_32289	MIMVVSSSSAAVRALACLACCVAACGVQFQIRRTRVSADLRRALRADLGRVRPPTRGTPQNEDATFSGGPSALPELADRRIHSQPPRVPTLPSTVDDEAAASGTTSGTSAKRSDELKAELLTQISSLRQIKERDGDFSVDFGVRGGELDKDKRTPQKVDFYSISEDAGKAADQVIEVAEALHDVNPTSNATLYLGTEDGDKSPLNGQWKLLFTTAADATFSSNSTRGYATAQNVVDARRGRYDRQLSRGHPAASLLHIFPRRITNIIDFAAVNGTEPLLRQLNVVIRAKADGANRVELIFKYAKIVFSRFFGFKRRWSLYIPVPAPFITRVIVFVSRILRFGKKKSIPRAFFDVLYLDDQLRIHKTGEDNIFIQAKESSWPEARPLLT	ITNIIDFAAVNGTEPLLR	both	NGTE	++	Y	1	o317-339i	S				XP_002293407.1 predicted protein [Thalassiosira pseudonana CCM... 365 4e-122 58%	OLQ04553.1 Nuclear cap-binding protein subunit 2-A [Symbiodini... 186 9e-49 41%
THAOC_20766	MCPPSSNVHQKEEASTSTLKSLVGVLSLTSIGLLVGVIVLATQQSGGDAPATVVPDVATEEVSSLSQEERSLTAFMESKATSAFFAEAEDNTCAGKKIALDNDLCVNMEVAPQAGANVTKGYVGGLEVGELAPNTKPYYQSSMCPVNVHWHLGSEHYSAGEYDENGDGPHGNQPRPDWAQRERDLAEGKVRDGFRCNHYDAADEKFTKEYDWKYCEGMEVGETYEVHWPHSAAGACGTVNQYQTPFYDGVFCNLNMETLVTLQAQDIANAVGVHGQVFTIVNDEEYFYPDLIRGMLVDGEHGQDMAIYTGSTTGTSRSNEVCSSYTPITWQVDRKCHMISASSFDKMCYDMKMQRDDMSGDLHAHGSRELVHDKYVANNQYDKATRE	KIALDNDLCVNMEVAPQAGANVTK	both	NVTK	++	N	1	i21-43o	_	CdCA1	2.2822e-138	Cadmium carbonic anhydrase repeat This domain is the cadmium carbonic anhydrase repeat unit of the beta-carbonic anhydrase of a marine diatom, that uses both zinc and cadmium for catalysis of the reversible hydration of carbon dioxide for use in inorganic carbon acquisition for photosynthesis (thus being a cambialistic enzyme). Compared with alpha- and gamma-carbonic anhydrases that use three his…	BAO52718.1 delta carbonic anhydrase [Thalassiosira pseudonana ... 552 0.0 70%
THAOC_34986	MATNKSSSSSPAGAVEAPPAPAEVPVAAPVEPEPMPEAPKEVPVEEPAVEDVVEDEFEEEEPAEETVVEEEVEEEPEVEETVELSAEELSLAAFLDAKGVSSFFADAEDNTCAGKKIALDNDLCVNMEVAPQAGANVTKGYVGGLEVGELAPNTKPYYQSSMCPVNVHWHLGSEHYSAGEYDELGDGPHGNQPRPDWAQRERDLAEGKVRDGFRCRHYDAADEKFTKEYDWKHCEGMEVGETYEVHWPHSAAGACGTVNQYQTPFYDGVFCNLNMETLVTLQAQDIANAVGVHGQVFTIVNDEEYFYPDLIRGMLVDGEHGQDIAIYTGSTTGTSRSNEVCSAYAPITWQVDRKCHMISASSFDKMCYDMKMQRDDMSGDLHAHGSRELVHDKYVANNQ…	KIALDNDLCVNMEVAPQAGANVTK	both	NVTK	++	N	0	o	C	CdCA1	2.2822e-138	Cadmium carbonic anhydrase repeat This domain is the cadmium carbonic anhydrase repeat unit of the beta-carbonic anhydrase of a marine diatom, that uses both zinc and cadmium for catalysis of the reversible hydration of carbon dioxide for use in inorganic carbon acquisition for photosynthesis (thus being a cambialistic enzyme). Compared with alpha- and gamma-carbonic anhydrases that use three his…	BAO52718.1 delta carbonic anhydrase [Thalassiosira pseudonana ... 518 0.0 76%
THAOC_21564	MSSSLPLILCVATCLPVSRAAQHESVLLPEIDPIKDELLIQKSSLPAFADPSSADGNSAEVVYRERLVMYDFRPAYPPYKTETLDDLMLMPTKSNTVGDDISDDDVPSAFEQEHIHPDDQSSGETVANESVDESTLENVGGAASSVDAPIDRAETDALEGADDSDDDSSPQHPDEEATTPPAEEEESQVDSSSSGNGAEIDDESNSLEYEADEEIITPPVADPANDTGIKATGKSTSAEMDASENAELIEADSSSAEHQISRDEVPAEDLSNSESIADANGAELEYSTVGETDLESGIAPNDKAHVPPEAVESSDGDDMMTEETEDKEISGDPARLANETNLDAPETTSKVTVETAATLDEKPTIDNDDVSGVTVGDEIIGTRVDGIESANEMSLEDEK…	LANETNLDAPETTSK	both	NETN	+	Y	0	o	S	MDN1	6.90611e-06	Midasin, AAA ATPase with vWA domain, involved in ribosome maturation [Translation, ribosomal structure and biogenesis]	XP_002297309.1 predicted protein [Thalassiosira pseudonana CCM... 173 5e-42 42%
THAOC_01294	MTLGALFSLVAILSKTNAFTQVDGGRIFARRTAARSLSDTSCSSTSDDGGIRFLGRGDDAIIRPGSVLVSPSFEFDHFLMRSAIFVYAIGEDDQQDETIIRAVVIDHPTAFDIGEMSPTVTSRLANNTLFRGGYDGSDAVMLLHSAGGMDGSVETTGSEIGCSGIYEGGISSIQKQVDAGLIDPSQCKFFFNYMEFGLKQLDDMFRTVGVPDWDSWTSIEIPPEMVLSSEYARGQLWAKLRGIIKRQSGGTGEDSD	LANNTLFR	both	NNTL	++	Y	0	o	C	DUF179	0.00050499	Uncharacterized ACR, COG1678	XP_002286798.1 predicted protein [Thalassiosira pseudonana CCM... 206 2e-63 52%	WP_099438613.1 YqgE/AlgH family protein [Pedobacter ginsengisoli] 52.8 1e-04 29%
THAOC_37891	MYAFLLHERDTPRTHAFRIPACSRARREGIAVRRRESPLSNSIFETMRVMHPLTQLLGLAALPAAVNSKAILGVDLGSLYLHEGGPGAAQQSARDRDEHALEAEDGADGALRRRLPLLRRRRVEPHGAQAAPHAEPVLGHAGPGRRAPLRAGAEGAPLRVLAGVQRDAVGRVPHRGRRAVHPRGARGDGPDARQGYHGGVRSDVAAEGLRAHRAGVLHAARAAGAARRRAARGPQRPRPHQREHRRGAALRHRPDRREARQLPLLQHGGGVAPGQRGAVPQLPAQGVQVRQGEDRGRLRGARRRVGRDAGRRELRRKAGRLHGRGVQRDLEREEGHDRQGRADRAQGHGEAHDPGEQGQAFPVFIDALTDDVNYQSHISRAKFEEICHDLLERAAAPIE…	LANVTLDELDAVEMIGGAMR	no-Fe	NVTL	+++	N	0	o	M	HYOU1-like_NBD	4.82902e-43	Nucleotide-binding domain of human HYOU1 and similar proteins This subgroup includes human HYOU1 (also known as human hypoxia up-regulated 1, GRP170; HSP12A; ORP150; GRP-170; ORP-150; the human HYOU1 gene maps to11q23.1-q23.3) and Saccharomyces cerevisiae Lhs1p (also known as Cer1p, SsI1). Mammalian HYOU1 functions as a nucleotide exchange factor (NEF) for HSPA5 (alos known as BiP, Grp78 or HspA5…	VEU38299.1 unnamed protein product [Pseudo-nitzschia multistri... 478 2e-149 44%	OEU12263.1 HSP70-domain-containing protein [Fragilariopsis cyl... 465 1e-144 48%	HYOU1; hypoxia up-regulated 1
THAOC_13367	MAFRNRSQSFNRRDAECGKMYGVLVCRQNDDRLGYLRAYSGTMPDVADPTEFGFCPSVYDRFAEESFYAAGERELNEMNRLIEKLEKDPGLMVQRDELVGIEKMCHERWLKAKQHQKQEKGKRAAIRQASEELCEAEFDDLDEQLKQEGAFIQREMKKLKLQNKQEIAEARQRLLHLEDRISRLKEERKLKSSLLQDRLFDQYKFLNIHGKQKSLLPIFESTPIGRPPSGAGDCSAPKLLQYAFQRGYNPIALAEFWIGKSPRLEVRRHNLYYPCCRGKCEPILAHMLDGMNVEPNPNDLAVESEADLDVVYEDDYMLVVDKPDGMLSAPGKKLAYSIKTIVEKRYPNATGPLLVHRLDMSTSGLLVIAKSKEMHKMLSDQFKNRTITKRYTAMLEGEL…	LDVSFYAPNGTLLR	no-Fe	NGTL	++					RluA	3.63924e-63		WP_133357489.1 RluA family pseudouridine synthase [Seonamhaeic... 476 4e-160 48%		rluA; tRNA pseudouridine32 synthase / 23S rRNA pseudouridine746 synthase [EC:5.4.99.28 5.4.99.29]
THAOC_31818	MAIVTAKSVALLGAVACSTTLAATADSTNISVATTTTTASTDSAAAPELDDAIWEGSLPWTLYGAGGCQDKDETAISATGVTSALYKLEDGAVCETDSIDTNVTDVRVLLHTKILPVSCGEVTMEVILYNCDDPECASCDDAAEADATLPSAAFKEAYNDVDACFSWEPVADTNISVGGITNITAQAFDDSSDLRDTQDYWSAIMTNTCGEDWFESVLSAPDQATNEAPETTVSTTSEATTSGEVEAWLGPLNFTAYSAADYCVNDIFINESGEVVGDAGYAKSLTDMGDYSCEVDIGVLNGTEYELYTKIKAAECSDESLVMNFFLCKDESCSTCSDAIEAIQTIPVDFVKEPANGVCLESAYPNSTTAFAEKFDNSNDVNKTQSYFTALANNMCGAD…	LEDGAVCETDSIDTNVTDVR	no-Fe	NVTD	+++	Y	0	o	S				WP_088000113.1 DUF3905 domain-containing protein [Bacillus sol... 40.0 2.4 34%
THAOC_01215	MRGPPTSILLAIFPFAAVADTEAAEVARPNLPELRSNEPTAASCSEDDATCSDSEPVHNANGDPGNGGAYDGEPPIGISPSSSILDFLDDSLLDEDVLADIRENMLAGKLVIIRDAFKPEFAEWAHFILSHPLLATSRQQYVSTHTVQQYRLEEDFFSNATALKEKIDDINSESEVYEDPGLLFSPNNVGHNSMKMQHHSNGPRSSLLRNVFNNTKSREFMTKISGGRSCEGNQMEFTLNEYRSGDFSSPHSDFRQLRSTNLVWNLSKDWKPEWGGSLYWANVNKPEDGYLYPTFNSVAIFIPSASSTHLVTPVRKDAKGQRLTVTAKFSSVDERPYTIERPIEEWYGTHPNDVMKIPAEEAQWILRHMNPEDVSDLERRQKLKELKDSVSEYLRPFDE…	LEEDFFSNATALK	both	NATA	-	Y	0	o	S	2OG-FeII_Oxy_3	2.45893e-08		KOO34593.1 proline hydroxylase [Chrysochromulina sp. CCMP291] 96.3 5e-17 30%	KOO34593.1 proline hydroxylase [Chrysochromulina sp. CCMP291] 96.3 5e-17 30%
THAOC_33645	MTSSSIPALRILLLCTAIAAFVAAFAPPPSSSRHRTIRTVEGTTPGSISLFDDADQEGAPLAILFEDVESELDELTRGVDREEERTVSQVENVALTDEEDRILTDQEDRLFQYINNTVRVESCILVGVEDLSLARKARKVTGDDFGSWTLEESMVEMRELIQTAGLALKGEITQRLQEVNPRTYIGSGKVDEAKQLLATINDELERRGEGECCTVVFDAELYPGQQKALENAFNKKVIDNDFLGSDQEDVVKLPVTYSGHLDIFAQHAKTREGKLQVDLALHEYRKPRLTRMWTHLERQSGSGGVGLRGPGETQLEVDKRILRDRILVLKAKIDDVQKQRDLHRRGRKKGGLPVLALVGYTNAGKSTLLNCLTRAGILAENILFATLDPTTRRVKLPGY…	LFQYINNTVR	Fe	NNTV	++	Y	1	i7-29o	S	GTP_HflX	9.16386e-154	GTP-binding protein HflX This protein family is one of a number of homologous small, well-conserved GTP-binding proteins with pleiotropic effects. Bacterial members are designated HflX, following the naming convention in Escherichia coli where HflX is encoded immediately downstream of the RNA chaperone Hfq, and immediately upstream of HflKC, a membrane-associated protease pair with an important h…	XP_002293872.1 predicted protein [Thalassiosira pseudonana CCM... 749 0.0 80%	GAX27929.1 GTPase [Fistulifera solaris] 658 0.0 64%	hflX; GTPase
THAOC_02237	MRTSSARTAAAAALVLQIASSDARKLALLRKKNGNGSRGPAFLAPSESRVEVTPSWYGPEDGGYGASILWHRGGSDQDEDEVDGPLDEVEGAEQQTREETKIQVTSSVETSPPSSATPSELAEKASPPVNPSKKKSNAVGDPDGNSSDGETSDDEDELREDFEELERMILEQERLRRESGEEGDGSSKDFDTLIELAGRRDEMRRRISEMEDELSRRKAEDGLTDDESLDAEDDEATDEEVGESTSYSLTGTNLPREDGILKRSRRYKRGSIFKSKSARSRNASSTEGSDAGKPAGAEATPTTVDGTTFDALLISALGPLVHLPPPHPRLPCADGSVDLKTVDIAARRRLDRRTLYHGLLAEMGGSHTNVKSDDRNAKSEQSGGKSSGDEKKGKEKIDS…	LGGDVNLTLIAER	both	NLTL	++	N	0	o	C	SpoVK	1.61169e-42	AAA+-type ATPase, SpoVK/Ycf46/Vps4 family [Cell wall/membrane/envelope biogenesis, Cell cycle control, cell division, chromosome partitioning, Signal transduction mechanisms]	GAX11255.1 hypothetical protein FisN_34Hh023 [Fistulifera sola... 692 0.0 67%	OEU16619.1 AAA-domain-containing protein [Fragilariopsis cylin... 531 3e-170 85%
THAOC_32289	MIMVVSSSSAAVRALACLACCVAACGVQFQIRRTRVSADLRRALRADLGRVRPPTRGTPQNEDATFSGGPSALPELADRRIHSQPPRVPTLPSTVDDEAAASGTTSGTSAKRSDELKAELLTQISSLRQIKERDGDFSVDFGVRGGELDKDKRTPQKVDFYSISEDAGKAADQVIEVAEALHDVNPTSNATLYLGTEDGDKSPLNGQWKLLFTTAADATFSSNSTRGYATAQNVVDARRGRYDRQLSRGHPAASLLHIFPRRITNIIDFAAVNGTEPLLRQLNVVIRAKADGANRVELIFKYAKIVFSRFFGFKRRWSLYIPVPAPFITRVIVFVSRILRFGKKKSIPRAFFDVLYLDDQLRIHKTGEDNIFIQAKESSWPEARPLLT	LLFTTAADATFSSNSTR	both	NSTR	+								XP_002293407.1 predicted protein [Thalassiosira pseudonana CCM... 365 4e-122 58%	OLQ04553.1 Nuclear cap-binding protein subunit 2-A [Symbiodini... 186 9e-49 41%
THAOC_34531	NAAPLVTYQLFDWPTDAGESTDDTPTAWPSLLPTEENLKIDLWSAENHFVKSTKDCKDVPKWMQPDEGIWKSKPFANMTCEDLKRAVPENLSNERDQLCNFLSQGVFSVPSANEACCICGGGNKVERKCSNMVWNNVEIALNCDFIDSLPSDNIEFFCGKYGNATFVQDGLTLKEACCACGGGEVNMNRNAGRRHRHLSGSVIPPEEIQGESDSDGSKDFRDIIMREGLGESPGITNLEYLGKTEHEFWNL	LLNQSLTDGGFK	both	NQSL	++								WP_130849610.1 sigma-70 family RNA polymerase sigma factor [In... 37.7 6.5 25%
THAOC_23462	MSQRQRRKKANKTTCSASASARAAMGVSNSDEEVVHRGSGGATRAMVRISAVLIASLVVGRMTESMKRNGHKTNVTENGWTNTLQNMSMDAFESTKSSYDEFYQKNVQPLLTSVTSKLNATLSDEKSRPGYRLAQEGAKAKHPIIFIPGFITAGLEVWGAEECAKNLFRQRIWGSLTMAQSFFADRNCWRKHLSLDRRSGLDPEGIRLRAAHGFDAADYFIATFWVFAKLIENLADVGYDGERMSMMSFDWRLGYRNLEKRDGYFTKLKYTIEAHHETTGEKVVLISHSMGGTVTHYFLQWVVAEKRYGGGGGGKNWVETFIHSWINLAGTLLGVPKATPALLSGELKDTAVISPQLGSILEHYFSREWRKELWTSWGSLYGMLPKGGDRLWGIGADLI…	LNATLSDEK	both	NATL	++	N	0	o	C	PLN02517	4.53013e-107	phosphatidylcholine-sterol O-acyltransferase	XP_002286433.1 Phospholipid:diacylglycerol acyltransferase [Th... 577 0.0 52%		E2.3.1.158; phospholipid:diacylglycerol acyltransferase [EC:2.3.1.158]
THAOC_06669	MSTHEERTPSGGTMTEVHGGTMTEVHESRTALGEVHAARNRSTRSKTDGVEGVAGSFGGLVVGDNVVSVGHGGKTDVEVVKDADETEAAQKGGRFELDREETRDGRLDEAALKIGGEVGSSEGLIVGRDFTSFSHGGKTDVKVVKDADVTEAAQKGGGFELEREETRDSRLDEAATWHRGVKTDVKVANDNEERDLMLMEEETADVAVLEAMLGAHTRNKSVDESTQSWETKHSEEALLTNRASKATVDMIHTGLSVISATLAQLGSPELLLLLVVSALCFYYQQSFGSSRVSPPKKCQRSPCTMNRRRMSLGSCLILALSVGTASCIDPDPNMLRAGPVVGHREPDEAIPTAGINNTSAYHGRHSLHMRGREEEDARASNPFICQTTRLLSAVSCEDK…	LNSTLVSNSQGTK	Fe	NSTL	++	N	0	o	_	PT	9.31526e-05	PT repeat This short repeat is composed on the tetrapeptide XPTX. This repeat is found in a variety of proteins, however it is not clear if these repeats are homologous to each other. The alignment represents nine copies of this repeat.	HCP33867.1 TPA: hypothetical protein [Deltaproteobacteria bact... 85.9 6e-13 26%	GBG29637.1 Integrin alpha-D [Hondaea fermentalgiana] 51.2 0.064 27%
THAOC_32920	MSLLPCSRLQGSYVQNNTLRICSSACDTLFDKCGLPGENLASSYNYTDGRSLCYNAWAGRFEGSSSCDYSPDGALCQSGIMYIEVVDGDDCLGAESQYPHCDSSSGSSGISSSKARTWPTSYDVFWLIFAPAMLFYSFWQHRRRIQRRREGEQDAAADTLPIASATPVGTSPEPATQSMPVAAAVPEPPVTSVVQATAIAPTNSAAASGVRSIRDDEVATAASKQLTFDQEMDIQSLEFKLRMEMITQEQFDEAKREIMNQ	LQGSYVQNNTLR	no-Fe	NNTL	+	N	1	o122-139i	M	DUF2360	6.21717e-05	Predicted coiled-coil domain-containing protein (DUF2360) This is the conserved 140 amino acid region of a family of proteins conserved from nematodes to humans. One C. elegans member is annotated as a Daf-16-dependent longevity protein 1 but this could not be confirmed. The function is unknown.	XP_002100284.1 uncharacterized protein Dyak_GE16964 [Drosophil... 41.6 2.5 33%
THAOC_15714	MISTLTSRWRTAVAFLSLLAGTNYVSFTFGKTATILGELMLYGQAGSDAPPCPPNATTPMLRGSGNPAAPGDGSAGDGKSLPPRPVYHEPSPHLWEGTPLVEPHGGKKTVLVTGAAGFIGSHVSLALLERGDSVVVVDELNDYYDVEVKRGNLALLREKAQEMSERNGGSPDDLLSIYVGDVNNATLMTDVFERHRPGWVCHLAARAGVRPSIDDPLLYVRANVAGTTNMLEYSRLHSVRNVVVASSSSVYGESGSTYFSEAEDVDYPVSPYAATKRSGELISRTYHRLYDLNITNLRFFTVYGPRGRPDMAPYKFIRRISEGERIDRYGDGSTSRDYTYVDDIVDGVVRAIDRAYPCEVFNLGKGSGTTLSEFIGLVERHTGRVANVRVMPEQPGDVP…	LYDLNITNLR	no-Fe	NITN	+	N	1	i13-35o	M	UDP_GE_SDE_e	2.90292e-128	UDP glucuronic acid epimerase, extended (e) SDRs This subgroup contains UDP-D-glucuronic acid 4-epimerase, an extended SDR, which catalyzes the conversion of UDP-alpha-D-glucuronic acid to UDP-alpha-D-galacturonic acid. This group has the SDR's canonical catalytic tetrad and the TGxxGxxG NAD-binding motif of the extended SDRs. Extended SDRs are distinct from classical SDRs. In addition to the Ros…	XP_002292850.1 predicted protein [Thalassiosira pseudonana CCM... 541 0.0 73%	XP_002179157.1 nad-dependent epimerase/dehydratase [Phaeodacty... 440 8e-150 61%	E5.1.3.6; UDP-glucuronate 4-epimerase [EC:5.1.3.6]
THAOC_22915	MKSLLLSTLLPFLAMCHADTSRSIQIMNESGRRVEVHWVHPDTGEMVLQSTPDILHGASFALNSYVTHTFQVRELAGKKSGVCEGEGQTCRIDHFTVNSNQEQSRLSHSLTTREIPALTEILNPPQKVVIIEEGIQTVHTDSKTIAAKSATDLMDSCKATAKKALASGAADAGDILEELSSCVQRGVAQEIERANEEISFQAEIRKKMADSIENYTCADESLNTTEAKRTGRWQGRKVDIFIDRPASRIHTIENFMSAEECAAVEERAKPILHDATVADGSGGSKLSESRKAKQAGIKVHWDKEKEGDLIARVSRRVYDYVNNVLPFEIKENGQEDLMSIQYFGRGPNDEAPDRYMPHCDGDCNGLEFKPGNRMATIVMYCETPEPKQYAATFFSYIDP…	MADSIENYTCADESLNTTEAK	no-Fe	NYTC	+	Y	0	o	S	P4Hc	6.3646e-27	Prolyl 4-hydroxylase alpha subunit homologues. Mammalian enzymes catalyse hydroxylation of collagen, for example. Prokaryotic enzymes might catalyse hydroxylation of antibiotic peptides. These are 2-oxoglutarate-dependent dioxygenases, requiring 2-oxoglutarate and dioxygen as cosubstrates and ferrous iron as a cofactor.	XP_002294557.1 predicted protein [Thalassiosira pseudonana CCM... 514 9e-180 72%	GAX11170.1 prolyl 4-hydroxylase [Fistulifera solaris] 311 9e-98 38%
THAOC_20624	MLDIVRMSLSVVHRDLQASNSQTVSVSQHPTRRLNDQTWGLSGHRGYLPEEEQSSLAPRPCGESCHPGVGSSVSDAESRGGGGRRLAFAAVRRTVTAVRRASTRRGGALRAPGLERVDAASVQPDPSGPPPAVAPHRPSCGDDPGGGWMAAGGRVAAPRSCTRRTRDRPVANTANSLAGEPRLRRHQEPQEHGVDARRAGRADSLPQPGQGRRDSATGTSRRASFPEGRRLVPPGRGVGAEDPPGDPRALGVGSAGVVERPARREQPDGARAGLALTAARRRLGPGPGRWTASARARRGTARARVDTEKGGPRGPGLTPRRSPDSFILEPRQPWWATLAGSPSPAHPTGRQSTPAPATVRARRSSTGSTIDGLWERPLPRQPGLVKRRPTTPKEEEGAT…	MADSIENYTCADESLNTTEAKR	no-Fe	NTTE	+					PHA03307	0.000474781		PJF20746.1 hypothetical protein CUN56_14610 [Candidatus Thermo... 119 5e-26 42%	SFF45954.1 Myxococcus cysteine-rich repeat-containing protein ... 114 1e-23 41%
THAOC_35148	MVVKFELLGALALAAVRGGNAFVSSSRSPAAAGSLASFFPPSTALRASYSPVFDFTLADETTKQKSAESFERIDDAIMGGISQSALRDVPNKEYASWSGVCRLDGGGFCGMRTLPFTVPLNATGYDGVYICCQLASDDEADRRMWKLTVRTDSSRGEQVYQSQFDLAAEIDAAKASGGKWAEVKVPFDSFQLVRGPRLIPDGPKLDVTGGIYQIGMTLSKFKMAVNTTQLENFRDGFFEMRIKEIGFYEEGGQYTTGDINVPETLSKKEAESKRPLLLKMLLPVAKVFFSEQANRRRSAMRILREERGLSRGQAIRFGIRTRTKTLGLLPSLFKTGAIVSIDSFRSIVFNVLKIVLVYPLRLIGKAVRTARRHLG	MAVNTTQLENFR	no-Fe	NTTQ	++	Y	0	o	C	CIA30	4.03149e-29	Complex I intermediate-associated protein 30 (CIA30) This protein is associated with mitochondrial Complex I intermediate-associated protein 30 (CIA30) in human and mouse. The family is also present in Schizosaccharomyces pombe which does not contain the NADH dehydrogenase component of complex I, or many of the other essential subunits. This means it is possible that this family of protein may no…	XP_002288497.1 predicted protein [Thalassiosira pseudonana CCM... 422 8e-145 68%	KOO21365.1 NmrA-like family protein [Chrysochromulina sp. CCMP... 112 3e-24 32%
THAOC_35840	NEYDVSDERSIQYDSLRLAKDDVSAIRASTNKGAETVLKQSELSDIAYWVFEGEDDVGLFGSAANIQGMK DAYDVFYEDKAFVDWCVLDYREEVAVNETRGCVPPLTPLTMYYASEWDSEMVATAIEELKKTEKLQLFND LSVCVVSGLYCGSQAIEDASAEDRMWVMELGNNITAITSKWDMKGPLVSNFTQVTELASLLIQVDLFKGT VDFGFDNDFSAENPVSQYSRGIVFWGGPLDERNTTGQEDDEEADELEESDGKLRKEFIKSEYLAGMEKQS EEDAHSGVNTYYFMTAIIGDVILGIVTQDALLALFSLAFVFFWLRINTRSWFLAYIGLLEIFFSIPIAWF IFTVVFQIEYFATLNSLALFVVAAIGADDIFIFMDAYKQSQYHV…	MMNDNNSSIEELLR	no-Fe	NSSI	-					Patched	1.48012e-27		XP_002287186.1 hypothetical protein THAPSDRAFT_21161 [Thalassi... 1381 0.0 68%	sterol regulatory element-binding protein
THAOC_02407	MSSLSCLVVGAFVAVLLVLILVPLSFSYIDYYDYGGAKTLSASRKTTGAVDVDNVYTSGRYMLGPDKKFVKYQADAHVESFENFGVFSATLSNESIGLEFWVDVDFTFFLVEEEIGLLHKQLARNYRNVILSRAREGIKNAAAQDVTFTEFFQNRSEVELLFRKAVQDRWDVAPSLHCELDQFHLGRIRIPQSVARKQIEREQTQVEVNKINLSTNKELRTAHAEASLIKTKAIARAKLIKAQAQINGTSLLLEAAGIESQDHKTVFSYIKTLRDREQLSIDVSYLSEDNVLRTNPL	NAAAQDVTFTEFFQNR	both	NRSE	+	N	1	i7-29o	S	SPFH_prohibitin	5.90873e-13		OEU22562.1 hypothetical protein FRACYDRAFT_267314 [Fragilariop... 349 2e-117 59%	MAR20860.1 peptidase [Flavobacteriales bacterium] 55.5 4e-05 27%
THAOC_08875	MKGFLTSVSFVVLVSVCEAFAAVSSPVSLSSDPPTWDALAKTVDDEVGDSGIDRKPLVTLFRDTNGWCPFCERVWVLLRAKGIPYDEQLVSLQNKPDWYKALVPTTLVPAVLIHGPEEVNDRRIVWESADIMQALEEEFPDTPKMVFDTPEYQAAVQMNDDLTQAGFRYIYAGRNDTLTEDDRLERRSTFMSELDRLDAALSEQQEYSGPLSFRLGKDFTAADALMIPTLERWRYQLPITSDVDILESRPALSNWFKAVDSYEPYSNRVAGDAYSWTATNSMFLRYFAGGEENPDTARLIRRADDAATSLVDTFVDAASEVEAEYRREFAVEAAAKLASNHAAVVKDCTSDDPKSQQHIGRAPSPEAADMMLRYVTNLLLCSDNAVNEAKNETPSLPAG…	NDTLTEDDRLER	both	NDTL	+	Y	0	o	S	GstA	5.61581e-21	C-terminal, alpha helical domain of the Glutathione S-transferase family Glutathione S-transferase (GST) family, C-terminal alpha helical domain; a large, diverse group of cytosolic dimeric proteins involved in cellular detoxification by catalyzing the conjugation of glutathione (GSH) with a wide range of endogenous and xenobiotic alkylating agents, including carcinogens, therapeutic drugs, envir…	OEU21517.1 glutathione S-transferase [Fragilariopsis cylindrus... 397 5e-130 45%		GST; glutathione S-transferase [EC:2.5.1.18]
THAOC_02593	TGDAAARAGRTSKRSQTQTVDTKSATQNRRQASRRGGREGDEQRVSQARGIAVRPRAETERSERDTTDGP RRQELALVFSLQDSLVVLLAWTSRLAPQALAAVAVRVWTTQTTDDLTTSSFLSTPIDDEDMEAAVGRQSS LDEPDLPSDQAVEVHEENDNDNTRGASGTTNAMHAAGPQESTRAKHLPKKTERRASQEYYDILYEANTRL QDEQVSILGLGSASSSHSGHASGKSKSSKKSKKSKKSKKKSKRKSKRKERDDAADEADDVDDDGRRRSSV FQSFFPQSMLTNRPSIHERYTSSFNENDLNEAMGKQSAKADETADPNDETPGFSGLWNPASLVTAAQSKH SGRTDSQGYYRQVQGNRATVTSTTTGIFRGLFTNIAKDEMPIDY…	NEDGNLSYTFIPSNTTLTAK	Fe	NLSY	+	N	1	i506-525o	M	PLN00113	5.27713e-41	leucine-rich repeat receptor-like protein kinase; Provisional	XP_002291627.1 hypothetical protein THAPSDRAFT_35206 [Thalassi... 245 2e-70 52%	RAK00555.1 Leucine-rich repeat (LRR) protein [Larkinella arbor... 189 5e-45 34%
THAOC_20624	MLDIVRMSLSVVHRDLQASNSQTVSVSQHPTRRLNDQTWGLSGHRGYLPEEEQSSLAPRPCGESCHPGVGSSVSDAESRGGGGRRLAFAAVRRTVTAVRRASTRRGGALRAPGLERVDAASVQPDPSGPPPAVAPHRPSCGDDPGGGWMAAGGRVAAPRSCTRRTRDRPVANTANSLAGEPRLRRHQEPQEHGVDARRAGRADSLPQPGQGRRDSATGTSRRASFPEGRRLVPPGRGVGAEDPPGDPRALGVGSAGVVERPARREQPDGARAGLALTAARRRLGPGPGRWTASARARRGTARARVDTEKGGPRGPGLTPRRSPDSFILEPRQPWWATLAGSPSPAHPTGRQSTPAPATVRARRSSTGSTIDGLWERPLPRQPGLVKRRPTTPKEEEGAT…	NELNLTHPK	both	NLTH	+	N	0	o	_	PHA03307	0.000474781	transcriptional regulator ICP4; Provisional	PJF20746.1 hypothetical protein CUN56_14610 [Candidatus Thermo... 119 5e-26 42%	SFF45954.1 Myxococcus cysteine-rich repeat-containing protein ... 114 1e-23 41%
THAOC_32088	MVWRFPTVLLLSASSKSATDAFSVTTIRDASLSIESYVHKNFNVTYLNKPAAPRRENEPSIVLVHPVGIGLSSWFWTKMMEEYTDNPGIFAPDLLGCGLDHGASAWNPDEQGLFFPLSWTEGIETLLNDKVGEEGCTVVVQGGLAPVGILLASRNPQKVKRLILTSPPTHEDIVNAVNEDELKRNYDILRSNVPGSFAFRLLEMRSLIKLFSDLFLFEDGCDDRWLDETQREIRPEARTPVQAFNAGLLQHRSYLDELREIAQPVFIVSGNSDKRAANREGFRADSKFRL	NFNVTYLNKPAAPR	both	NVTY	+++	Y	0	o	C	MhpC	5.00764e-11	Pimeloyl-ACP methyl ester carboxylesterase [Coenzyme transport and metabolism, General function prediction only]	XP_002290684.1 predicted protein [Thalassiosira pseudonana CCM... 313 1e-102 53%	KOO34546.1 hydrolase or acyltransferase of alpha beta superfam... 138 9e-34 37%
THAOC_09459	MTASDSDSYHDMVSASVDITNIYERNGIITATRSVRDIDANSRRQFLYNILVNGEESFVTAPIELSAKIKARIPSPSGSKLLVLVEETVPESESESTRHVIEIWTKNGQSLSNRIALSKEVHGKICTDFAWFGGISWSPDESAIVYTAEVNRPKASSFFANHSGDDIVGGQFTLGVGKREDWGEKYTDTALLALFLLNVETGNVRIVRNVPGSDVYDGSSRGGGFVLGQPIWSPCGNSVVYVGWDAGGAEMPRRLGAIYCFQRPCRIYSSSVKILLKDLSQSASSEVISDDPYECITPSDRLARSPRFSRPKNGTSTLAYLANEKGFDTHGGCMALCTSNWDTSTSMIVKDSKRVVVEVVQRPGDVGDGTKVQGYEFPGLFLHQLPRECFTHDGEHIVT…	NGTSTLAYLANEK	Fe	NGTS	++	N	0	o	_	DAP2	0.000887187	Dipeptidyl aminopeptidase/acylaminoacyl peptidase [Amino acid transport and metabolism]	XP_002291357.1 hypothetical protein THAPSDRAFT_262750 [Thalass... 781 0.0 60%	GAX15253.1 acylaminoacyl-peptidase [Fistulifera solaris] 610 0.0 45%	APEH; acylaminoacyl-peptidase [EC:3.4.19.1]
THAOC_37792	MSSSISSVQAAAVSSRQTGGSTRQRRRQQWVAGVAGVAVASRHVAVVVDRVATLAHRVATLAHSSWQLQLANCIAVSSPSTSARPHHNSGKRISTVTMAGLSLLLSVALLGGVLSFAPSFRRTGKIVTQIHDSEVSASVDEVVADETKRYVVVGAGWGGWGAAKALSESGLNAQVTLIDALPDPTGAMPYLSSTGKPVEAGTRGFWKDYPNINQLCAELGLDEDEVFTPFTNSSFYSPDGLEATAPVFSEATLDSILDGVPLLGDVMKSGFAQLSGSDEFPQLPSPLGQVLATIPYFERLPIADRASMVGLLLATIDCLGGSDDVKMQYDRMTAHELFLRFKLSERLVNDFLKPTLLVGLFKPPEELSALVVMELLYYYALAHQDSFDVRWIRNGTVAD…	NGTVADSLIQPLAAK	both	NGTV	++	N	1	i93-115o	C	COG3349	0.000908979	Uncharacterized conserved protein, contains NAD-binding domain and a Fe-S cluster [General function prediction only]	XP_002294132.1 predicted protein [Thalassiosira pseudonana CCM... 883 0.0 76%	XP_002186389.1 PDS-like 1, phytoene desaturase-like protein, phytoene dehydrogenase-like protein [Phaeodactylum tricornutum CCAP 1055/1] 764 0.0 66%
THAOC_17196	MTNITSFRRGKRRRRRPASIATTAFVTLATIVTPTCVDGSSPSEIPATHIHPPQHLDAVAPSPLDERDVPPVVVDDASSALAANLASPTSNSNGRGAPHPSTGTGSKSEGGGWFGKILGGSKPSNDETSASNGGDNPPPPPPPPPPAEGMGTSTAQDPQGYQNTMGGYGWAQMNNQMMQPQGYGQYGQYPPQQMAADPNTYQNLLAELDESTLREMTLTHQIQNLTTLVSSMSAESDAMMNQVDALTEQLADSRSDFHFVHNRNLELDKNCSSLAGRIESLQEELAGREGSVSAVLESKAEDERAIAQLRVELRSATDELERLACLVETDRLEGENKSFMSDFRNKQVSKRKKGFWAWLFRLNAEPTKEELRMEEEERARAAQELARTTLLHALQVERS…	NLELDKNCSSLAGR	Fe	NCSS	+	N	0	o	M	Smc	6.95508e-17	chromosome segregation protein SMC, common bacterial type SMC (structural maintenance of chromosomes) proteins bind DNA and act in organizing and segregating chromosomes for partition. SMC proteins are found in bacteria, archaea, and eukaryotes. This family represents the SMC protein of most bacteria. The smc gene is often associated with scpB (TIGR00281) and scpA genes, where scp stands for segr…	XP_002296599.1 predicted protein [Thalassiosira pseudonana CCM... 633 0.0 43%	XP_021174756.1 ankyrin repeat domain-containing protein 26 [Fu... 48.1 0.23 25%
THAOC_12170	MTLNGVRSNHRLVVASALVALLLIVSRKSHAPRSHVAAAAAANVLRRRRSHHRGAIRIHDTCTMIRGGQSGDNPLELDGAAPIEPTPNADDGIDYESSISMDIAADAAEPPRNLTFSATKPFDGSVEDPDGIPTRFMQMKKDNREEAKESFEAHLEWRKEHGIDNILSQPHPRFDVCKALVPAYFAGRDQSNNVVFVQRPAAIDFKMMNDNNSSIEELLRHYMYTMEYCWNILEPGPPEGVMTSVVDMKGMRFRMMKNQEYIGFGKKFVSMMSNNYPGRSYKTLIINAPTWFHALYKIFKPLLRESTRQKIAILKAGEDQDTALKLCLGDALPNELVSKTDEPTQKKPGERYFFPVSKSDDCEPGPNSLVEYEMRKFCINQLVAHNETIEAVQ	NLTFSATKPFDGSVEDPDGIPTR	both	NLTF	++	Y	0	o	M	CRAL_TRIO	3.31384e-25	The CRAL-TRIO domain is found in GTPase-activating proteins (GAPs), guanine nucleotide exchange factors (GEFs) and a family of hydrophobic ligand binding proteins, including the yeast SEC14 protein and mammalian retinaldehyde- and alpha-tocopherol-binding proteins. The domain may either constitute all of the protein or only part of it	OEU21376.1 CRAL/TRIO domain-containing protein [Fragilariopsis... 234 8e-70 41%
THAOC_07762	ADDDGGGDGGWYRVQGLEVPDDLRPLVDSTRSKIASLSPALAADSYRNLTVFVDPIDGTREFSSGRGEQCSICIGFADARGRAVAGVVYRPLTRPPTWAAGPSTRDTRNSSPR	NLTVFVDPIDGTR	Fe	NLTV	+++	N	0	o	_	IPPase	6.90563e-12	IPPase; Inositol polyphosphate-1-phosphatase, a member of the Mg++ dependent family of inositol monophosphatase-like domains, hydrolyzes the 1' position phosphate from inositol 1,3,4-trisphosphate and inositol 1,4-bisphosphate. Members in this group may also exhibit 3'-phosphoadenosine 5'-phosphate phosphatase activity, and they all appear to be inhibited by lithium. IPPase is one of the proposed…	XP_002289382.1 predicted protein [Thalassiosira pseudonana CCM... 125 2e-31 65%	KOO26960.1 3'(2'),5'-bisphosphate nucleotidase 1-like protein ... 102 3e-23 48%
THAOC_16678	PPAEEASAALNDPEEEHGVHERQRADDGVQPPLLLPRLLLQLPQLALGPRDVLPHGPRVVVRPLELVPLRLELGEDVPRGGLGLDVRPDGVLDDPRLALLVRARQLGGLPCGGEPDEPERRATTEQPDPTIPWRRPQTTQRTDDTHRRHAYSPPTTPPGTGTLASHSGDDFSHDYWMRFNIISKFVFLGLGSRVTSFTRIPGVHRRFRPSLGRFFMLSSTARSGERGSLEHLCTVSLEACERLTPLISSIYRQILDGEDGLKKSKTDQSSFTIADGLTQRLIVDSLYSQVAFRGIVGEEEDTADDDEGGDGGWYRVQGLEVPDDLRPLVDSTRSKIASLSPALAADSYRNLTVFVDPIDGTREFSSGRGEQCSICIGFADARGRAVAGVVYRPLTRPPT…	NLTVFVDPIDGTR	Fe	NLTV	++	N	0	o	_	IPPase	6.90563e-12	IPPase; Inositol polyphosphate-1-phosphatase, a member of the Mg++ dependent family of inositol monophosphatase-like domains, hydrolyzes the 1' position phosphate from inositol 1,3,4-trisphosphate and inositol 1,4-bisphosphate. Members in this group may also exhibit 3'-phosphoadenosine 5'-phosphate phosphatase activity, and they all appear to be inhibited by lithium. IPPase is one of the proposed…	XP_002289382.1 predicted protein [Thalassiosira pseudonana CCM... 379 3e-122 52%	OEU17810.1 carbohydrate phosphatase [Fragilariopsis cylindrus ... 289 4e-88 43%	cysQ; 3'(2'), 5'-bisphosphate nucleotidase [EC:3.1.3.7]
THAOC_02645	MVRRRIVEILSPFIVLLLSVGPANAEYRRFDGPINAASNYVHYSEGYVVTPGYVDISNLLFKTAEDSARRLDEYDDVGSGSTFVDIVLFREPPECANTRLGCDWTDLGVGANDGVGNLRWCCADDAPALGLCAGGPKQEGRLIVDPSQFSGQHRFLGVPPSGEWQRSIRDGMMSLDDEQGTGKYVLVIANCNDVAGRNLTVTGEYVLKSDHGYLPGNLFREMYFFSALVVIYVILLAWYGLKMSLHRDDIITIQKWVVTTIGIGLLEVFFKAGDLWVWNTDGERFWFSLYTGVVAGVFKRAISRCLVLMICLGWGVTCDQLENFRSVVFLGIAYAGISAARDVMTVFAITENEILTHNEENEILDVVTILTFATSCIDVSFYSESPRFYACGKLSCTDT…	NLTVTGEYVLK	both	NLTV	++	Y	5	o222-241i253-270o285-302i432-454o469-491i	S	Lung_7-TM_R	7.18226e-27	Lung seven transmembrane receptor This family represents a conserved region with eukaryotic lung seven transmembrane receptors and related proteins.	XP_002291454.1 predicted protein [Thalassiosira pseudonana CCM... 416 9e-140 67%	OEU09634.1 transmembrane receptor [Fragilariopsis cylindrus CC... 290 8e-90 42%
THAOC_08758	MALVPKLLAALALSASASISRAEIVTFEDDRFVTHTWDNSKKAKICTRAGVGGLSLHQLGMQSDQLYCYYGLWGIRGSDFDPENPDVGSIYPEADPTPDEATFFKDAINLSPGCWKNPRGCFRWDEGLDDEIRNMVNTSQIDFIVTIDNGNDAQMKALEQDLGYRTIFVDTFYEKNPDCRAENYTLIDESKCYGRSMIDIAARVEELAIFLGVDVDVPAQEAAKREACEAAADFTDSMKEVQEKDMRIKVSILGSTEVDGENVPYARDFDPITLWVPRTLEELGAPLLHAKVYNSSAGENRNIVPDVFWPDCSPGLVNDTCSDNTYHPVDFWLIDSRSYLVLSDWVEFGIFPDPAIAAGQYSYYPRNDGAISFKMIANLLSKCPRLREHSYHHSDSSYA…	NMVNTSQIDFIVTIDNGNDAQMK	no-Fe	NTSQ	+	Y	0	o	S				GAX12680.1 hypothetical protein FisN_UnNu038 [Fistulifera sola... 423 1e-137 49%	OEU15614.1 ferrichrome ABC transporter-like protein [Fragilari... 74.7 3e-10 27%
THAOC_05598	MRRRRGGDSGATATAARPVNGAESSLRGQTSRQSGDRHQPPQPTVTDGADGEEVRRNYDDHAWLAIFITALLYFIVTRSGKSRGVLSSLSRPYDVAATKITLHDKSNEEMMRATFYFAKSLKNQNETDSLYFENRRRMEVIISSPFDSHEGEDCKSQNQVPFFSRLASTTYVHDEDLGRGYLLIADVGRSGRIWRWEEGGGPITIGRSLHQERSGCRSGLWVENNGVAAGSCPENLFGRTQSQGDVSINHEGHGTCRNLAAQPPIPLLGSASLAVELTRNAEKSSIGKNLIVAEWGERRIVRVEGETGARTPLVTMVPTADFKSWRRLRRPNHVAFSPFGDLFFTDNAPSSNVTSSMVYRLKEAVHVAPISAQRSREAHGWHGTTGKEQSVNEDIDILF…	NQNETDSLYFENR	no-Fe	NETD	+	N	1	i63-80o	M				XP_002289724.1 predicted protein [Thalassiosira pseudonana CCM... 417 1e-135 44%	EWM21517.1 gluconolactonase [Nannochloropsis gaditana] 96.7 1e-17 28%
THAOC_30375	MRRRRGGDSGATATAARPVNGAESSLRGQTRQSGDRHQPLQPTVTDGADGEGVRRNYDDHAWLAIFITALLYFIVTRSGKSRGVLSSLSRPYDVAATKITLHDKSNEEMMRATFYFAKSLKNQNETDSLYFENRRRVEVIISSPFDSHEGEDCKSQNQVPFFSRLASTTYVHDEDLG	NQNETDSLYFENR	no-Fe	NETD	+	N	1	i62-79o	M				XP_002289724.1 predicted protein [Thalassiosira pseudonana CCM... 84.3 1e-15 36%	WP_068777435.1 undecaprenyl/decaprenyl-phosphate alpha-N-acety... 40.4 1.5 38%
THAOC_00016	MVGFSGKGVVLAAALASSCNAFTQTTPTSLSGVTGSSSALSAAPATIEQVDKRTGKPTGTSFLPGEAIDRAAKGNPIEKAKLAKDGTSAFVDVYEYAAKIREGSMTWDEVEKADLNTRLKFVGMLHRDKRTPGQFMMRLKVPNGIVNADQMRFYADCVEKYGEERGVVDITTRQNIQLRGVKIEDAPDIIDGLHARNQTSFQSALDSVRNMVGNPLAGIDDMELVDTREFCNALNDLVSLDPETNTRGNPKWGNLPRKFNIAISGSRDDYAHTHINDIGLVPVAHAETGEMGFNVVLGGYMSIKRVAESIDSNMWIPADRESVVTLSEAILRIFRDESERKDRQKARLMWLVEKYGVEDFKAAVTKEVESYGRGVTVGDAQPLPTDGPFERRELLGVHA…	NQTSFQSALDSVR	both	NQTS	++	Y	0	o	S	PLN02431	0	ferredoxin-nitrite reductase	XP_002289265.1 nitrite reductase-ferredoxin dependent [Thalass... 990 0.0 86%		nirA; ferredoxin-nitrite reductase [EC:1.7.7.1]
THAOC_08721	MGDDWTSSSGIALALAAHCGEVIRQSQGIEGREIHYEEATPLAGFGNGQYAPASENAQTTWKKYTIGGALVLLLSFMMLSHDNSPIAQDVPTLQKHHSKAQKELSKAELNAMLFDEDRRYILHDFDSRSPVSNFLPGVAGVFGKPVWSFYVNRGQAIASFGLASKDFPMLEFNPANKAYQQTPYVGFRTFVTGTRSGSNGKDGESFLFEPFSPANSKILGMDGEAEDAKPTRTMYVGTNEMEITEEDDVHGLATSVVYFVLPEEDFAAMVRRTTFTNTGDDTLTLSALDGLAKMEPTGGKLQWGLKNIGRTLEGWMGVYQADETLNLPFYRMSTEPGDSASVKVEKAGHYAISLVEKSGELLPIVYDTEKVFGFASTLQEPNGLIASSVEDILANPQYG…	NSTTGLISNEANWQR	both	NSTT	-	N	0	o	_	Glyco_hydro_36N	0.00487819	Glycosyl hydrolase family 36 N-terminal domain This domain is found at the N-terminus of many family 36 glycoside hydrolases. It has a beta-supersandwich fold.	XP_002290006.1 predicted protein [Thalassiosira pseudonana CCM... 1994 0.0 77%	PKN91130.1 cellobiose phosphorylase [Chloroflexi bacterium HGW... 782 0.0 40%
THAOC_19290	LDMQFRVPSNWLPDISTNVLHSIRLGNTDTCFDFENDLLSLMACNDGASQQFVFDASTRQIKQGGYCLDTEDPDPSAPGLFADIAFMNPDCQQNLVSQMWIYDETAQTLKSFSGDNCLTAENSQAVFQSCTVSSLQYSQQFIIPFQWKPAISSASSVDLVLTRENGLNYCMDASEAANSDFTMMPWTVYMQGRVYNSTSRLVMNGQYCLDATVQTSNGTVFNNTVYMNTCDSTSPSQQWYYEAHTNHLRHLSFTSTLTSGDLRSVADGCPTLTTMAACMNSQDGRNSTYELSDGSNKSFNGQPCRWCCGNECDTNNNKCEP	NSTYELSDGSNK	Fe	NSTY	-	N	0	o	_	Ricin_B_lectin	2.64714e-13	Ricin-type beta-trefoil lectin domain	TFK97697.1 ricin B lectin domain-containing protein [Pterula g... 50.4 0.003 30%
THAOC_15509	MFGRSFALLHLLVSPLSSLAVYWMDEASPIVLSAQEAINDEHVKKAMEYYDKAVELIPDVDKLEHPQEIKMATEIYHLAGLMYSYAREMGTVDKVGKESNLWQSVIYFEMATKVDPKYWPSYANMAAVLADVEESGNHLGKYEESLEAYGKAIELLESGEATDPPELGSGMRHTLGELHYRMGLNFVPGMFEQDSVGEVDYEIKLCTSRLGSNKPCQMLASNSFHTALQHYPGHQDAITALAIVTADATFGLTDPTHVRSLFDSYAVEFEDSLVGELDYNAFSRLRQSFDHAMANEGRSGYVLKTTVDCGCGTGLAGDVFRNVSETLVGIDLSPKMIEIAREKKVYDSLETGDIVERLMEHKPGEVSLIIAADAFNYFTELDELFAAMYRALAYGGYAI…	NVSETLVGIDLSPK	Fe	NVSE	+	Y	0	o	S	COG4976	1.4095e-41	Predicted methyltransferase, contains TPR repeat [General function prediction only]	XP_002287860.1 predicted protein [Thalassiosira pseudonana CCM... 347 5e-110 44%	OEU09404.1 S-adenosyl-L-methionine-dependent methyltransferase [Fragilariopsis cylindrus CCMP1102]... 257 5e-76 36%
THAOC_02444	MASKTSPAAARVVRLGVAVSLVMLPPLTDCWSPVARLRSDILAPGPLCRSRAIRTVRIDTSIQMSPASSEKPKLLAQEGDWAAYFDENFGKVYYFNHETGESMWTPPTPSFPSVSEDAVSGENKGQETPSPAQQDFYEVLQVPRTATRAQIKQSYLALAKQHDQLNKGNRRNKEFNDISRAWMVLSDGRQRSRYDRQLEKIDAQREMRAKMIQEEERWRQEEEYEYNNNKEDNKFQRNPIYKKKVDLLDEGNKFSRFLSSGVPPSIEDIEVDEDERMRVIEEAEYAEEMAMLAEEEAYIAEQVARDQEEADRDAAYMRTKQQFEEKRRASSERGVIQDKPLDSTDLNEMMRGMKRKLGKSVDEAARVKEELNRLNNAADATSKQSDANPNQGQQRKQRK…	NVTGELQR	both	NVTG	++	Y	0	o	C	Smc	6.95508e-17	his domain is found at the N terminus of SMC proteins. The SMC (structural maintenance of chromosomes) superfamily proteins have ATP-binding domains at the N- and C-termini, and two extended coiled-coil domains separated by a hinge in the middle. The eukaryotic SMC proteins form two kind of heterodimers: the SMC1/SMC3 and the SMC2/SMC4 types. These heterodimers constitute an essential part of hig…	XP_002291966.1 predicted protein [Thalassiosira pseudonana CCM... 117 1e-22 35%	XP_028518291.1 putative leucine-rich repeat-containing protein... 52.8 0.010 24%
THAOC_24857	MTRYTPSTATLLLSVMLAGCTSEEVPLRKRELLFTQRKSKFNTRRTHAESLWGRRINKTGGHENIERFLSVSTSTPSENPSDQPSSVPSENPSASSTTQPSSMPSENPSTSTGSASTTSTTEAATTSTTQADTTSAPTTTEAASTSTTEATTTTSATDAATTSTTESPSTSTVETTAPTTTEDATTSTTTIAATTDLTTSLESTSTTNPTGGADVVVVDDMIEIESGSEPLMIDVLGNDYIMSSGDSEPSGDSKLWWWFQASPSTTDQSTLSIKSVTEDSPDSPVSCEAMGNEVMVKVTDETYVGGADCFYTVVMRDSLGNEETVDQQGTINISVTPGCEPIYEILSSDSFSILYDAVLAAGLDKVLANPNLDPKLTLFAPPEMDERLLESAWLPQLLD…	RPQVQPDNTTK	both	NTTK	++	Y	0	o	_	FAS1	1.32615e-14	The crystal structure of FAS1 domains 3 and 4 of fasciclin I from Drosophila melanogaster (Fruit fly) has been determined, revealing a novel domain fold consisting of a seven-stranded beta wedge and at least five alpha helices; two well-ordered N-acetylglucosamine groups attached to a conserved asparagine are located in the interface region between the two FAS1 domains [PMID: 12575939]. Fasciclin…	0
THAOC_30995	MKFPVALLASFLGASSAITHNADIYYHEKQEIGPAMWIFNPDGLTIMSPAGETILVQEKSKVCPNLRTNY QGVETDDCSFFDVQSDGHRYVWAANHDDSPHKIDVFDINTGEYAGYAPTCSTPLDLNYHPLRQEMWVRCA SKSEDSNGEVDVFSTNSLSSNHELVNFNATGSRAYGRMETHSTMGNVGYATTYNSPYLTKFDLSGKDVMT EFEIEKAHASYDSTFSHANRHVFAAVRVCCTCGFEGADVESCGRGSGSPVLVTTGPSASNEMQNGTCSSG CKGSAADTIGVVEFDTVKEVFVGNHNSVAGNGGVPKSAPDGKTIALLPFDGGATLRVLKTGQNGAESSVA ADIPVDFQGGTPGKQAISDLAWVQDGSRNFIVVASNVDNSLVVA…	SEDSNGEVDVFSTNSLSSNHELVNFNATGSR	no-Fe	NATG	+	Y	1	o533-555i	S				VEU35628.1 unnamed protein product [Pseudo-nitzschia multistri... 460 3e-152 48%	OEU14956.1 iron starvation induced protein [Fragilariopsis cyl... 459 1e-151 41%
THAOC_20416	MIIVTLLPALLLLTSALGSEAFSAARRAGGFSPPLVACRATTAAGGNEIDLHPPTIAALSRAFLVRAEKDPDLLLRFDQSRMEEWEIALNAGKVSQAAVEAFVKEHSLNPTNDSHVEMTQVLGGRIVAVITRFDELEEDLLGRCARRLVELEDEGDDACRNWFVRVGVPDSELEAFTSVDTELGLTDGASPADAFDAECLFCEDLRANRARSLLAMFLKEIEGPGLRRNKVEVPCMDVDFLGDEELEVLFGSKSGEPNEESNAPTPPKQDDVPADSVEPDTVDISAIASPLHPVVLDAVEEGLRLRSKNITTSPLRLIDNSIEMYDVQFTVGKFVERFLSSRDDLNMFTTEEVEVIGGRAVGALMRLEDLEWEWNHRVTSSGSFNDMGVEEYMHEVGLA…	SKNITTSPLR	Fe	NITT	+	Y	0	o	S				XP_002295689.1 predicted protein [Thalassiosira pseudonana CCM... 317 3e-99 44%	WP_081909449.1 alpha/beta fold hydrolase [Aureispira sp. CCB-QB1] 41.6 4.9 32%
THAOC_37130	MEEWEIALNAGKVSQAAVEAFVKEHSLNPTNDSHVEMTQVLGGRIVAVITRFDELEEDLLGRCARRLVELEDEGDDSCRNRFVRVGVPDSELEAFTSVDTELGLTDGVSPADAFDAECLFCEGLRSNRARSLLAMFLKEIEGPGLRRNKVEVPCMDVDFLGDEEWEVLFGSKSGEANEESNAPTSPKQDDVPADSVEPDTGDIAAIASPLHPVVLDAVEEGLRLRSKNITTSPLRLIDNSIEMYDVQFTVGKFVERFLSSRDDLNMFTTEEVEVIGGRAVGALMRLEDLEWEWNHRVTSSGSFNDMGVEEYMHEVGLARGIGADRCWCH	SKNITTSPLR	Fe	NITT	+	N	0	o	_				XP_002295689.1 predicted protein [Thalassiosira pseudonana CCM... 231 3e-68 43%	WP_081909449.1 alpha/beta fold hydrolase [Aureispira sp. CCB-QB1] 42.0 2.1 29%
THAOC_37151	MMAQRRSESVLGAACLLITGYGFSLFKTGNSLAPTRPPLRNPNRLLALRVQNAPSSTLLFLETKERTDGVEVNGEMVSRTSEGTGENENGANGSTTTDTDLVDFFEKLIQLESPPGSVNGKSLNETNGAVTKSDIQRSIETLTVGAQLNNVPIVNLTVDFANEMYKNITDGIVEANDIDLLASSQFASNDLPTEITSSITELFRQLEVALDESFVETLEKIAFYDVEGVTERDILPGPQRLLEEDYENMRRQRQKEERVNRLRPSISGANQDAGKHHSASETMNDVAVTSKVMRTSEIIRNFNVAPVYYSVALSLRWMRKASVPPMAMLVFLRGLAYPVKWREGNPRKAAARRRLFGRRRVKPVDGRTKTFGNEEIADEEFIQGWKRTGEIAAKGRRGR…	SLNETNGAVTK	Fe	NETN	+	N	1	i7-26o	M	AarF	9.10354e-103	ADP ribosylation factors (ARFs) are members of the ARF family of GTP-binding proteins of the Ras superfamily. ARF family proteins are ubiquitous in eukaryotic cells, and six highly conserved members of the family have been identified in mammalian cells. Although ARFs are soluble, they generally associate with membranes because of N-terminus myristoylation. They function as regulators of vesicular…	XP_002286321.1 predicted protein [Thalassiosira pseudonana CCM... 1017 0.0 86%	OEU20769.1 ABC1-domain-containing protein [Fragilariopsis cyli... 874 0.0 59%
THAOC_13263	MPLPKKISDRQTTSPYKVFGAIALLVPLLLNISVSIGIESGDLLSALPDLILPTRATKTTNQSFCEALPVSSGPQGRKFVHVFVSNAGHFPFLHNVLLSMVNASLSWRPVVFAVGAGVCHMLRDLAEVKLKDYTVCYPYLGRLLYQLRRDEPKSFEQIQPFLAKSNTTFLNDTIEETIARFDEVDSTFYGWGSTEHKFLINSKLYALRDILECGFDAFVTDTDIGFISDPLPYFDIDGPKGHVIAQTAPASGYSMNINSGFMYWRSTNDTIDLIRDIITVPPFWHIDQSRVNDRIQNRSTPYSLLDSYKFPQGNRIIGRYEKGVDTLADAVVAHANWNSKFGEKEAMLRKMGLWFLD	SNTTFLNDTIEETIAR	both	NDTI	++	N	1	i16-38o	_	Nucleotid_trans	6.34562e-11	Nucleotide-diphospho-sugar transferase Proteins in this family have been been predicted to be nucleotide-diphospho-sugar transferases.	XP_022100066.1 UDP-D-xylose:L-fucose alpha-1,3-D-xylosyltransf(Acanthaster planci) 67.0 2e-08 30%
THAOC_13263	MPLPKKISDRQTTSPYKVFGAIALLVPLLLNISVSIGIESGDLLSALPDLILPTRATKTTNQSFCEALPVSSGPQGRKFVHVFVSNAGHFPFLHNVLLSMVNASLSWRPVVFAVGAGVCHMLRDLAEVKLKDYTVCYPYLGRLLYQLRRDEPKSFEQIQPFLAKSNTTFLNDTIEETIARFDEVDSTFYGWGSTEHKFLINSKLYALRDILECGFDAFVTDTDIGFISDPLPYFDIDGPKGHVIAQTAPASGYSMNINSGFMYWRSTNDTIDLIRDIITVPPFWHIDQSRVNDRIQNRSTPYSLLDSYKFPQGNRIIGRYEKGVDTLADAVVAHANWNSKFGEKEAMLRKMGLWFLD	SNTTFLNDTIEETIAR	both	NTTF						Nucleotid_trans	6.34562e-11		XP_022100066.1 UDP-D-xylose:L-fucose alpha-1,3-D-xylosyltransf(Acanthaster planci) 67.0 2e-08 30%
THAOC_15991	MRGTFFLLATLFIGCVDRASALSQCSLREEEFYQDPAMHTMPFDLGYGPQEFRAYKQPDVSTFYRERPGDRRAKTPAFNGFAFKIVNMSPNRVKYFWDPGHGPGSPMSSIGPWDSAGTASFPTHKFYLTPFDDETKIIARFVCTPPQAVYYYDPITVEGDEEATQANLDALSQHDFDRYQAHSDSREFNKQYYEFTGREYLSTFPRNTAIHKIWPADYFGQEHWVTSEEVHFVDLPEESELKLPSTVGRDRRLKDGERFLEKYRSPEPYMNMTMKVLSWSTTAGDNREEARHDIRETRTSLNTWVYREKDLIIDAIYRRAADLLRIDEALLRPRSAGEVPEMKNTRGLAEALQLVHYEVGQEYTAHHDFGYAPFDRKDQPARFATLLLYLNEGMVGGET…	SPEPYMNMTMK	no-Fe	NMTM	++	Y	0	o	S	P4Hc	6.3646e-27	Prolyl 4-hydroxylase alpha subunit homologues. Mammalian enzymes catalyse hydroxylation of collagen, for example. Prokaryotic enzymes might catalyse hydroxylation of antibiotic peptides. These are 2-oxoglutarate-dependent dioxygenases, requiring 2-oxoglutarate and dioxygen as cosubstrates and ferrous iron as a cofactor.	GAX11248.1 hypothetical protein FisN_34Hh031 [Fistulifera sola... 405 4e-134 46%	XP_002293760.1 prolyl 4-hydroxylase alpha subunit [Thalassiosi... 253 9e-79 67%	P4HA; prolyl 4-hydroxylase [EC:1.14.11.2]
THAOC_08899	MTLTTPYLALLLVLPVHAFQVGNSLSDCVGGRPTPAILTRSSVDASASASGSIDDTADGYGCTYSRRINEALSRYKSELESSCELLQERSPLPANETDSELRGEVDPALMTREALICSRLDLPFLKRCEVRASTIEGAGRGLFAAEDINEGEVITCYPGDALLYGIPTDGDGRTRRRTRGRGDGGGRDDTLGAARRKRRSVGRGCRLRRRRNQPPLTSTAVYLDDTYAIMGHPDLSDNPSYAGHLANDGAGHLAFVKQSEKDEGSVEEMISEYILGSLEVKMYHRFSILDLTDSWVTFIHLQGGECHAQAAWRRRAIPHCYSCDEGDQEGRGDLRDVRARLLAGTRHLRNPKLINLQLIYSSLCDYLPISIGLFPQASRRRPRPHQVASLFGDQCTSLR…	SPLPANETDSELRGEVDPALMTR	no-Fe	NETD	++	Y	0	o	S	COG4338	4.52298e-05	Uncharacterized protein conserved in bacteria (DUF2256) Members of this family of hypothetical bacterial proteins have no known function.	XP_002289258.1 predicted protein [Thalassiosira pseudonana CCM... 184 4e-50 54%	OLQ09640.1 Ubiquinone/menaquinone biosynthesis C-methyltransfe... 118 3e-24 60%
THAOC_16944	ASTWIWLPIGIRCTGQVALSDNLPNIAGSGVGRFDLASKSWQNAVPGGSSAALLGNGMSKGSQSGHGADSEMTALEGTTADSIDFGELAESGVVSSIPLYASKVRIQHNAEGYINIMEVQVYSGGTNVALQGNATMSSTRTPFNPAYSLDASTAIDGLTSNSYKFAHSNLEDGAYLEIDLGQVYNIESAKVFNRLDYRYRYRLSDSTVTLRSPSDEVLHTYEIGDASSLSTIDISASDFDPFNRCGEIDICLNRCLNVYNSGLEIVDPNDIPALKQFRFPGHWDTNEARGGYCSLACIGGIAHDAETGEDGRITSYNNGFCSASDPFSSCIDTCNSIETTVDSKRAICRSGCEFWRRTEFDPFSPFSLPTPEGDDTSFDVRGASFGTSDFRVAMDLTGM…	SSVFFGNETR	Fe	NETR	-	N	0	o	_				WP_068140361.1 DUF1553 domain-containing protein [Roseimaritim... 69.7 1e-07 33%	HAB15428.1 TPA: dehydrogenase [Verrucomicrobiales bacterium] 68.9 2e-07 42%
THAOC_09665	MGYQSVDDNDTPGLATNGLPRGDGDDLLGDDACTAKQPERMASKVCLVAVGVVLGCVISANGSRFIQNRSPATSSDLQHIIASSVTGKSFQDSLPFEETALPANWNPALPRHGLPLLGAPVTSSVHLLYHAHESAFGLLYDRGSTMSPYSLDYFLINSGGFDAQINQAYCAVATSAAVLNSLKLSKRFRSTDDLANLTFDLPVDPRYDPYPYATQRDILDGECVWNNVIEVGSGAGGGDGSNIDGVFKPPYGMSLLQTSKLIECHTKPDWDVTVRHVDPDKLSLSTMRFEIQTALLNPYARVLINYDRKGIGQTGGGHFSPLGAYNAETDSFLIIDVAKYKFPPVWVTAQALYNAMATVDRCGSYDFPRGQEKLTDNKSDGSTNRLFNPITEEEYERSL…	STDDLANLTFDLPVDPR	both	NLTF	+	N	0	o	_	Phytochelatin	4.66866e-51	Phytochelatin synthase Phytochelatin synthase is the enzyme responsible for the synthesis of heavy-metal-binding peptides (phytochelatins) from glutathione and related thiols. The crystal structure of a member of this family shows it to possess a papain fold. The enzyme catalyzes the deglycination of a GSH donor molecule. The enzyme contains a catalytic triad of cysteine, histidine and aspartate …	GAX12778.1 hypothetical protein FisN_15Hh257 [Fistulifera sola... 256 1e-75 46%
THAOC_13263	MPLPKKISDRQTTSPYKVFGAIALLVPLLLNISVSIGIESGDLLSALPDLILPTRATKTTNQSFCEALPVSSGPQGRKFVHVFVSNAGHFPFLHNVLLSMVNASLSWRPVVFAVGAGVCHMLRDLAEVKLKDYTVCYPYLGRLLYQLRRDEPKSFEQIQPFLAKSNTTFLNDTIEETIARFDEVDSTFYGWGSTEHKFLINSKLYALRDILECGFDAFVTDTDIGFISDPLPYFDIDGPKGHVIAQTAPASGYSMNINSGFMYWRSTNDTIDLIRDIITVPPFWHIDQSRVNDRIQNRSTPYSLLDSYKFPQGNRIIGRYEKGVDTLADAVVAHANWNSKFGEKEAMLRKMGLWFLD	STNDTIDLIR	both	NDTI	+					Nucleotid_trans	6.34562e-11		XP_022100066.1 UDP-D-xylose:L-fucose alpha-1,3-D-xylosyltransf(Acanthaster planci) 67.0 2e-08 30%
THAOC_03372	MAAPNNIYGGGGRRSAMSSVDFYRRVPKDLTEVRHEWTNERGLAGDAGDQRLSIKGRRSYQPSSQATTVE GNSRAHKRVESLCVVLSMDRTMLARLSVIAWGFVSFTSRCLTGSNNTPLFTFQATSLGALMSICAISVMG ILFLSETLAFARTTMRTAIALDENDQPQIRLNFNITLMDLHCDYVSVDVWDTLGTNRQNVTKNIEKWQLD ESGQRRIFSGRNRDQREVVHEEHEETLEELHEDGAQAVELTPDSFKPFLMSHEMAFIDMYAPWCIWCQRL HPTWEKFAEEVYSQGMPVGVGKVNCVVYGQLCKDEKVMAFPTLRWYKGGEAILPDYKMDRTVAALSGYAK RKLEMEQKYKDWEQKNANDPSNKRGRPNAGKSRPEHPGCQVSGH…	SVNHNLNAAMTNLTHR	no-Fe	NLTH	+	N	3	i96-113o128-150i552-574o	_	COPIIcoated_ERV	2.28274e-30	Endoplasmic reticulum vesicle transporter This family is conserved from plants and fungi to humans. Erv46 works in close conjunction with Erv41 and together they form a complex which cycles between the endoplasmic reticulum and Golgi complex. Erv46-41 interacts strongly with the endoplasmic reticulum glucosidase II. Mammalian glucosidase II comprises a catalytic alpha-subunit and a 58 kDa beta su…	XP_002295231.1 predicted protein [Thalassiosira pseudonana CCM... 840 0.0 88%	EWM21113.1 Thioredoxin domain protein [Nannochloropsis gaditana] 449 3e-150 47%
THAOC_35806	AGWLGLFDEKEEKGLPGGENKNAARTLSSFEDYSRGLSKDTPVNPLGRRDVEVSVKTGWPTTVFSPLCEAWSYLDAGSSDKNSLSWKYLDVFADLGGSESLDRWIDEPKDEYSWGVHNSSLLALEVAAKVDIGALDHNLLPLALSLRAHSPHCEMHRSLARDASISFGLYNTSEPGNLPDAFAIISKTGVDEITNQTKVMAAQVVMDGVLVSNAIESLHSIGDDSRHIAAGYSKLLLPLSDEIVNPGSDSDGGASAVVYGQVGTSAFASMYQSFKNSNIAFVVRHMGYIQYEEDSPTSPKASRTKLQGYGVRLDIRNIEYKAFDEPDDGNDDSDVDLSDAGHDPSEASRDEYLAGINLHRILRRLEADGRLPLDTDLNAMQTGIIQSQRAQQRYESIIP…	SVSQFNASDVK	both	NASD	-	N	0	o	_	GT8_HUGT1_C_like	4.86074e-150	The C-terminal domain of HUGT1-like is highly homologous to the GT 8 family. C-terminal domain of glycoprotein glucosyltransferase (UGT). UGT is a large glycoprotein whose C-terminus contains the catalytic activity. This catalytic C-terminal domain is highly homologous to Glycosyltransferase Family 8 (GT 8) and contains the DXD motif that coordinates donor sugar binding, characteristic for Family…	GAX28772.1 UDP-glucose:glycoprotein glucosyltransferase [Fistu... 1065 0.0 40%		HUGT; UDP-glucose:glycoprotein glucosyltransferase [EC:2.4.1.-]
THAOC_10830	MNPESNLLLPTTDDRQPGSLVHRGGWSWRRRRPSGGPKSMRLLLALLCPSLFRSSVESFTIRARTATRGSPPRVQATSSSEGAEVHQVDIAIVGSGIGGLCAGAILNTLYNKKVAVYESHYLPGGCAHAFDRGAKTGNSTTTFRFDSGPTIVLGCSKKPFNPLQQVLRAVGVDHHVHWIPYDGWGMIEHPGGKINKERRWKLQVGPGHFERGPLAQFASSSALDEFEELRRVTAPLVTGAAEIPAMAMRPGDTALVPLLRYLPPLFKIISNGVEASTGPFKPYIDGPLFTVKDKWLRDWLDALAFSLSGLPAARTSAGAMAYVLFRYAQGRCCSGLPQGEDGSRATGLTVRKPNGETISVMANDGVICNAPVWSLRNLIKNSNALSKLNGGDSSSVRVN…	TGNSTTTFR	Fe	NSTT	+++	N	0	o	C	COG1233	3.19664e-20	Phytoene dehydrogenase-related protein [Secondary metabolites biosynthesis, transport and catabolism]	XP_002290602.1 predicted protein [Thalassiosira pseudonana CCM... 699 0.0 62%	OEU13913.1 carotenoid isomerase [Fragilariopsis cylindrus CCMP... 479 4e-155 47%
THAOC_35708	MNRSALAVVAALAAIAINSIAAFNLSTTTRPHGIHSRLGSFFLKASESERIFDENDDEDAMPPSIDGFGLDDDFDYNQRDLESMTVAQLKQQLRLRNRKVSGNKSQLIERLLGASNKSSPESSSEVEIEGHPSHNERVVKTNPRDERRKDSETSHGSSAKVDEAKARGADIVDVSDYIDAEEVGKSFRASTRIKNADVVDADIEDDQADESTSPYSSEVWGEDARIVEDYEGRSVVVDGLSRTIIEYKGSNDTLVQAYVVGSRDALKNFLKGGEGTSDATSKKNSHSSMEEKVYAIQQKREIESRRGLISDNDAEGMDDAGDPGSMYSTIERDYGDFGAISPTGAQLSSSEVQGVLLLSDVYGPFTDNTQALADKIAFECQPIVVLAPDMFRGKAWTND…	TGVDEITNQTK	Fe	NQTK	++					DLH	0.00220911		XP_002293955.1 predicted protein [Thalassiosira pseudonana CCM... 847 0.0 61%	XP_013721012.1 carboxymethylenebutenolidase homolog [Brassica ... 73.2 5e-10 29%
THAOC_14224	MVSIPKTIWPAALLFLCWTGGSAGAENHCGADTQEYEFFWRGQFAGFVVKGSFLFDAADVPANGIVREENLLKLDVSFYAPNGTLLRTYEDNHKNPTDDEGKPYLNFAFDVHAEEIFQDGTWNVDDNELKYRNGFMMGEGKPSQRKENGSQEGLAFWSRPSDDKTPHLHVDDWNNQEGVGQYEFPIGFSSHEDASFHYQTTTQRIATGKVGEAYYQENNGTVVVNKLASDLDAFGQPLRVRASYDHAMECMKALSSGGASAPAMALSLGLLWMISFYNAFL	VGEAYYQENNGTVVVNK	no-Fe	NGTV	++	Y	1	o258-280i	S				XP_005768896.1 hypothetical protein EMIHUDRAFT_245097 [Emilian... 199 2e-60 51%	WP_071106749.1 PEP-CTERM sorting domain-containing protein [Moorea producens]... 136 3e-35 41%
THAOC_16927	MLGSNIFCPFVSFIKLAQLKGPLTPVRLVTVLLWRAMGFADKTKIFGAPTAFETSQRQAMMPMRSNERPTGKVSTMINNTLGTTVPPGAPAPETVAMSRADKVGKISQPLNNNKTKLSNRPQFDWCQFDWRINFLCGGGSSSELLFVGASSMKSMSTSRGSFSLLPGLVLLTNSVGGVYGQELQVSILFLRRGPFSSTLTEVSMKASRNLRGKRDSPYIHHLFLDSHETPTLEEDIRDPIPGLTWGNAEKQKGERGKEKLSSKLPTGNPTSAPSKMNHSICERSKNIAADTDSDCPLRDLFHGALEGHCLDSKGQMYDTFSTWLWPYNAEYPDNHEGCSLFCLENTQKSSLSHLVGASYDGLCHCAFERGRMPTITSTPTLHVKSTAGRLGSGHVSDKM…	VGLNASDER	Fe	NASD	+	N	0	o	S	Laminin_G_3	0.000183954	Concanavalin A-like lectin/glucanases superfamily This domain belongs to the Concanavalin A-like lectin/glucanases superfamily.	XP_005761818.1 putative membrane protein [Emiliania huxleyi CC... 187 3e-43 53%	XP_022838756.1 Concanavalin A-like lectin/glucanases superfami... 113 2e-20 35%
THAOC_12809	MGGRDAGPAQNYRTSTRQISTDESTLLGEELELHYILEFYRHVGNICSSPVQRPVEIRPLESSAVNHVVASREPACGCELVCSVDFSAVASLAPREKDLALSTVRLLRGCASGRGLTMVKHLSLVIVTSSALGGCDGFLPSSFRGRCHVLNPRPYYFTGAAAPQVGSSSNLGLFRDLLKRVRNGDPEGDDDEENGEVENAASDDCGDAGANAANEDVTASTSSSTTDEKVDDVDIDSPKPTAPSITEGNRDENVQLPFVVETYLNSLSVSPVEGSSINVQISKAEKLRSQARVVRLEAQKREVELTLEKIEKVNSRLDRLKTQEDVDPKDKKSLEEELSRLKSQLITDKKGRLQPASSSSTSRQPKFQPASSDSSLRGAGTDDRSAVLTKQELERRVQI…	VIGYGVDDATSGSVDKLNSTEIVEK	no-Fe	NSTE	++	N	5	o685-704i744-766o821-843i873-895o910-932i	_	S2P-M50_like_2	8.53662e-14	Uncharacterized homologs of Site-2 protease (S2P), zinc metalloproteases (MEROPS family M50) which cleave transmembrane domains of substrate proteins, regulating intramembrane proteolysis (RIP) of diverse signal transduction mechanisms. Members of the S2P/M50 family of RIP proteases use proteolytic activity within the membrane to transfer information across membranes to integrate gene expression …	XP_002286313.1 predicted protein [Thalassiosira pseudonana CCM... 725 0.0 46%	XP_005705620.1 peptidase, M50 family protein [Galdieria sulphu... 121 1e-24 37%
THAOC_15783	MPAGRGADVERPRRHACRRPILAKKPLQRRFFTDRRRLSWPYGVDYLRLPAFALPIVVRSLPSKSRASAERMNFTLLMMDDADGSYDLWKDLKQCVCQLLAIRSQTANQVKPPLSDRRRRGVGVTMTELRGEGTRGCWIWIRCALFCSVALLVEGFAPARSPRVRLQSTLKSSSTGETSATANATATQSSDDANPFFAESSPPQGGRSQRGRRRASKQPQVDLYAVLGGDASMSKTELKRLYISLAKETHPDSATYNEQSDDRFNTISQAWTVLSDPKTRRAYDRELAAQRLSEDVVSKASDIAKEYGPAAKSFYEELALPFVKRATASTVAGWSAASENKDEEDDIGKTFSRVLEAGLNASRQVDGADLKQKSADLREQALAVEEESKELFERLAMMK…	VLEAGLNASR	Fe	NASR	+	N	0	o	_	DnaJ	2.32148e-11	Molecular chaperones are a diverse family of proteins that function to protect proteins from irreversible aggregation during synthesis and in times of cellular stress. The bacterial molecular chaperone DnaK is an enzyme that couples cycles of ATP binding, hydrolysis, and ADP release by an N-terminal ATP-hydrolizing domain to cycles of sequestration and release of unfolded proteins by a C-terminal…	XP_002179337.1 predicted protein [Phaeodactylum tricornutum CC... 167 8e-41 29%	RMF19234.1 molecular chaperone DnaJ [Candidatus Dadabacteria b... 68.9 3e-09 49%
THAOC_31443	MSPWMRIILTLSCASFVWDRADGFGASHQRQTRPAISSIGLHNKNVRYQTTQPNSDVDDLLGLIQGGSGSSYSKKTPEERERILKVMQRLEKLGDDSRYLDDEIYVGSGDEEEVGGTLLWDSYELAYFDRSIDGDRGSGKNSTERPVDQYKNATRPFGIRSKFLGSLFGLRYSFQHAVRPGRFVNDVGFRVLGLPAAVVAGGNFTRIGEEEVAAIKNETGTELRLDTAVRIDFEKPVMWLGNKRLLPLIVSLGSRAQSPPVTLCTTYMDDKIRLALAAKGGRLVFTRGGKATRAFASDWQTIEGERPLSGGVVGTVITAAAAAAWKLIPSARMPISVAAALPVTLMVRAKLFRGNKGETNGRVDDDNADSADKETLRSKADDIETDEAREAWLDMVSEI…	VLGLPAAVVAGGNFTR	both	NFTR	+	Y	0	o	M				XP_005794088.1 hypothetical protein EMIHUDRAFT_194076 [Emilian... 184 7e-48 43%	XP_011395472.1 putative plastid-lipid-associated protein 8, ch... 65.9 4e-08 30%
THAOC_09965	MRRKLAAVTIASRVVAAASSASVSPDIETLSRELHLRLNINLNSDEQHQRRGQSFAGTSPLTKTEFDDCLSDMRLSDIDRSGGMDKSEFLRFLSLNSSRYGHSFGFAARQTSLEQLPLELVLLYHGTACMCAYTSGAGFGCCAGDNERVDVYRDPTLSVQEEAYTELFCTEVYHQYGRAVPPTPPPTVMTNSPTPFMGDPTSSPAGKPTPPPATDAPVSSSPVSDSPTPRPVTGAPVRTTPIPTEFDPMRPPRPPPTTATARPTARPTAAPSSSPIESVLSVGVRYGISSECGVTAADVISGSGGNTIAAGLIEATETVVVRVLNATYPKVGGMKRSSVMEELPHLMRVDGLPGGSRGLVMVPDFGRKGIKNSLDKTAGQSFGGSKSFGNSLGDGYSNG…	VLNATYPK	Fe	NATY	+	Y	0	o	M	PHA03247	3.89631e-10	large tegument protein UL36; Provisional	XP_002293125.1 predicted protein [Thalassiosira pseudonana CCM... 366 5e-111 37%	XP_024247912.1 E3 ubiquitin-protein ligase rnf213-alpha-like [... 102 3e-18 50%
THAOC_04813	MVDLNGESRRASQDLSGFDSAGLQRPTSIESGGSGGSENEELLHGGQTGLAQTAWASVQTAGKKRGSSPYRRKNTLDTDTDSITVAATQQSQGSSQFTSTTVSNLWNSLIRKESIWDTLQPQEDDDVPEEFAEKSASGLTICAMSAWYEFRHNAKCFFSHPVIVFASLAVFALVCGVGMWAITGQKDAVVQERQNTAAFVATETAGYFASEFKVNATIPGGLANVRNVTGICDNPELLAKWDNLVDTVNKEQDLNGMVFRYRMAPKNVFCLDSKGGNAMVDNGVDTSNSEHPFWSMVATDLFIKRWEGLHDNRGDWVDAEGGLSMTNMLDDHINVHGTEVQNAWGFVMNYLDWAEMKKRSKMEERFSNVAMDFELNRQEHVSPLACFLALRCETLIEPE…	VNATIPGGLANVR	both	NATI	+	N	1	i161-183o	_	CYCc	5.81015e-44	Adenylyl- / guanylyl cyclase, catalytic domain Present in two copies in mammalian adenylyl cyclases. Eubacterial homologues are known. Two residues (Asn, Arg) are thought to be involved in catalysis. These cyclases have important roles in a diverse range of cellular processes.	XP_002293475.1 membrane guanylyl cyclase [Thalassiosira pseudo... 430 3e-135 37%
THAOC_35093	MLPMKDRSLAFHIIPVHSILDLARTFAYFDEIETPYNKYYNKHGRPNTTVATVFRIHHFTFTVASGCNTSRPYPTMAPFLASLDMYRKVPVDLLEGTKRGSIMSTLAIMSMATLFFLETRAFFSSSLSTNLALDSNTDQNVRVNFNITMMDLRCDYATIDVVSVLGTQQNVTQHVQKYPIDQYGVRQRYQQRNLKQHDVQQFDATVEETIEDLHADGEDAISLDDTTLKVALESNTYVFVDFFANWCSHCRDLAPTWETLAEVMYEVAENKVEDNLDKHNLKHDYTDADYDAAVAVELPVFIGKVDCVDHPALCQNYMVRAYPTLKMFVDGEEVGDYRGHRTVVEMAHFIEEMEKEHKGKDRAVETSGAKDVASDRTIHTREHQEYAERLTATRHKVKH…	VNFNITMMDLR	no-Fe	NITM	++	N	1	o567-589i	S	COPIIcoated_ERV	2.28274e-30	Endoplasmic reticulum vesicle transporter This family is conserved from plants and fungi to humans. Erv46 works in close conjunction with Erv41 and together they form a complex which cycles between the endoplasmic reticulum and Golgi complex. Erv46-41 interacts strongly with the endoplasmic reticulum glucosidase II. Mammalian glucosidase II comprises a catalytic alpha-subunit and a 58 kDa beta su…	XP_002287517.1 predicted protein [Thalassiosira pseudonana CCM... 763 0.0 72%	EWM21113.1 Thioredoxin domain protein [Nannochloropsis gaditana] 373 6e-120 40%
THAOC_30692	MRSYVLFAIAIARGLQTEAFSPRQVQHDTRVTGSLRGRTQMSREASSEDTAVATEETFDHVVNKRYACTRFRRYQEPRVNNTETLTASVSDPDIVSRAFQCLGLAQRSPSGFNEQPFRIILVSQCEAKQNLASCCIGRNAYRVRDSDCSAVFLADRESGRNGKRYNEMLRASMIFSEENHRVAGGRSRRHMSGKEMRKLRLIINFMSSCYPWPRFIAVPVSFAVRWLVCGVAMLTRFLRSINILMGSRFVLPTLSSAETWATKNTSLAAMTFLLACTSRGLSTCPMEGFDAGGVRKVLNVPRGRYSIPLIVCVGKSHKMSDEADDTGMSHGSMMSPRYPLKDVVFGNAFGEPFSAGNC	VNNTETLTASVSDPDIVSR	no-Fe	NNTE	++	N	0	o	M	NADH_oxidase	2.20683e-17	NADPH_oxidase. Nitroreductase family containing NADH oxidase and other, uncharacterized proteins that are similar to nitroreductase. Nitroreductase catalyzes the reduction of nitroaromatic compounds such as nitrotoluenes, nitrofurans and nitroimidazoles. This process requires NAD(P)H as electron donor in an obligatory two-electron transfer and uses FMN as cofactor. The enzyme is typically a homod…	XP_002293483.1 predicted protein [Thalassiosira pseudonana CCM... 286 3e-89 47%	XP_005853895.1 NADH dehydrogenase [Nannochloropsis gaditana CC... 128 1e-30 30%
THAOC_35081	MRSYVLFAIAIARGLQTEAFSPRQVQHDTRVIVTGSSRGRTQMSREASSEDTAVATEETFDHVVNKRYACTRFRRYQEPRVNNTETLTASVSDPDIVSRAFQCLGLAQRSPSGFNEQPFRIILVSQCEAKQNLASYCIGRNAYRVRDSDCSAVFLADRESGRNGKRYNEMLRASMIFSEENHRVAGGRSRRHMSGKEMRKLRLIINFMSSCYPWPRFIAVPVSFAVRWLVCGVAMLTRFLRSINILKGSRFVLPTLSSAETWATKNTSLAAMTFLLACTSRGLSTCPMEGFDAGGVRKVLNVPRGRYSIPLIVCVGKSHKMSDEADDTGMSHGSMMSPRYPLKDVVFGNAFGEPFSAGNC	VNNTETLTASVSDPDIVSR	no-Fe	NNTE	++	N	0	o	M	NADH_oxidase	2.20683e-17	NADPH_oxidase. Nitroreductase family containing NADH oxidase and other, uncharacterized proteins that are similar to nitroreductase. Nitroreductase catalyzes the reduction of nitroaromatic compounds such as nitrotoluenes, nitrofurans and nitroimidazoles. This process requires NAD(P)H as electron donor in an obligatory two-electron transfer and uses FMN as cofactor. The enzyme is typically a homod…	XP_002293483.1 predicted protein [Thalassiosira pseudonana CCM... 290 7e-91 48%	XP_005853895.1 NADH dehydrogenase [Nannochloropsis gaditana CC... 126 3e-30 30%
THAOC_34839	MGTSFLFVLWGALGMTCSAFSVSSAGSTSAQVIASADGRLPRVMTKSLSPASSSLIDKIELLFGVESQKCFKNIYDEDERLVKLLNQSLTDGGFKLMDQRDLDLCSAMNSEYLLRLSLLPDLKGLEPIGEEFFGNGTQESLIFEGGKVLVFRRGHSQEVSNGRLLLPKLDYLQASLVQRTSSALLKPLGRLERKLEREIYTLAEKMSDWIQTSYEEILQFCRSLILEMIENFGLTENDFVMDRVQANEFLNNSKIPPKLNSTVEVAETFLERGLRRSRLLKLSRYRTSSSAIVSELDDALEPFLLRQDGTCRYDDELGIAGPKALLQRVSIQNTVDVLSGKGRRELIRNYFKPSTLVEPSYEEVLVLWRPSRQKPKRQVKPPKWMYEVADIFDVADRLP…	VQANEFLNNSK	both	NNSK	+	Y	0	o	S	DUF3754	2.27587e-33	Protein of unknown function (DUF3754) This domain family is found in bacteria, archaea and eukaryotes, and is typically between 135 and 166 amino acids in length. There is a single completely conserved residue P that may be functionally important.	XP_002296116.1 predicted protein [Thalassiosira pseudonana CCM... 471 1e-152 43%
THAOC_13195	MGRVTKKKKSQAPSLETFLKPAAGVALAMLIYYFMQGLSKEIPRIDVNDALALREVFFGEGAAQKDYAVLCHPEAKDGSVGIPVSSVFQDSFDDGSAPADYVLMDCEHILPESGKSIYDKFKLNKKKRPTVFVSGKVGPPKQVPEKHLKTGAMLTKLLKQMLEPHAAKIEKTKDLKEKCLNKEVCGLLLKGGKPEPYVKHAVANLLGTYPSVQFASIDSTVLFLTNLEEYLPEYTAGEHRFVVFKKVSGGLSAGDNETKAEGRLKTSILPLETQGVSFKDMSNAVSSALNGKGLKNIPALPNIKTRTKKLEESERLKRDKKKDKARRKAEEDSRPPQQTFSANDGSKEGRRLERERRRAEHNAKNNVKPKTPEEIAEMERKRRARMEEESKKWNIEEED…	VSGGLSAGDNETK	both	NETK	+	N	1	i12-34o	S				XP_002288404.1 predicted protein [Thalassiosira pseudonana CCM... 649 0.0 81%
THAOC_01697	MFRKIIAPLTLAVAALSIAAAVVGIDEEGECSLDDGGSCEAQKNGSRRRQPKCADKEEECGTWAKAGECTNNPNYMLVNCPISCDSCPEPLDLPEEILDLLDRVSNYGPYQRVEGVDSEKTIDVVRKTVAYMENEIYGEDASHELSEEILEDARGVALINQLETNRAAIGECEANKAYMKVKCAPSCQTCDMIDIDNRCPPLDESVRPGLLPGELNSMFERIVETAPGNQTGEVEIASGMTNYTVHVHSRPEPQIEKGQQPIISKAVDKEQPPWVITFENFLTEDECTHMIEQGRKAEYERSEDVGEVQADGSYDSVRSTGRTSENAWCSFRDGCRNDTIVELVHDRIAKVTGIGANHSEDFQILKYEPGQFYRQHHDYIEHQRDRRCGPRVLTFFLYL…	VTGIGANHSEDFQILK	both	NHSE	-	Y	0	o	S	P4Hc	6.3646e-27	Prolyl 4-hydroxylase alpha subunit homologues. Mammalian enzymes catalyse hydroxylation of collagen, for example. Prokaryotic enzymes might catalyse hydroxylation of antibiotic peptides. These are 2-oxoglutarate-dependent dioxygenases, requiring 2-oxoglutarate and dioxygen as cosubstrates and ferrous iron as a cofactor.	XP_002292840.1 predicted protein [Thalassiosira pseudonana CCM... 606 0.0 63%	GAX23806.1 prolyl 4-hydroxylase [Fistulifera solaris] 329 2e-107 60%	P4HA; prolyl 4-hydroxylase [EC:1.14.11.2]
THAOC_08758	MALVPKLLAALALSASASISRAEIVTFEDDRFVTHTWDNSKKAKICTRAGVGGLSLHQLGMQSDQLYCYYGLWGIRGSDFDPENPDVGSIYPEADPTPDEATFFKDAINLSPGCWKNPRGCFRWDEGLDDEIRNMVNTSQIDFIVTIDNGNDAQMKALEQDLGYRTIFVDTFYEKNPDCRAENYTLIDESKCYGRSMIDIAARVEELAIFLGVDVDVPAQEAAKREACEAAADFTDSMKEVQEKDMRIKVSILGSTEVDGENVPYARDFDPITLWVPRTLEELGAPLLHAKVYNSSAGENRNIVPDVFWPDCSPGLVNDTCSDNTYHPVDFWLIDSRSYLVLSDWVEFGIFPDPAIAAGQYSYYPRNDGAISFKMIANLLSKCPRLREHSYHHSDSSYA…	VYNSSAGENR	no-Fe	NSSA	-								GAX12680.1 hypothetical protein FisN_UnNu038 [Fistulifera sola... 423 1e-137 49%	OEU15614.1 ferrichrome ABC transporter-like protein [Fragilari... 74.7 3e-10 27%
THAOC_28805	MGSRHDGDGSMSSLSAGLSAYNAAEPKPMNSANNSVRSSRSSRAPPPPPPQRPGSVTGGHSVASALSQGTAGRNRRIEEDERSSNTERLMGVVNELTGQGDYYDDQRSGSRNSHTRDPDERSQRSGRSSRRSGSRGRYDPEGMSHEYGRDDPDGRQYAPGSQYLNQTASRSSVGGSRQSRSTRPSQYSNGDRDEQSYRSNQQGSYYDEQQLSVREEEGSYYSRGSRGSRGSASRSVPAEGGSKYSEQDEMSYAMSRGSAMSRESGADSSYKSSKKARPVPVKETDPNKRAMWWYNFSRCITCCFPDACIKKDDAEAKQAWREKVAICFCVFLASSFFVGIFGFIPVLLCRERTVYTIENIRARTNEEWIALHGNVYDVGGLYERHPTGPAGIEAFLHDD…	VYNVTR	Fe	NVTR	++	N	5	o324-346i568-590o974-996i1003-1022o1032-1054i	C	Chitin_synth_2	1.29736e-169	Chitin synthase Members of this family are fungal chitin synthase EC:2.4.1.16 enzymes. They catalyze chitin synthesis as follows: UDP-N-acetyl-D-glucosamine + {(1,4)-(N-acetyl-beta-D-glucosaminyl)}(N) <=> UDP + {(1,4)-(N-acetyl-beta-D-glucosaminyl)}(N+1).	XP_002295995.1 predicted protein [Thalassiosira pseudonana CCM... 1128 0.0 92%	ACL00587.1 chitin synthase 1 [Thalassiosira rotula] 866 0.0 51%	CHS1; chitin synthase [EC:2.4.1.16]
THAOC_34298	SASETRRSTATSEGHGAAAAAAARAGRRQEIEKSRFKFFGYHPELAPLPAVAIMRRAVSVTLLLALAARSCHAFHPTSISPPRLFSSSLESSRSAQVLDFVEPTTGVPVKLVGAMHYNPASIEVAVNEINKLNDEGKLGSIVIESCEQRWNSTLESQVIKEALLSEMKAAHDLGLRYNVPVVLGDQDINVTVAALKDGAKEAFLDLLQPWNGGWKRLADSILTARDEALPSGPQYLGPGSFFDAKLLSSAPVSFIKYPLSYFIKSPVFALAVTVLLVLGSIEDANAATDAMSTTDLAESLTVSVLETVVFAKVFLKELLSERNDILASSIFQQCLNYQRQNEANWLDRIFSPQATGDRATNAVYAPDSVVATPSEGKTVVAVLGLAHCNGIKKILTEGK	WNSTLESQVIK	both	NSTL	++	N	0	o	_	COG1916	0.00680943	Pheromone shutdown protein TraB, contains GTxH motif (function unknown) [Function unknown]	XP_002288588.1 predicted protein [Thalassiosira pseudonana CCM... 398 2e-134 61%	OUS48755.1 SpoU rRNA methylase family protein [Ostreococcus ta... 114 1e-23 29%
THAOC_10893	MLTTTTARIIFIGGLSAAMASSVQLVEDGFLPKIMAGNGGRIGDPPGLGFPGPLLRTGQLRLRPGRGHVLRHRRPVPSLQLRGILQVRPGWTRYCEASTPHSNFTCYGLAKDTSFQSFLAEADASNLECNSGVYNETGYPQYTYTVSLAKSADRHTESSFVVGFNGTQTFDRNKAIGGTMSSMFTVSPTPSPTKYLTASPVEPTPSSSSSIGKDCFFLGSTFAFVTSIIFGLI	YCEASTPHSNFTCYGLAK	no-Fe	NFTC	++	Y	1	i7-26o	S				ETH89537.1 hypothetical protein L561_1963 [Bordetella pertussi... 38.1 8.5 27%
THAOC_07125	MSSDGKTYGSCENPHNDEADGADGAISPRERRVPVMEDGDPPKTIAVAAGLLGLVIATFLFHHHIHHQHPMTGPIPDPNAYPRRSFITRNGRNITIPVLAFPSVALAIYSSDDDQPIANEAVRHAVEDLEISYFDVAPEYGDGVAQLRLGEALKPYRKNVWLAAKTMFRTAEGSAKDLENTLKALQTDHLDLYQFHSISTEADVDTIMGEGGAMETFQRAKMDGRILAIGFSAHSEPMAIRMIESGLVDTCMFPINFGAYHYGGVGQRVLDSAIGNDVGVIALKSGARGRLTESTGEEVHVPDAFKHIPEWKRQEMIHYPVRASSVHHTWYQPEDDPIELNRLITWSLNQHGVSAVIPPGDLNLLDGISDLLRGKADVPAFDDAQLQHMLERYEDIVPI…	YEDIVPIFHNR	no-Fe	NRSV	++	N	0	o	_	Aldo_ket_red	2.13125e-27	Click on image for an interactive view with Cn3D Aldo-keto reductases (AKRs) are a superfamily of soluble NAD(P)(H) oxidoreductases whose chief purpose is to reduce aldehydes and ketones to primary and secondary alcohols. AKRs are present in all phyla and are of importance to both health and industrial applications. Members have very distinct functions and include the prokaryotic 2,5-diketo-D-glu…	XP_002294066.1 hypothetical protein THAPSDRAFT_10111 [Thalassi... 540 0.0 75%	HCC57794.1 TPA: oxidoreductase [Bryobacterales bacterium] 190 1e-53 40%
THAOC_21105	MKITNPFGVDVFELVLWLVEFSPYVIGSYVALVCYTLTSVGGPGLSPKKSAVHSTRLACASLLLPGLILGLVGSVIVGSWEDAYVRGYDIFHRPSLRAKLEEYIETGESDLTHVLESGKYAPTFGLHEVGYLMRDLLRHTVLHSDEHNEGNIDEGYKWVLNYTLLLINALQIISHRLNFSKGNDWFKATLGSSMMYTTGLYKTGKETLEEAQDYKIDYVADAIQLEPGMTVLDIGSGWGYLTNRLTEKYGANVTGITLSREQLAYATELNENNGAKIHLQDAMQIKERDDLPRDGFDRITSLEMAEHVGIRRYQEFLGLVHDMLKDDGVFYFQVAGLRRAWRYEDLTWGLFMGEHVFPGADASCPLGWVSTQVERAGFEIQRVHNMGSHYSRTLAHWLE…	YGANVTGITLSR	Fe	NVTG	+	N	2	o15-37i58-80o	S	Cfa	7.33617e-66	Cyclopropane fatty-acyl-phospholipid synthase and related methyltransferases [Lipid transport and metabolism] linked to 3D-structure	RLB44392.1 class I SAM-dependent methyltransferase [Deltaprote... 296 9e-92 43%		E2.1.1.317; sphingolipid C9-methyltransferase [EC:2.1.1.317]
THAOC_34531	NAAPLVTYQLFDWPTDAGESTDDTPTAWPSLLPTEENLKIDLWSAENHFVKSTKDCKDVPKWMQPDEGIWKSKPFANMTCEDLKRAVPENLSNERDQLCNFLSQGVFSVPSANEACCICGGGNKVERKCSNMVWNNVEIALNCDFIDSLPSDNIEFFCGKYGNATFVQDGLTLKEACCACGGGEVNMNRNAGRRHRHLSGSVIPPEEIQGESDSDGSKDFRDIIMREGLGESPGITNLEYLGKTEHEFWNL	YGNATFVQDGLTLK	both	NATF	+	N	0	o	_				WP_130849610.1 sigma-70 family RNA polymerase sigma factor [In... 37.7 6.5 25%
THAOC_25360	MSALLLPLLASAALLPAASSLAPCATAARCSGRAAALGYAFDPGTGGTVRGCVLRTADGTGVLRGRGGGGGRGGRPAAHLQRAPGGQRRRGPGSSGFRGDGRRGGGRRPGAAAGEAAVSEATATSESAESNTTATSGSAGSNATAADGGEASTSGEPAAATPDEEPAPVVRPCISLSTCRLASQSLGLAFATVGGGDAANETKGCFGEGDGVYWNDGEVYEEASMDLPPGRSRVHCADGPDGTVVGSLVVVGPCLTAESCEEAARTRYSFSAVTANGTQTKGCFRKNDAVYWSPGTDGEMSDEDLPGVRQR	YSFSAVTANGTQTK	both	NGTQ	+	Y	0	o	S	MSA-2c	0.000876512	Merozoite surface antigen 2c This family of proteins is found in eukaryotes. Proteins in this family are typically between 263 and 318 amino acids in length. There is a conserved SFT sequence motif. MSA-2 is a plasma membrane glycoprotein which can be found in Babesia bovis species.	0
THAOC_24488	MASRYSLNFTNSTEGAGDARSRDYTIDEVIWPGDKLDYDCDYGRALIPEAQFQRLEFTKLPGGYDGETNDGHLEGRTSNNLCVKYDESAAGFVDRCASQRCLVTGNKETSDGETRYEACCAWDLHVWLYPDSSIPKGDEAGEGGANEVTIPSVFITMEQSSEILDLVRGRGAHLAFGVFVAWLASYMSSGDYRRVGKAVVERRKFNAANRRNMAEGVEDGYRDEGPGVAGDEGGGR	YSLNFTNSTEGAGDAR	both	NFTN	++	N	0	o	_				XP_002293367.1 predicted protein [Thalassiosira pseudonana CCM... 228 1e-65 49%	EWM23412.1 signal peptide peptidase- aspartyl protease family ... 59.7 2e-06 43%
THAOC_24488	MASRYSLNFTNSTEGAGDARSRDYTIDEVIWPGDKLDYDCDYGRALIPEAQFQRLEFTKLPGGYDGETNDGHLEGRTSNNLCVKYDESAAGFVDRCASQRCLVTGNKETSDGETRYEACCAWDLHVWLYPDSSIPKGDEAGEGGANEVTIPSVFITMEQSSEILDLVRGRGAHLAFGVFVAWLASYMSSGDYRRVGKAVVERRKFNAANRRNMAEGVEDGYRDEGPGVAGDEGGGR	YSLNFTNSTEGAGDAR	no-Fe	NSTE	+								XP_002293367.1 predicted protein [Thalassiosira pseudonana CCM... 228 1e-65 49%	EWM23412.1 signal peptide peptidase- aspartyl protease family ... 59.7 2e-06 43%
THAOC_30958	MALSQEKRTLGSARKQNKFIFPLEAVFAVVFTLWVVVCFAFYSSNPTGPEGVVHGENRPGEAVLEPELRKQQPSMRAGQRRPEIRVTRPPSMAKRRPPKAKAHDEKFPEHYMTFSTACSESQNWQSFMFFYYAHKVQQPGHVVRIASGCSDGQKEELVKFHEDVISKLSDKFSVHFTPDFARISGDNYKYYNKPYGVQHWLTHGLKYEENRDEYEDAIMMILDPDMILLRPLTYDFDGTNVMIHQSKRGAPSTRRVMHGQPWASLYAFGTGPFRVDTKYVFANYTDSPALRLTSEEQANNYPGGPPYMATGRDMFSIVTSWCELVPRVHKVYEHLLGEMYGWSLAAAHLGLPHTLSESFMVSAVDIGSGEGWRLIDNLGDDEICEFSTLKEKEDKLPYT…	YVFANYTDSPALR	both	NYTD	++	N	1	i21-43o	M				XP_002181479.1 predicted protein [Phaeodactylum tricornutum CC... 286 2e-87 40%	KUF96176.1 UV excision repair protein [Phytophthora nicotianae] 108 5e-21 23%	SGT1; peptidyl serine alpha-galactosyltransferase [EC:2.4.1.-]
THAOC_10672	MFVSKWNSPRFCGACWAFSAVGAIEGARAIKTGNLTDLSMQQLLDCDDTDMGCGGGLMNWAFQYDEDSVGLCSLNDYPYAYHRHWFWGCSRYAPYCTPLPDTRVSKYVNITETEEDLKAAIAIQPVSVAVMADGVSWQFYRDGIYSSPCEDPKTINHGVLAVGYGSDENGDYWLVKNSWGGYWGQGGYIKLGRNVGSESVGGSSCILTLASRPILKDEE	YVNITETEEDLK	Fe	NITE	+++	N	0	o	S	Peptidase_C1A	4.84682e-62	Peptidase C1A subfamily (MEROPS database nomenclature); composed of cysteine peptidases (CPs) similar to papain, including the mammalian CPs (cathepsins B, C, F, H, L, K, O, S, V, X and W). Papain is an endopeptidase with specific substrate preferences, primarily for bulky hydrophobic or aromatic residues at the S2 subsite, a hydrophobic pocket in papain that accommodates the P2 sidechain of the …	XP_002296462.1 probable papain cyctein protease [Thalassiosira... 288 6e-94 62%	OEU18519.1 Peptidase_C1-domain-containing protein [Fragilariop... 211 5e-64 51%	CTSL; cathepsin L [EC:3.4.22.15]
THAOC_17197	MRNWMNIAGRLALWTACLLAPSADAKGATGAGEASGSSPNNMLIATISPSELLRSTPAASILESTYPTEELHRLFDDWRETFGRSYESDPPHEAALRKLTFLKNHAFIEEHNQAGHDWKLGHNEFSDLSQEEFMERMKLGKHSPGVFKPRGRSDGRLVSAGARSLRSLAADVEEDEFEGNAGEYDDLEVPDEKNWVEEGAVSSVKNQWFCGACWAFSAVGAIEGARAIKTGNLTDLSMQQLLDCDDTDMGCGGGLMNWAFQYDEDSVGLCSLNDYPYAYHRHWFWGCSRYAPYCTPIPDTRVSKYVNITETEEDLKAAIAIQPVSVAVMADGVSWQFYRDGIYSSPCEDPKTINHGVLAVGYGSDENGDYWLVKNSWGGYWGQGGYIKLGRNVGSESVG…	YVNITETEEDLK	Fe	NITE	+++	Y	0	o	M	Peptidase_C1A	4.84682e-62	Peptidase C1A subfamily (MEROPS database nomenclature); composed of cysteine peptidases (CPs) similar to papain, including the mammalian CPs (cathepsins B, C, F, H, L, K, O, S, V, X and W). Papain is an endopeptidase with specific substrate preferences, primarily for bulky hydrophobic or aromatic residues at the S2 subsite, a hydrophobic pocket in papain that accommodates the P2 sidechain of the …	XP_002296462.1 probable papain cyctein protease [Thalassiosira... 389 2e-130 55%
						37SP	91_no_TM						enzyme names
115 unique proteins		118 peptides		120 unique motifs
incomplete sequences		bacterial consensus sequnce D/X-N-X-S/T		27 sites have Valin
				NXS
				poor in-silico prediction											cyanobacterial
															bacterial
															cyanobacterial
															unclear	tree nr 164
															fungal
															fungal?
															fungal
															unlear	tree nr 155

## Sheet: T.oceanica-Proteins
Checked	Protein FDR Confidence: Combined	Master	Accession	Description	Exp. q-value: Combined	Sum PEP Score	Coverage [%]	# Peptides	# PSMs	# Unique Peptides	# Protein Groups	# AAs	MW [kDa]	calc. pI	Score Sequest HT: Sequest HT	# Peptides (by Search Engine): Sequest HT	Abundance Ratio: (15N_Exp) / (14N_Ctrl)	Abundance Ratio Variability [%]: (15N_Exp) / (14N_Ctrl)	Abundances (Grouped): 14N_Ctrl	Abundances (Grouped): 15N_Exp	Abundances (Grouped) CV [%]: 14N_Ctrl	Abundances (Grouped) CV [%]: 15N_Exp
FALSE	High	Master Protein	K0RQA1	Uncharacterized protein OS=Thalassiosira oceanica GN=THAOC_32289 PE=4 SV=1	0	13.905	9	2	10	2	1	388	42.8	9.69	27.55	2			93249.4	293330	5.93	1.57
	Checked	Confidence	Sequence	Modifications	Qvality PEP	Qvality q-value	# Protein Groups	# Proteins	# PSMs	Master Protein Accessions	# Missed Cleavages	Theo. MH+ [Da]	Abundance Ratio: (15N_Exp) / (14N_Ctrl)	Abundance Ratio Variability [%]: (15N_Exp) / (14N_Ctrl)	Abundances (Grouped): 14N_Ctrl	Abundances (Grouped): 15N_Exp	Abundances (Grouped) CV [%]: 14N_Ctrl	Abundances (Grouped) CV [%]: 15N_Exp	Precursor Quan Result ID	Quan Info	Quan Channel	Confidence (by Search Engine): Sequest HT	Percolator q-Value (by Search Engine): Sequest HT	Percolator PEP (by Search Engine): Sequest HT	XCorr (by Search Engine): Sequest HT	Top Apex RT [min]	Quan Usage
	FALSE	High	ITNIIDFAAVNGTEPLLR	1xDeamidated [N11]	0.0208785	0	1	1	1	K0RQA1	0	1958.06	0.01		28742.6		32.87		132		Light	High	0	0.03001	6.35	84.02	Used
		Checked	Confidence	Identifying Node	PSM Ambiguity	Annotated Sequence	Modifications	# Protein Groups	# Proteins	Master Protein Accessions	Protein Accessions	# Missed Cleavages	Charge	DeltaScore	DeltaCn	Rank	Search Engine Rank	m/z [Da]	MH+ [Da]	Theo. MH+ [Da]	DeltaM [ppm]	Deltam/z [Da]	Activation Type	MS Order	Isolation Interference [%]	Ion Inject Time [ms]	RT [min]	First Scan	Spectrum File	File ID	Quan Info	Quan Channel	XCorr	Percolator q-Value	Percolator PEP	Precursor Abundance	Apex RT [min]	Precursor Quan Result ID
		FALSE	High	Sequest HT (A2)	Selected	ITNIIDFAAVnGTEPLLR	N11(Deamidated)	1	1	K0RQA1	K0RQA1	0	2	0.2362	0	1	1	979.533	1958.06	1958.06	0.03	3e-05	CID (Collision Induced Dissociation)	MS2	5.51799	100	84.1225	10146	150729_0583_073_S01_CID.raw	F4		Light	6.35	0	0.03001	36419.7	84.12
	FALSE	High	ITNIIDFAAVNGTEPLLR	1xLabel:15N(4) [R18]; 15xLabel:15N(1) [I1; T2; I4; I5; D6; F7; A8; A9; V10; G12; T13; E14; P15; L16; L17]; 2xLabel:15N(1)+Deam [N3; N11]	0.0381792	0	1	1	1	K0RQA1	0	1979.98	100			35367.7		31.13	133		Heavy	High	0	0.02081	4.61	83.99	Used
		Checked	Confidence	Identifying Node	PSM Ambiguity	Annotated Sequence	Modifications	# Protein Groups	# Proteins	Master Protein Accessions	Protein Accessions	# Missed Cleavages	Charge	DeltaScore	DeltaCn	Rank	Search Engine Rank	m/z [Da]	MH+ [Da]	Theo. MH+ [Da]	DeltaM [ppm]	Deltam/z [Da]	Activation Type	MS Order	Isolation Interference [%]	Ion Inject Time [ms]	RT [min]	First Scan	Spectrum File	File ID	Quan Info	Quan Channel	XCorr	Percolator q-Value	Percolator PEP	Precursor Abundance	Apex RT [min]	Precursor Quan Result ID
		FALSE	High	Sequest HT (A12)	Unambiguous	itniidfaavngtepllr	I1(Label:15N(1)); T2(Label:15N(1)); N3(Label:15N(1)+Deam); I4(Label:15N(1)); I5(Label:15N(1)); D6(Label:15N(1)); F7(Label:15N(1)); A8(Label:15N(1)); A9(Label:15N(1)); V10(Label:15N(1)); N11(Label:15N(1)+Deam); G12(Label:15N(1)); T13(Label:15N(1)); E14(Label:15N(1)); P15(Label:15N(1)); L16(Label:15N(1)); L17(Label:15N(1)); R18(Label:15N(4))	1	1	K0RQA1	K0RQA1	0	2	0.4989	0	1	1	990.502	1980	1979.98	7.8	0.00772	CID (Collision Induced Dissociation)	MS2	0	100	84.0719	10138	150729_0583_073_S01_CID.raw	F4		Heavy	4.61	0	0.02081	44239	84.09
	FALSE	High	ITNIIDFAAVNGTEPLLR	1xLabel:15N(4) [R18]; 15xLabel:15N(1) [I1; T2; I4; I5; D6; F7; A8; A9; V10; G12; T13; E14; P15; L16; L17]; 1xLabel:15N(2) [N]; 1xLabel:15N(1)+Deam [N]	0.0448172	0	1	1	2	K0RQA1	0	1979.99	100			35367.7		31.13	134		Heavy	High	0	0.02431	4.61	83.99	Used
		Checked	Confidence	Identifying Node	PSM Ambiguity	Annotated Sequence	Modifications	# Protein Groups	# Proteins	Master Protein Accessions	Protein Accessions	# Missed Cleavages	Charge	DeltaScore	DeltaCn	Rank	Search Engine Rank	m/z [Da]	MH+ [Da]	Theo. MH+ [Da]	DeltaM [ppm]	Deltam/z [Da]	Activation Type	MS Order	Isolation Interference [%]	Ion Inject Time [ms]	RT [min]	First Scan	Spectrum File	File ID	Quan Info	Quan Channel	XCorr	Percolator q-Value	Percolator PEP	Precursor Abundance	Apex RT [min]	Precursor Quan Result ID
		FALSE	High	Sequest HT (A12)	Unambiguous	itniidfaavngtepllr	I1(Label:15N(1)); T2(Label:15N(1)); N3(Label:15N(2)); I4(Label:15N(1)); I5(Label:15N(1)); D6(Label:15N(1)); F7(Label:15N(1)); A8(Label:15N(1)); A9(Label:15N(1)); V10(Label:15N(1)); N11(Label:15N(1)+Deam); G12(Label:15N(1)); T13(Label:15N(1)); E14(Label:15N(1)); P15(Label:15N(1)); L16(Label:15N(1)); L17(Label:15N(1)); R18(Label:15N(4))	1	1	K0RQA1	K0RQA1	0	2	0.4989	0	1	4	990.502	1980	1979.99	1.22	0.00121	CID (Collision Induced Dissociation)	MS2	0	100	84.0719	10138	150729_0583_073_S01_CID.raw	F4		Heavy	4.61	0	0.02436	44239	84.09
		FALSE	High	Sequest HT (A12)	Unambiguous	itniidfaavngtepllr	I1(Label:15N(1)); T2(Label:15N(1)); N3(Label:15N(1)+Deam); I4(Label:15N(1)); I5(Label:15N(1)); D6(Label:15N(1)); F7(Label:15N(1)); A8(Label:15N(1)); A9(Label:15N(1)); V10(Label:15N(1)); N11(Label:15N(2)); G12(Label:15N(1)); T13(Label:15N(1)); E14(Label:15N(1)); P15(Label:15N(1)); L16(Label:15N(1)); L17(Label:15N(1)); R18(Label:15N(4))	1	1	K0RQA1	K0RQA1	0	2	0.4989	0	1	3	990.502	1980	1979.99	1.22	0.00121	CID (Collision Induced Dissociation)	MS2	0	100	84.0719	10138	150729_0583_073_S01_CID.raw	F4		Heavy	4.61	0	0.02431	44239	84.09
	FALSE	High	ITNIIDFAAVNGTEPLLR	1xLabel:15N(4) [R18]; 15xLabel:15N(1) [I1; T2; I4; I5; D6; F7; A8; A9; V10; G12; T13; E14; P15; L16; L17]; 2xLabel:15N(2) [N3; N11]	0.040896	0	1	1	1	K0RQA1	0	1980.01	100			35367.7		31.13	135		Heavy	High	0	0.02222	4.61	83.99	Used
		Checked	Confidence	Identifying Node	PSM Ambiguity	Annotated Sequence	Modifications	# Protein Groups	# Proteins	Master Protein Accessions	Protein Accessions	# Missed Cleavages	Charge	DeltaScore	DeltaCn	Rank	Search Engine Rank	m/z [Da]	MH+ [Da]	Theo. MH+ [Da]	DeltaM [ppm]	Deltam/z [Da]	Activation Type	MS Order	Isolation Interference [%]	Ion Inject Time [ms]	RT [min]	First Scan	Spectrum File	File ID	Quan Info	Quan Channel	XCorr	Percolator q-Value	Percolator PEP	Precursor Abundance	Apex RT [min]	Precursor Quan Result ID
		FALSE	High	Sequest HT (A12)	Unambiguous	itniidfaavngtepllr	I1(Label:15N(1)); T2(Label:15N(1)); N3(Label:15N(2)); I4(Label:15N(1)); I5(Label:15N(1)); D6(Label:15N(1)); F7(Label:15N(1)); A8(Label:15N(1)); A9(Label:15N(1)); V10(Label:15N(1)); N11(Label:15N(2)); G12(Label:15N(1)); T13(Label:15N(1)); E14(Label:15N(1)); P15(Label:15N(1)); L16(Label:15N(1)); L17(Label:15N(1)); R18(Label:15N(4))	1	1	K0RQA1	K0RQA1	0	2	0.4989	0	1	2	990.502	1980	1980.01	-5.35	-0.0053	CID (Collision Induced Dissociation)	MS2	0	100	84.0719	10138	150729_0583_073_S01_CID.raw	F4		Heavy	4.61	0	0.02222	44239	84.09	51
	FALSE	High	LLFTTAADATFSSNSTR	1xDeamidated [N14]	0.00146695	0	1	1	2	K0RQA1	0	1803.88	0.01		63711.2		6.55		113		Light	High	0	0.005013	4.73	70.39	Used
		Checked	Confidence	Identifying Node	PSM Ambiguity	Annotated Sequence	Modifications	# Protein Groups	# Proteins	Master Protein Accessions	Protein Accessions	# Missed Cleavages	Charge	DeltaScore	DeltaCn	Rank	Search Engine Rank	m/z [Da]	MH+ [Da]	Theo. MH+ [Da]	DeltaM [ppm]	Deltam/z [Da]	Activation Type	MS Order	Isolation Interference [%]	Ion Inject Time [ms]	RT [min]	First Scan	Spectrum File	File ID	Quan Info	Quan Channel	XCorr	Percolator q-Value	Percolator PEP	Precursor Abundance	Apex RT [min]	Precursor Quan Result ID
		FALSE	High	Sequest HT (B6)	Selected	LLFTTAADATFSSnSTR	N14(Deamidated)	1	1	K0RQA1	K0RQA1	0	2	0.652	0	1	1	902.442	1803.88	1803.88	0.25	0.00023	HCD (High Energy Collision Dissociation)	MS2	6.28946	250	70.1938	5926	150729_0583_073_S01_HCD.raw	F5		Light	2.73	0	0.003365	66735.1	70.21
		FALSE	High	Sequest HT (A2)	Selected	LLFTTAADATFSSnSTR	N14(Deamidated)	1	1	K0RQA1	K0RQA1	0	2	0.5476	0	1	1	902.442	1803.88	1803.88	0.12	0.00011	CID (Collision Induced Dissociation)	MS2	2.99175	92.261	70.51	7584	150729_0583_073_S01_CID.raw	F4		Light	4.73	0	0.005013	60824.3	70.56
	FALSE	High	LLFTTAADATFSSNSTR	1xLabel:15N(4) [R17]; 15xLabel:15N(1) [L1; L2; F3; T4; T5; A6; A7; D8; A9; T10; F11; S12; S13; S15; T16]; 1xLabel:15N(1)+Deam [N14]	0.000307926	0	1	1	2	K0RQA1	0	1823.82	100			91706.6		15.85	114		Heavy	High	0	0.01707	5.01	70.37	Used
		Checked	Confidence	Identifying Node	PSM Ambiguity	Annotated Sequence	Modifications	# Protein Groups	# Proteins	Master Protein Accessions	Protein Accessions	# Missed Cleavages	Charge	DeltaScore	DeltaCn	Rank	Search Engine Rank	m/z [Da]	MH+ [Da]	Theo. MH+ [Da]	DeltaM [ppm]	Deltam/z [Da]	Activation Type	MS Order	Isolation Interference [%]	Ion Inject Time [ms]	RT [min]	First Scan	Spectrum File	File ID	Quan Info	Quan Channel	XCorr	Percolator q-Value	Percolator PEP	Precursor Abundance	Apex RT [min]	Precursor Quan Result ID
		FALSE	High	Sequest HT (B14)	Selected	llfttaadatfssnstr	L1(Label:15N(1)); L2(Label:15N(1)); F3(Label:15N(1)); T4(Label:15N(1)); T5(Label:15N(1)); A6(Label:15N(1)); A7(Label:15N(1)); D8(Label:15N(1)); A9(Label:15N(1)); T10(Label:15N(1)); F11(Label:15N(1)); S12(Label:15N(1)); S13(Label:15N(1)); N14(Label:15N(1)+Deam); S15(Label:15N(1)); T16(Label:15N(1)); R17(Label:15N(4))	1	1	K0RQA1	K0RQA1	0	2	0.1792	0	1	1	912.413	1823.82	1823.82	1.31	0.00119	HCD (High Energy Collision Dissociation)	MS2	2.92848	250	70.1649	5923	150729_0583_073_S01_HCD.raw	F5		Heavy	4.13	0	0.000607397	102633	70.21
		FALSE	High	Sequest HT (A12)	Unambiguous	llfttaadatfssnstr	L1(Label:15N(1)); L2(Label:15N(1)); F3(Label:15N(1)); T4(Label:15N(1)); T5(Label:15N(1)); A6(Label:15N(1)); A7(Label:15N(1)); D8(Label:15N(1)); A9(Label:15N(1)); T10(Label:15N(1)); F11(Label:15N(1)); S12(Label:15N(1)); S13(Label:15N(1)); N14(Label:15N(1)+Deam); S15(Label:15N(1)); T16(Label:15N(1)); R17(Label:15N(4))	1	1	K0RQA1	K0RQA1	0	2	0.016	0	1	1	912.413	1823.82	1823.82	1.37	0.00125	CID (Collision Induced Dissociation)	MS2	7.69796	100	70.562	7597	150729_0583_073_S01_CID.raw	F4		Heavy	5.01	0	0.01707	81943.4	70.54
	FALSE	High	LLFTTAADATFSSNSTR	1xLabel:15N(4) [R17]; 15xLabel:15N(1) [L1; L2; F3; T4; T5; A6; A7; D8; A9; T10; F11; S12; S13; S15; T16]; 1xLabel:15N(2) [N14]	0.0329846	0	1	1	1	K0RQA1	0	1823.83	100			91706.6		15.85	115		Heavy	High	0	0.01805	4.93	70.37	Used
		Checked	Confidence	Identifying Node	PSM Ambiguity	Annotated Sequence	Modifications	# Protein Groups	# Proteins	Master Protein Accessions	Protein Accessions	# Missed Cleavages	Charge	DeltaScore	DeltaCn	Rank	Search Engine Rank	m/z [Da]	MH+ [Da]	Theo. MH+ [Da]	DeltaM [ppm]	Deltam/z [Da]	Activation Type	MS Order	Isolation Interference [%]	Ion Inject Time [ms]	RT [min]	First Scan	Spectrum File	File ID	Quan Info	Quan Channel	XCorr	Percolator q-Value	Percolator PEP	Precursor Abundance	Apex RT [min]	Precursor Quan Result ID
		FALSE	High	Sequest HT (A12)	Unambiguous	llfttaadatfssnstr	L1(Label:15N(1)); L2(Label:15N(1)); F3(Label:15N(1)); T4(Label:15N(1)); T5(Label:15N(1)); A6(Label:15N(1)); A7(Label:15N(1)); D8(Label:15N(1)); A9(Label:15N(1)); T10(Label:15N(1)); F11(Label:15N(1)); S12(Label:15N(1)); S13(Label:15N(1)); N14(Label:15N(2)); S15(Label:15N(1)); T16(Label:15N(1)); R17(Label:15N(4))	1	1	K0RQA1	K0RQA1	0	2		0.016	2	2	912.413	1823.82	1823.83	-5.76	-0.00526	CID (Collision Induced Dissociation)	MS2	7.69796	100	70.562	7597	150729_0583_073_S01_CID.raw	F4		Heavy	4.93	0	0.01805	81943.4	70.54	40
FALSE	High	Master Protein	K0R7X3	Uncharacterized protein OS=Thalassiosira oceanica GN=THAOC_32088 PE=4 SV=1	0	13.653	5	1	12	1	1	290	32.6	5.43	16.67	1			67495.5	366340	35.27	26.45
	Checked	Confidence	Sequence	Modifications	Qvality PEP	Qvality q-value	# Protein Groups	# Proteins	# PSMs	Master Protein Accessions	# Missed Cleavages	Theo. MH+ [Da]	Abundance Ratio: (15N_Exp) / (14N_Ctrl)	Abundance Ratio Variability [%]: (15N_Exp) / (14N_Ctrl)	Abundances (Grouped): 14N_Ctrl	Abundances (Grouped): 15N_Exp	Abundances (Grouped) CV [%]: 14N_Ctrl	Abundances (Grouped) CV [%]: 15N_Exp	Precursor Quan Result ID	Quan Info	Quan Channel	Confidence (by Search Engine): Sequest HT	Percolator q-Value (by Search Engine): Sequest HT	Percolator PEP (by Search Engine): Sequest HT	XCorr (by Search Engine): Sequest HT	Top Apex RT [min]	Quan Usage
	FALSE	High	NFNVTYLNKPAAPR	1xDeamidated [N]	0.00606148	0	1	1	3	K0R7X3	0	1605.84	0.01		67495.5		35.27		155		Light	High	0	0.0197	3.52	55.75	Used
		Checked	Confidence	Identifying Node	PSM Ambiguity	Annotated Sequence	Modifications	# Protein Groups	# Proteins	Master Protein Accessions	Protein Accessions	# Missed Cleavages	Charge	DeltaScore	DeltaCn	Rank	Search Engine Rank	m/z [Da]	MH+ [Da]	Theo. MH+ [Da]	DeltaM [ppm]	Deltam/z [Da]	Activation Type	MS Order	Isolation Interference [%]	Ion Inject Time [ms]	RT [min]	First Scan	Spectrum File	File ID	Quan Info	Quan Channel	XCorr	Percolator q-Value	Percolator PEP	Precursor Abundance	Apex RT [min]	Precursor Quan Result ID
		FALSE	High	Sequest HT (B6)	Selected	NFnVTYLNKPAAPR	N3(Deamidated)	1	1	K0R7X3	K0R7X3	0	2	0.0994	0	1	1	803.423	1605.84	1605.84	-0.11	-9e-05	HCD (High Energy Collision Dissociation)	MS2	0	250	55.1689	4428	150729_0583_073_S01_HCD.raw	F5		Light	3.52	0	0.0197	34512.6	55.19
		FALSE	High	Sequest HT (B6)	Unambiguous	nFNVTYLNKPAAPR	N1(Deamidated)	1	1	K0R7X3	K0R7X3	0	3		0.0065	2	2	535.951	1605.84	1605.84	-0.77	-0.00041	HCD (High Energy Collision Dissociation)	MS2	6.69093	250	55.1128	4422	150729_0583_073_S01_HCD.raw	F5		Light	3.07	0	0.0118	52570.7	55.14
		FALSE	High	Sequest HT (B6)	Unambiguous	NFnVTYLNKPAAPR	N3(Deamidated)	1	1	K0R7X3	K0R7X3	0	3	0.0065	0	1	1	535.951	1605.84	1605.84	-0.77	-0.00041	HCD (High Energy Collision Dissociation)	MS2	6.69093	250	55.1128	4422	150729_0583_073_S01_HCD.raw	F5		Light	3.09	0	0.01177	52570.7	55.14
	FALSE	High	NFNVTYLNKPAAPR	1xLabel:15N(4) [R14]; 9xLabel:15N(1) [F2; V4; T5; Y6; L7; P10; A11; A12; P13]; 2xLabel:15N(2) [K9; N]; 2xLabel:15N(1)+Deam [N3; N]	0.218232	0	1	1	2	K0R7X3	0	1625.77	100			97359.9		16.37	156		Heavy	High	0	0.1156	2.26	55.72	Used
		Checked	Confidence	Identifying Node	PSM Ambiguity	Annotated Sequence	Modifications	# Protein Groups	# Proteins	Master Protein Accessions	Protein Accessions	# Missed Cleavages	Charge	DeltaScore	DeltaCn	Rank	Search Engine Rank	m/z [Da]	MH+ [Da]	Theo. MH+ [Da]	DeltaM [ppm]	Deltam/z [Da]	Activation Type	MS Order	Isolation Interference [%]	Ion Inject Time [ms]	RT [min]	First Scan	Spectrum File	File ID	Quan Info	Quan Channel	XCorr	Percolator q-Value	Percolator PEP	Precursor Abundance	Apex RT [min]	Precursor Quan Result ID
		FALSE	High	Sequest HT (A12)	Unambiguous	nfnvtylnkpaapr	N1(Label:15N(1)+Deam); F2(Label:15N(1)); N3(Label:15N(1)+Deam); V4(Label:15N(1)); T5(Label:15N(1)); Y6(Label:15N(1)); L7(Label:15N(1)); N8(Label:15N(2)); K9(Label:15N(2)); P10(Label:15N(1)); A11(Label:15N(1)); A12(Label:15N(1)); P13(Label:15N(1)); R14(Label:15N(4))	1	1	K0R7X3	K0R7X3	0	3	0.4602	0	1	5	542.598	1625.78	1625.77	7.72	0.00418	CID (Collision Induced Dissociation)	MS2	9.89809	89.776	56.2435	5749	150729_0583_073_S01_CID.raw	F4		Heavy	2.26	0	0.1159	86671	56.33
		FALSE	High	Sequest HT (A12)	Unambiguous	nfnvtylnkpaapr	N1(Label:15N(2)); F2(Label:15N(1)); N3(Label:15N(1)+Deam); V4(Label:15N(1)); T5(Label:15N(1)); Y6(Label:15N(1)); L7(Label:15N(1)); N8(Label:15N(1)+Deam); K9(Label:15N(2)); P10(Label:15N(1)); A11(Label:15N(1)); A12(Label:15N(1)); P13(Label:15N(1)); R14(Label:15N(4))	1	1	K0R7X3	K0R7X3	0	3	0.4602	0	1	4	542.598	1625.78	1625.77	7.72	0.00418	CID (Collision Induced Dissociation)	MS2	9.89809	89.776	56.2435	5749	150729_0583_073_S01_CID.raw	F4		Heavy	2.26	0	0.1156	86671	56.33
	FALSE	High	NFNVTYLNKPAAPR	1xLabel:15N(4) [R14]; 9xLabel:15N(1) [F2; V4; T5; Y6; L7; P10; A11; A12; P13]; 3xLabel:15N(2) [N3; K9; N]; 1xLabel:15N(1)+Deam [N]	0.00270266	0	1	1	4	K0R7X3	0	1625.78	100			134313		30.05	157		Heavy	High	0	0.007325	4.16	55.72	Used
		Checked	Confidence	Identifying Node	PSM Ambiguity	Annotated Sequence	Modifications	# Protein Groups	# Proteins	Master Protein Accessions	Protein Accessions	# Missed Cleavages	Charge	DeltaScore	DeltaCn	Rank	Search Engine Rank	m/z [Da]	MH+ [Da]	Theo. MH+ [Da]	DeltaM [ppm]	Deltam/z [Da]	Activation Type	MS Order	Isolation Interference [%]	Ion Inject Time [ms]	RT [min]	First Scan	Spectrum File	File ID	Quan Info	Quan Channel	XCorr	Percolator q-Value	Percolator PEP	Precursor Abundance	Apex RT [min]	Precursor Quan Result ID
		FALSE	High	Sequest HT (B14)	Unambiguous	nfnvtylnkpaapr	N1(Label:15N(1)+Deam); F2(Label:15N(1)); N3(Label:15N(2)); V4(Label:15N(1)); T5(Label:15N(1)); Y6(Label:15N(1)); L7(Label:15N(1)); N8(Label:15N(2)); K9(Label:15N(2)); P10(Label:15N(1)); A11(Label:15N(1)); A12(Label:15N(1)); P13(Label:15N(1)); R14(Label:15N(4))	1	1	K0R7X3	K0R7X3	0	2	0.0085	0	1	1	813.393	1625.78	1625.78	-0.05	-4e-05	HCD (High Energy Collision Dissociation)	MS2	10.9269	250	55.1604	4427	150729_0583_073_S01_HCD.raw	F5		Heavy	3.54	0	0.003931	57286.1	55.13
		FALSE	High	Sequest HT (B14)	Unambiguous	nfnvtylnkpaapr	N1(Label:15N(1)+Deam); F2(Label:15N(1)); N3(Label:15N(2)); V4(Label:15N(1)); T5(Label:15N(1)); Y6(Label:15N(1)); L7(Label:15N(1)); N8(Label:15N(2)); K9(Label:15N(2)); P10(Label:15N(1)); A11(Label:15N(1)); A12(Label:15N(1)); P13(Label:15N(1)); R14(Label:15N(4))	1	1	K0R7X3	K0R7X3	0	3		0.0235	2	2	542.598	1625.78	1625.78	-0.29	-0.00016	HCD (High Energy Collision Dissociation)	MS2	9.16877	250	55.0596	4417	150729_0583_073_S01_HCD.raw	F5		Heavy	4.16	0	0.007325	109367	55.12
		FALSE	High	Sequest HT (A12)	Unambiguous	nfnvtylnkpaapr	N1(Label:15N(2)); F2(Label:15N(1)); N3(Label:15N(2)); V4(Label:15N(1)); T5(Label:15N(1)); Y6(Label:15N(1)); L7(Label:15N(1)); N8(Label:15N(1)+Deam); K9(Label:15N(2)); P10(Label:15N(1)); A11(Label:15N(1)); A12(Label:15N(1)); P13(Label:15N(1)); R14(Label:15N(4))	1	1	K0R7X3	K0R7X3	0	3	0.4602	0	1	3	542.598	1625.78	1625.78	-0.29	-0.00016	CID (Collision Induced Dissociation)	MS2	9.89809	89.776	56.2435	5749	150729_0583_073_S01_CID.raw	F4		Heavy	2.26	0	0.08563	86671	56.33
		FALSE	High	Sequest HT (A12)	Unambiguous	nfnvtylnkpaapr	N1(Label:15N(1)+Deam); F2(Label:15N(1)); N3(Label:15N(2)); V4(Label:15N(1)); T5(Label:15N(1)); Y6(Label:15N(1)); L7(Label:15N(1)); N8(Label:15N(2)); K9(Label:15N(2)); P10(Label:15N(1)); A11(Label:15N(1)); A12(Label:15N(1)); P13(Label:15N(1)); R14(Label:15N(4))	1	1	K0R7X3	K0R7X3	0	3	0.4602	0	1	1	542.598	1625.78	1625.78	-0.29	-0.00016	CID (Collision Induced Dissociation)	MS2	9.89809	89.776	56.2435	5749	150729_0583_073_S01_CID.raw	F4		Heavy	2.26	0	0.08575	86671	56.33
	FALSE	High	NFNVTYLNKPAAPR	1xLabel:15N(4) [R14]; 9xLabel:15N(1) [F2; V4; T5; Y6; L7; P10; A11; A12; P13]; 4xLabel:15N(2) [N1; N3; N8; K9]	0.00270266	0	1	1	3	K0R7X3	0	1625.79	100			134313		30.05	158		Heavy	High	0	0.007325	4.26	55.72	Used
		Checked	Confidence	Identifying Node	PSM Ambiguity	Annotated Sequence	Modifications	# Protein Groups	# Proteins	Master Protein Accessions	Protein Accessions	# Missed Cleavages	Charge	DeltaScore	DeltaCn	Rank	Search Engine Rank	m/z [Da]	MH+ [Da]	Theo. MH+ [Da]	DeltaM [ppm]	Deltam/z [Da]	Activation Type	MS Order	Isolation Interference [%]	Ion Inject Time [ms]	RT [min]	First Scan	Spectrum File	File ID	Quan Info	Quan Channel	XCorr	Percolator q-Value	Percolator PEP	Precursor Abundance	Apex RT [min]	Precursor Quan Result ID
		FALSE	High	Sequest HT (B14)	Unambiguous	nfnvtylnkpaapr	N1(Label:15N(2)); F2(Label:15N(1)); N3(Label:15N(2)); V4(Label:15N(1)); T5(Label:15N(1)); Y6(Label:15N(1)); L7(Label:15N(1)); N8(Label:15N(2)); K9(Label:15N(2)); P10(Label:15N(1)); A11(Label:15N(1)); A12(Label:15N(1)); P13(Label:15N(1)); R14(Label:15N(4))	1	1	K0R7X3	K0R7X3	0	2		0.0085	2	2	813.393	1625.78	1625.79	-8.06	-0.00655	HCD (High Energy Collision Dissociation)	MS2	10.9269	250	55.1604	4427	150729_0583_073_S01_HCD.raw	F5		Heavy	3.51	0	0.003931	57286.1	55.13	13
		FALSE	High	Sequest HT (B14)	Unambiguous	nfnvtylnkpaapr	N1(Label:15N(2)); F2(Label:15N(1)); N3(Label:15N(2)); V4(Label:15N(1)); T5(Label:15N(1)); Y6(Label:15N(1)); L7(Label:15N(1)); N8(Label:15N(2)); K9(Label:15N(2)); P10(Label:15N(1)); A11(Label:15N(1)); A12(Label:15N(1)); P13(Label:15N(1)); R14(Label:15N(4))	1	1	K0R7X3	K0R7X3	0	3	0.0235	0	1	1	542.598	1625.78	1625.79	-8.3	-0.0045	HCD (High Energy Collision Dissociation)	MS2	9.16877	250	55.0596	4417	150729_0583_073_S01_HCD.raw	F5		Heavy	4.26	0	0.007325	109367	55.12	12
		FALSE	High	Sequest HT (A12)	Unambiguous	nfnvtylnkpaapr	N1(Label:15N(2)); F2(Label:15N(1)); N3(Label:15N(2)); V4(Label:15N(1)); T5(Label:15N(1)); Y6(Label:15N(1)); L7(Label:15N(1)); N8(Label:15N(2)); K9(Label:15N(2)); P10(Label:15N(1)); A11(Label:15N(1)); A12(Label:15N(1)); P13(Label:15N(1)); R14(Label:15N(4))	1	1	K0R7X3	K0R7X3	0	3	0.4602	0	1	2	542.598	1625.78	1625.79	-8.3	-0.0045	CID (Collision Induced Dissociation)	MS2	9.89809	89.776	56.2435	5749	150729_0583_073_S01_CID.raw	F4		Heavy	2.26	0	0.1264	86671	56.33	19
FALSE	High	Master Protein	K0S460	Uncharacterized protein OS=Thalassiosira oceanica GN=THAOC_19641 PE=3 SV=1	0	11.979	4	2	10	2	1	729	81.1	5.11	27.31	2	1.187	10.67	522210	1.66293e+06	21.37	15.38
	Checked	Confidence	Sequence	Modifications	Qvality PEP	Qvality q-value	# Protein Groups	# Proteins	# PSMs	Master Protein Accessions	# Missed Cleavages	Theo. MH+ [Da]	Abundance Ratio: (15N_Exp) / (14N_Ctrl)	Abundance Ratio Variability [%]: (15N_Exp) / (14N_Ctrl)	Abundances (Grouped): 14N_Ctrl	Abundances (Grouped): 15N_Exp	Abundances (Grouped) CV [%]: 14N_Ctrl	Abundances (Grouped) CV [%]: 15N_Exp	Precursor Quan Result ID	Quan Info	Quan Channel	Confidence (by Search Engine): Sequest HT	Percolator q-Value (by Search Engine): Sequest HT	Percolator PEP (by Search Engine): Sequest HT	XCorr (by Search Engine): Sequest HT	Top Apex RT [min]	Quan Usage
	FALSE	High	CDSVGPQYVNVTK	1xCarbamidomethyl [C1]; 1xDeamidated [N10]	0.021613	0	1	2	1	K0S460	0	1467.68	1.187	10.67	40779.4	48394.4	10.15		16		Light	High	0	0.03618	2.73	51.23	Used
		Checked	Confidence	Identifying Node	PSM Ambiguity	Annotated Sequence	Modifications	# Protein Groups	# Proteins	Master Protein Accessions	Protein Accessions	# Missed Cleavages	Charge	DeltaScore	DeltaCn	Rank	Search Engine Rank	m/z [Da]	MH+ [Da]	Theo. MH+ [Da]	DeltaM [ppm]	Deltam/z [Da]	Activation Type	MS Order	Isolation Interference [%]	Ion Inject Time [ms]	RT [min]	First Scan	Spectrum File	File ID	Quan Info	Quan Channel	XCorr	Percolator q-Value	Percolator PEP	Precursor Abundance	Apex RT [min]	Precursor Quan Result ID
		FALSE	High	Sequest HT (B6)	Selected	cDSVGPQYVnVTK	C1(Carbamidomethyl); N10(Deamidated)	1	2	K0S460	K0S7J9; K0S460	0	2	0.6447	0	1	1	734.343	1467.68	1467.68	-0.19	-0.00014	HCD (High Energy Collision Dissociation)	MS2	5.419	250	51.2479	4077	150729_0583_073_S01_HCD.raw	F5		Light	2.73	0	0.03618	43818.3	51.22	10
	FALSE	High	CDSVGPQYVNVTK	9xLabel:15N(1) [D2; S3; V4; G5; P6; Y8; V9; V11; T12]; 2xLabel:15N(2) [Q7; K13]; 1xLabel:15N(1)+Deam [N10]; 1xLabel:15N(1)+CysCAM [C1]	0.00557349	0	1	2	2	K0S460	0	1482.63	100			74317.4		7.06	17		Heavy	High	0	0.06415	3.92	51.2	Used
		Checked	Confidence	Identifying Node	PSM Ambiguity	Annotated Sequence	Modifications	# Protein Groups	# Proteins	Master Protein Accessions	Protein Accessions	# Missed Cleavages	Charge	DeltaScore	DeltaCn	Rank	Search Engine Rank	m/z [Da]	MH+ [Da]	Theo. MH+ [Da]	DeltaM [ppm]	Deltam/z [Da]	Activation Type	MS Order	Isolation Interference [%]	Ion Inject Time [ms]	RT [min]	First Scan	Spectrum File	File ID	Quan Info	Quan Channel	XCorr	Percolator q-Value	Percolator PEP	Precursor Abundance	Apex RT [min]	Precursor Quan Result ID
		FALSE	High	Sequest HT (B14)	Selected	cdsvgpqyvnvtk	C1(Label:15N(1)+CysCAM); D2(Label:15N(1)); S3(Label:15N(1)); V4(Label:15N(1)); G5(Label:15N(1)); P6(Label:15N(1)); Q7(Label:15N(2)); Y8(Label:15N(1)); V9(Label:15N(1)); N10(Label:15N(1)+Deam); V11(Label:15N(1)); T12(Label:15N(1)); K13(Label:15N(2))	1	2	K0S460	K0S7J9; K0S460	0	2	0.1862	0	1	1	741.821	1482.64	1482.63	0.71	0.00053	HCD (High Energy Collision Dissociation)	MS2	13.1011	250	51.1185	4065	150729_0583_073_S01_HCD.raw	F5		Heavy	2.9	0	0.007325	78126.5	51.2
		FALSE	High	Sequest HT (A12)	Unambiguous	cdsvgpqyvnvtk	C1(Label:15N(1)+CysCAM); D2(Label:15N(1)); S3(Label:15N(1)); V4(Label:15N(1)); G5(Label:15N(1)); P6(Label:15N(1)); Q7(Label:15N(2)); Y8(Label:15N(1)); V9(Label:15N(1)); N10(Label:15N(1)+Deam); V11(Label:15N(1)); T12(Label:15N(1)); K13(Label:15N(2))	1	2	K0S460	K0S7J9; K0S460	0	2	0.625	0	1	1	741.821	1482.63	1482.63	-0.03	-2e-05	CID (Collision Induced Dissociation)	MS2	13.1186	100	51.1398	5186	150729_0583_073_S01_CID.raw	F4		Heavy	3.92	0	0.06415	70694	51.19
	FALSE	High	CDSVGPQYVNVTK	9xLabel:15N(1) [D2; S3; V4; G5; P6; Y8; V9; V11; T12]; 3xLabel:15N(2) [Q7; N10; K13]; 1xLabel:15N(1)+CysCAM [C1]	0.141498	0	1	2	1	K0S460	0	1482.65	100			74317.4		7.06	18		Heavy	High	0	0.07482	3.92	51.2	Used
		Checked	Confidence	Identifying Node	PSM Ambiguity	Annotated Sequence	Modifications	# Protein Groups	# Proteins	Master Protein Accessions	Protein Accessions	# Missed Cleavages	Charge	DeltaScore	DeltaCn	Rank	Search Engine Rank	m/z [Da]	MH+ [Da]	Theo. MH+ [Da]	DeltaM [ppm]	Deltam/z [Da]	Activation Type	MS Order	Isolation Interference [%]	Ion Inject Time [ms]	RT [min]	First Scan	Spectrum File	File ID	Quan Info	Quan Channel	XCorr	Percolator q-Value	Percolator PEP	Precursor Abundance	Apex RT [min]	Precursor Quan Result ID
		FALSE	High	Sequest HT (A12)	Unambiguous	cdsvgpqyvnvtk	C1(Label:15N(1)+CysCAM); D2(Label:15N(1)); S3(Label:15N(1)); V4(Label:15N(1)); G5(Label:15N(1)); P6(Label:15N(1)); Q7(Label:15N(2)); Y8(Label:15N(1)); V9(Label:15N(1)); N10(Label:15N(2)); V11(Label:15N(1)); T12(Label:15N(1)); K13(Label:15N(2))	1	2	K0S460	K0S7J9; K0S460	0	2	0.625	0	1	2	741.821	1482.63	1482.65	-8.81	-0.00653	CID (Collision Induced Dissociation)	MS2	13.1186	100	51.1398	5186	150729_0583_073_S01_CID.raw	F4		Heavy	3.92	0	0.07482	70694	51.19	17
	FALSE	High	IENSTELPDFVSEYYK	1xDeamidated [N3]	0.00479466	0	1	1	2	K0S460	0	1934.89	0.01		481287		22.31		101		Light	High	0	0.00871	4.61	75.65	Used
		Checked	Confidence	Identifying Node	PSM Ambiguity	Annotated Sequence	Modifications	# Protein Groups	# Proteins	Master Protein Accessions	Protein Accessions	# Missed Cleavages	Charge	DeltaScore	DeltaCn	Rank	Search Engine Rank	m/z [Da]	MH+ [Da]	Theo. MH+ [Da]	DeltaM [ppm]	Deltam/z [Da]	Activation Type	MS Order	Isolation Interference [%]	Ion Inject Time [ms]	RT [min]	First Scan	Spectrum File	File ID	Quan Info	Quan Channel	XCorr	Percolator q-Value	Percolator PEP	Precursor Abundance	Apex RT [min]	Precursor Quan Result ID
		FALSE	High	Sequest HT (B6)	Selected	IEnSTELPDFVSEYYK	N3(Deamidated)	1	1	K0S460	K0S460	0	2	0.6222	0	1	1	967.95	1934.89	1934.89	1.12	0.00108	HCD (High Energy Collision Dissociation)	MS2	3.12527	250	75.4818	6542	150729_0583_073_S01_HCD.raw	F5		Light	4.42	0	0.01938	564294	75.6
		FALSE	High	Sequest HT (A2)	Selected	IEnSTELPDFVSEYYK	N3(Deamidated)	1	1	K0S460	K0S460	0	2	0.6551	0	1	1	967.949	1934.89	1934.89	-0.27	-0.00026	CID (Collision Induced Dissociation)	MS2	7.36335	100	75.5013	8577	150729_0583_073_S01_CID.raw	F4		Light	4.61	0	0.00871	410491	75.71
	FALSE	High	IENSTELPDFVSEYYK	14xLabel:15N(1) [I1; E2; S4; T5; E6; L7; P8; D9; F10; V11; S12; E13; Y14; Y15]; 1xLabel:15N(2) [K16]; 1xLabel:15N(1)+Deam [N3]	0.00414854	0	1	1	2	K0S460	0	1951.84	100			746145		14.17	102		Heavy	High	0	0.009391	4.78	75.63	Used
		Checked	Confidence	Identifying Node	PSM Ambiguity	Annotated Sequence	Modifications	# Protein Groups	# Proteins	Master Protein Accessions	Protein Accessions	# Missed Cleavages	Charge	DeltaScore	DeltaCn	Rank	Search Engine Rank	m/z [Da]	MH+ [Da]	Theo. MH+ [Da]	DeltaM [ppm]	Deltam/z [Da]	Activation Type	MS Order	Isolation Interference [%]	Ion Inject Time [ms]	RT [min]	First Scan	Spectrum File	File ID	Quan Info	Quan Channel	XCorr	Percolator q-Value	Percolator PEP	Precursor Abundance	Apex RT [min]	Precursor Quan Result ID
		FALSE	High	Sequest HT (A12)	Unambiguous	ienstelpdfvseyyk	I1(Label:15N(1)); E2(Label:15N(1)); N3(Label:15N(1)+Deam); S4(Label:15N(1)); T5(Label:15N(1)); E6(Label:15N(1)); L7(Label:15N(1)); P8(Label:15N(1)); D9(Label:15N(1)); F10(Label:15N(1)); V11(Label:15N(1)); S12(Label:15N(1)); E13(Label:15N(1)); Y14(Label:15N(1)); Y15(Label:15N(1)); K16(Label:15N(2))	1	1	K0S460	K0S460	0	2		0.0126	2	2	976.426	1951.84	1951.84	2.42	0.00236	CID (Collision Induced Dissociation)	MS2	11.005	100	75.8996	8661	150729_0583_073_S01_CID.raw	F4		Heavy	3.91	0	0.002452	674777	75.67
		FALSE	High	Sequest HT (A12)	Unambiguous	ienstelpdfvseyyk	I1(Label:15N(1)); E2(Label:15N(1)); N3(Label:15N(1)+Deam); S4(Label:15N(1)); T5(Label:15N(1)); E6(Label:15N(1)); L7(Label:15N(1)); P8(Label:15N(1)); D9(Label:15N(1)); F10(Label:15N(1)); V11(Label:15N(1)); S12(Label:15N(1)); E13(Label:15N(1)); Y14(Label:15N(1)); Y15(Label:15N(1)); K16(Label:15N(2))	1	1	K0S460	K0S460	0	2	0.0188	0	1	1	976.424	1951.84	1951.84	0.67	0.00065	CID (Collision Induced Dissociation)	MS2	0	81.591	75.4628	8568	150729_0583_073_S01_CID.raw	F4		Heavy	4.78	0	0.009391	674777	75.67
	FALSE	High	IENSTELPDFVSEYYK	14xLabel:15N(1) [I1; E2; S4; T5; E6; L7; P8; D9; F10; V11; S12; E13; Y14; Y15]; 2xLabel:15N(2) [N3; K16]	0.00419686	0	1	1	2	K0S460	0	1951.85	100			746145		14.17	103		Heavy	High	0	0.007157	4.69	75.63	Used
		Checked	Confidence	Identifying Node	PSM Ambiguity	Annotated Sequence	Modifications	# Protein Groups	# Proteins	Master Protein Accessions	Protein Accessions	# Missed Cleavages	Charge	DeltaScore	DeltaCn	Rank	Search Engine Rank	m/z [Da]	MH+ [Da]	Theo. MH+ [Da]	DeltaM [ppm]	Deltam/z [Da]	Activation Type	MS Order	Isolation Interference [%]	Ion Inject Time [ms]	RT [min]	First Scan	Spectrum File	File ID	Quan Info	Quan Channel	XCorr	Percolator q-Value	Percolator PEP	Precursor Abundance	Apex RT [min]	Precursor Quan Result ID
		FALSE	High	Sequest HT (A12)	Unambiguous	ienstelpdfvseyyk	I1(Label:15N(1)); E2(Label:15N(1)); N3(Label:15N(2)); S4(Label:15N(1)); T5(Label:15N(1)); E6(Label:15N(1)); L7(Label:15N(1)); P8(Label:15N(1)); D9(Label:15N(1)); F10(Label:15N(1)); V11(Label:15N(1)); S12(Label:15N(1)); E13(Label:15N(1)); Y14(Label:15N(1)); Y15(Label:15N(1)); K16(Label:15N(2))	1	1	K0S460	K0S460	0	2	0.0126	0	1	1	976.426	1951.84	1951.85	-4.25	-0.00415	CID (Collision Induced Dissociation)	MS2	11.005	100	75.8996	8661	150729_0583_073_S01_CID.raw	F4		Heavy	3.96	0	0.002479	674777	75.67	44
		FALSE	High	Sequest HT (A12)	Unambiguous	ienstelpdfvseyyk	I1(Label:15N(1)); E2(Label:15N(1)); N3(Label:15N(2)); S4(Label:15N(1)); T5(Label:15N(1)); E6(Label:15N(1)); L7(Label:15N(1)); P8(Label:15N(1)); D9(Label:15N(1)); F10(Label:15N(1)); V11(Label:15N(1)); S12(Label:15N(1)); E13(Label:15N(1)); Y14(Label:15N(1)); Y15(Label:15N(1)); K16(Label:15N(2))	1	1	K0S460	K0S460	0	2		0.0188	2	2	976.424	1951.84	1951.85	-6	-0.00586	CID (Collision Induced Dissociation)	MS2	0	81.591	75.4628	8568	150729_0583_073_S01_CID.raw	F4		Heavy	4.69	0	0.007157	674777	75.67	44
FALSE	High	Master Protein	K0RH08	Uncharacterized protein (Fragment) OS=Thalassiosira oceanica GN=THAOC_35477 PE=4 SV=1	0	11.688	3	4	20	4	1	459	51.2	7.77	58.77	4			587740	726355	12.9	1.86
	Checked	Confidence	Sequence	Modifications	Qvality PEP	Qvality q-value	# Protein Groups	# Proteins	# PSMs	Master Protein Accessions	# Missed Cleavages	Theo. MH+ [Da]	Abundance Ratio: (15N_Exp) / (14N_Ctrl)	Abundance Ratio Variability [%]: (15N_Exp) / (14N_Ctrl)	Abundances (Grouped): 14N_Ctrl	Abundances (Grouped): 15N_Exp	Abundances (Grouped) CV [%]: 14N_Ctrl	Abundances (Grouped) CV [%]: 15N_Exp	Precursor Quan Result ID	Quan Info	Quan Channel	Confidence (by Search Engine): Sequest HT	Percolator q-Value (by Search Engine): Sequest HT	Percolator PEP (by Search Engine): Sequest HT	XCorr (by Search Engine): Sequest HT	Top Apex RT [min]	Quan Usage
	FALSE	High	DRLNTTLVDGKK	1xLabel:15N(4) [R2]; 8xLabel:15N(1) [D1; L3; T5; T6; L7; V8; D9; G10]; 3xLabel:15N(2) [N4; K11; K12]	0.190414	0	1	1	1	K0RH08	2	1377.71	100			58770.3			30		Heavy	High	0	0.1006	3.84	46.67	Used
		Checked	Confidence	Identifying Node	PSM Ambiguity	Annotated Sequence	Modifications	# Protein Groups	# Proteins	Master Protein Accessions	Protein Accessions	# Missed Cleavages	Charge	DeltaScore	DeltaCn	Rank	Search Engine Rank	m/z [Da]	MH+ [Da]	Theo. MH+ [Da]	DeltaM [ppm]	Deltam/z [Da]	Activation Type	MS Order	Isolation Interference [%]	Ion Inject Time [ms]	RT [min]	First Scan	Spectrum File	File ID	Quan Info	Quan Channel	XCorr	Percolator q-Value	Percolator PEP	Precursor Abundance	Apex RT [min]	Precursor Quan Result ID
		FALSE	High	Sequest HT (A12)	Unambiguous	drlnttlvdgkk	D1(Label:15N(1)); R2(Label:15N(4)); L3(Label:15N(1)); N4(Label:15N(2)); T5(Label:15N(1)); T6(Label:15N(1)); L7(Label:15N(1)); V8(Label:15N(1)); D9(Label:15N(1)); G10(Label:15N(1)); K11(Label:15N(2)); K12(Label:15N(2))	1	1	K0RH08	K0RH08	2	3	0.3672	0	1	1	459.902	1377.69	1377.71	-9.25	-0.00425	CID (Collision Induced Dissociation)	MS2	10.9048	88.925	46.6212	4702	150729_0583_073_S01_CID.raw	F4		Heavy	3.84	0	0.1006	58770.3	46.67	12
	FALSE	High	DRLNTTLVDGK	1xDeamidated [N4]	0.0737475	0	1	1	2	K0RH08	1	1232.65	0.01		149244		21.57		26		Light	High	0	0.272	3.71	49.24	Used
		Checked	Confidence	Identifying Node	PSM Ambiguity	Annotated Sequence	Modifications	# Protein Groups	# Proteins	Master Protein Accessions	Protein Accessions	# Missed Cleavages	Charge	DeltaScore	DeltaCn	Rank	Search Engine Rank	m/z [Da]	MH+ [Da]	Theo. MH+ [Da]	DeltaM [ppm]	Deltam/z [Da]	Activation Type	MS Order	Isolation Interference [%]	Ion Inject Time [ms]	RT [min]	First Scan	Spectrum File	File ID	Quan Info	Quan Channel	XCorr	Percolator q-Value	Percolator PEP	Precursor Abundance	Apex RT [min]	Precursor Quan Result ID
		FALSE	High	Sequest HT (B6)	Selected	DRLnTTLVDGK	N4(Deamidated)	1	1	K0RH08	K0RH08	1	2	0.3774	0	1	1	616.827	1232.65	1232.65	-0.39	-0.00024	HCD (High Energy Collision Dissociation)	MS2	0	250	48.6098	3838	150729_0583_073_S01_HCD.raw	F5		Light	3.71	0	0.272	174049	48.69
		FALSE	High	Sequest HT (A2)	Selected	DRLnTTLVDGK	N4(Deamidated)	1	1	K0RH08	K0RH08	1	2	0.3852	0	1	1	616.828	1232.65	1232.65	-0.29	-0.00018	CID (Collision Induced Dissociation)	MS2	0	100	49.7043	5035	150729_0583_073_S01_CID.raw	F4		Light	2.83	0	0.08693	127974	49.8
	FALSE	High	DRLNTTLVDGK	1xLabel:15N(4) [R2]; 8xLabel:15N(1) [D1; L3; T5; T6; L7; V8; D9; G10]; 1xLabel:15N(2) [K11]; 1xLabel:15N(1)+Deam [N4]	0.371714	0	1	1	2	K0RH08	1	1247.6	100			173755		10.26	27		Heavy	High	0	0.2762	3.74	49.22	Used
		Checked	Confidence	Identifying Node	PSM Ambiguity	Annotated Sequence	Modifications	# Protein Groups	# Proteins	Master Protein Accessions	Protein Accessions	# Missed Cleavages	Charge	DeltaScore	DeltaCn	Rank	Search Engine Rank	m/z [Da]	MH+ [Da]	Theo. MH+ [Da]	DeltaM [ppm]	Deltam/z [Da]	Activation Type	MS Order	Isolation Interference [%]	Ion Inject Time [ms]	RT [min]	First Scan	Spectrum File	File ID	Quan Info	Quan Channel	XCorr	Percolator q-Value	Percolator PEP	Precursor Abundance	Apex RT [min]	Precursor Quan Result ID
		FALSE	High	Sequest HT (B14)	Selected	drlnttlvdgk	D1(Label:15N(1)); R2(Label:15N(4)); L3(Label:15N(1)); N4(Label:15N(1)+Deam); T5(Label:15N(1)); T6(Label:15N(1)); L7(Label:15N(1)); V8(Label:15N(1)); D9(Label:15N(1)); G10(Label:15N(1)); K11(Label:15N(2))	1	1	K0RH08	K0RH08	1	2	0.508	0	1	1	624.305	1247.6	1247.6	-0.05	-3e-05	HCD (High Energy Collision Dissociation)	MS2	10.0528	250	48.5741	3834	150729_0583_073_S01_HCD.raw	F5		Heavy	3.74	0	0.2762	186859	48.67
		FALSE	High	Sequest HT (A12)	Selected	drlnttlvdgk	D1(Label:15N(1)); R2(Label:15N(4)); L3(Label:15N(1)); N4(Label:15N(1)+Deam); T5(Label:15N(1)); T6(Label:15N(1)); L7(Label:15N(1)); V8(Label:15N(1)); D9(Label:15N(1)); G10(Label:15N(1)); K11(Label:15N(2))	1	1	K0RH08	K0RH08	1	2	0.4508	0	1	1	624.306	1247.6	1247.6	0.34	0.00021	CID (Collision Induced Dissociation)	MS2	7.87934	100	49.6714	5031	150729_0583_073_S01_CID.raw	F4		Heavy	3.15	0	0.2526	161571	49.77
	FALSE	High	DRLNTTLVDGKK	1xDeamidated [N4]	0.0279226	0	1	1	2	K0RH08	2	1360.74	0.01		49859.6		10.98		29		Light	High	0	0.03835	3.53	45.06	Used
		Checked	Confidence	Identifying Node	PSM Ambiguity	Annotated Sequence	Modifications	# Protein Groups	# Proteins	Master Protein Accessions	Protein Accessions	# Missed Cleavages	Charge	DeltaScore	DeltaCn	Rank	Search Engine Rank	m/z [Da]	MH+ [Da]	Theo. MH+ [Da]	DeltaM [ppm]	Deltam/z [Da]	Activation Type	MS Order	Isolation Interference [%]	Ion Inject Time [ms]	RT [min]	First Scan	Spectrum File	File ID	Quan Info	Quan Channel	XCorr	Percolator q-Value	Percolator PEP	Precursor Abundance	Apex RT [min]	Precursor Quan Result ID
		FALSE	High	Sequest HT (B6)	Selected	DRLnTTLVDGKK	N4(Deamidated)	1	1	K0RH08	K0RH08	2	3	0.6452	0	1	1	454.252	1360.74	1360.74	-0.22	-0.0001	HCD (High Energy Collision Dissociation)	MS2	3.48532	250	44.1122	3434	150729_0583_073_S01_HCD.raw	F5		Light	3.1	0	0.1527	53892.6	44.11
		FALSE	High	Sequest HT (A2)	Selected	DRLnTTLVDGKK	N4(Deamidated)	1	1	K0RH08	K0RH08	2	3	0.3314	0	1	1	454.253	1360.74	1360.74	0.05	2e-05	CID (Collision Induced Dissociation)	MS2	8.45999	100	46.7089	4712	150729_0583_073_S01_CID.raw	F4		Light	3.53	0	0.03835	44590.5	46.72
	FALSE	High	DRLNTTLVDGKK	1xLabel:15N(4) [R2]; 8xLabel:15N(1) [D1; L3; T5; T6; L7; V8; D9; G10]; 2xLabel:15N(2) [K11; K12]; 1xLabel:15N(1)+Deam [N4]	0.12495	0	1	1	2	K0RH08	2	1377.69	100			62454		8.59	28		Heavy	High	0	0.06621	3.84	44.09	Used
		Checked	Confidence	Identifying Node	PSM Ambiguity	Annotated Sequence	Modifications	# Protein Groups	# Proteins	Master Protein Accessions	Protein Accessions	# Missed Cleavages	Charge	DeltaScore	DeltaCn	Rank	Search Engine Rank	m/z [Da]	MH+ [Da]	Theo. MH+ [Da]	DeltaM [ppm]	Deltam/z [Da]	Activation Type	MS Order	Isolation Interference [%]	Ion Inject Time [ms]	RT [min]	First Scan	Spectrum File	File ID	Quan Info	Quan Channel	XCorr	Percolator q-Value	Percolator PEP	Precursor Abundance	Apex RT [min]	Precursor Quan Result ID
		FALSE	High	Sequest HT (B14)	Selected	drlnttlvdgkk	D1(Label:15N(1)); R2(Label:15N(4)); L3(Label:15N(1)); N4(Label:15N(1)+Deam); T5(Label:15N(1)); T6(Label:15N(1)); L7(Label:15N(1)); V8(Label:15N(1)); D9(Label:15N(1)); G10(Label:15N(1)); K11(Label:15N(2)); K12(Label:15N(2))	1	1	K0RH08	K0RH08	2	3	0.1693	0	1	1	459.902	1377.69	1377.69	0.2	9e-05	HCD (High Energy Collision Dissociation)	MS2	29.4221	250	44.0179	3425	150729_0583_073_S01_HCD.raw	F5		Heavy	3.19	0	0.4585	66368.6	44.09
		FALSE	High	Sequest HT (A12)	Unambiguous	drlnttlvdgkk	D1(Label:15N(1)); R2(Label:15N(4)); L3(Label:15N(1)); N4(Label:15N(1)+Deam); T5(Label:15N(1)); T6(Label:15N(1)); L7(Label:15N(1)); V8(Label:15N(1)); D9(Label:15N(1)); G10(Label:15N(1)); K11(Label:15N(2)); K12(Label:15N(2))	1	1	K0RH08	K0RH08	2	3	0.3672	0	1	2	459.902	1377.69	1377.69	0.2	9e-05	CID (Collision Induced Dissociation)	MS2	10.9048	88.925	46.6212	4702	150729_0583_073_S01_CID.raw	F4		Heavy	3.84	0	0.06621	58770.3	46.67
	FALSE	High	LNTTLVDGK	1xDeamidated [N2]	0.110861	0	1	1	2	K0RH08	0	961.52	0.01		256657		6.39		122		Light	High	0	0.3052	2.94	49.26	Used
		Checked	Confidence	Identifying Node	PSM Ambiguity	Annotated Sequence	Modifications	# Protein Groups	# Proteins	Master Protein Accessions	Protein Accessions	# Missed Cleavages	Charge	DeltaScore	DeltaCn	Rank	Search Engine Rank	m/z [Da]	MH+ [Da]	Theo. MH+ [Da]	DeltaM [ppm]	Deltam/z [Da]	Activation Type	MS Order	Isolation Interference [%]	Ion Inject Time [ms]	RT [min]	First Scan	Spectrum File	File ID	Quan Info	Quan Channel	XCorr	Percolator q-Value	Percolator PEP	Precursor Abundance	Apex RT [min]	Precursor Quan Result ID
		FALSE	High	Sequest HT (B6)	Selected	LnTTLVDGK	N2(Deamidated)	1	1	K0RH08	K0RH08	0	2	0.566	0	1	1	481.264	961.52	961.52	-0.18	-8e-05	HCD (High Energy Collision Dissociation)	MS2	21.9134	250	49.2608	3898	150729_0583_073_S01_HCD.raw	F5		Light	2.35	0	0.1521	268520	49.36
		FALSE	High	Sequest HT (A2)	Selected	LnTTLVDGK	N2(Deamidated)	1	1	K0RH08	K0RH08	0	2	0.4932	0	1	1	481.263	961.519	961.52	-0.75	-0.00036	CID (Collision Induced Dissociation)	MS2	13.7483	100	49.0622	4964	150729_0583_073_S01_CID.raw	F4		Light	2.94	0	0.3052	245317	49.17
	FALSE	High	LNTTLVDGK	7xLabel:15N(1) [L1; T3; T4; L5; V6; D7; G8]; 1xLabel:15N(2) [K9]; 1xLabel:15N(1)+Deam [N2]	0.0484122	0	1	1	2	K0RH08	0	971.49	100			303599		6.38	123		Heavy	High	0	0.04708	2.98	49.24	Used
		Checked	Confidence	Identifying Node	PSM Ambiguity	Annotated Sequence	Modifications	# Protein Groups	# Proteins	Master Protein Accessions	Protein Accessions	# Missed Cleavages	Charge	DeltaScore	DeltaCn	Rank	Search Engine Rank	m/z [Da]	MH+ [Da]	Theo. MH+ [Da]	DeltaM [ppm]	Deltam/z [Da]	Activation Type	MS Order	Isolation Interference [%]	Ion Inject Time [ms]	RT [min]	First Scan	Spectrum File	File ID	Quan Info	Quan Channel	XCorr	Percolator q-Value	Percolator PEP	Precursor Abundance	Apex RT [min]	Precursor Quan Result ID
		FALSE	High	Sequest HT (B14)	Selected	lnttlvdgk	L1(Label:15N(1)); N2(Label:15N(1)+Deam); T3(Label:15N(1)); T4(Label:15N(1)); L5(Label:15N(1)); V6(Label:15N(1)); D7(Label:15N(1)); G8(Label:15N(1)); K9(Label:15N(2))	1	1	K0RH08	K0RH08	0	2	0.4732	0	1	1	486.249	971.49	971.49	-0.31	-0.00015	HCD (High Energy Collision Dissociation)	MS2	30.9272	250	49.2906	3901	150729_0583_073_S01_HCD.raw	F5		Heavy	2.98	0	0.04708	317610	49.33
		FALSE	High	Sequest HT (A12)	Selected	lnttlvdgk	L1(Label:15N(1)); N2(Label:15N(1)+Deam); T3(Label:15N(1)); T4(Label:15N(1)); L5(Label:15N(1)); V6(Label:15N(1)); D7(Label:15N(1)); G8(Label:15N(1)); K9(Label:15N(2))	1	1	K0RH08	K0RH08	0	2	0.4835	0	1	1	486.249	971.49	971.49	-0.31	-0.00015	CID (Collision Induced Dissociation)	MS2	10.7978	100	49.0294	4960	150729_0583_073_S01_CID.raw	F4		Heavy	2.73	0	0.2082	290206	49.14
	FALSE	High	LNTTLVDGKK	1xDeamidated [N2]	0.0221169	0	1	1	4	K0RH08	1	1089.62	0.01		131370		16.38		124		Light	High	0	0.2329	3.17	43.46	Used
		Checked	Confidence	Identifying Node	PSM Ambiguity	Annotated Sequence	Modifications	# Protein Groups	# Proteins	Master Protein Accessions	Protein Accessions	# Missed Cleavages	Charge	DeltaScore	DeltaCn	Rank	Search Engine Rank	m/z [Da]	MH+ [Da]	Theo. MH+ [Da]	DeltaM [ppm]	Deltam/z [Da]	Activation Type	MS Order	Isolation Interference [%]	Ion Inject Time [ms]	RT [min]	First Scan	Spectrum File	File ID	Quan Info	Quan Channel	XCorr	Percolator q-Value	Percolator PEP	Precursor Abundance	Apex RT [min]	Precursor Quan Result ID
		FALSE	High	Sequest HT (B6)	Selected	LnTTLVDGKK	N2(Deamidated)	1	1	K0RH08	K0RH08	1	3	0.4908	0	1	1	363.877	1089.62	1089.62	0.51	0.00019	HCD (High Energy Collision Dissociation)	MS2	10.925	250	43.244	3356	150729_0583_073_S01_HCD.raw	F5		Light	2.73	0	0.103	72028.5	43.29
		FALSE	High	Sequest HT (B6)	Selected	LnTTLVDGKK	N2(Deamidated)	1	1	K0RH08	K0RH08	1	2	0.5552	0	1	1	545.311	1089.62	1089.62	0.24	0.00013	HCD (High Energy Collision Dissociation)	MS2	0	250	43.2236	3354	150729_0583_073_S01_HCD.raw	F5		Light	2.9	0	0.0369	75551.1	43.31
		FALSE	High	Sequest HT (A2)	Selected	LnTTLVDGKK	N2(Deamidated)	1	1	K0RH08	K0RH08	1	2	0.4881	0	1	1	545.311	1089.61	1089.62	-0.32	-0.00017	CID (Collision Induced Dissociation)	MS2	4.42311	100	43.6202	4358	150729_0583_073_S01_CID.raw	F4		Light	2.93	0	0.329	49153.5	43.62
		FALSE	High	Sequest HT (A2)	Selected	LnTTLVDGKK	N2(Deamidated)	1	1	K0RH08	K0RH08	1	3	0.4606	0	1	1	363.877	1089.62	1089.62	0.01	0	CID (Collision Induced Dissociation)	MS2	7.88918	100	43.5813	4353	150729_0583_073_S01_CID.raw	F4		Light	3.17	0	0.2329	67787.7	43.63
	FALSE	High	LNTTLVDGKK	7xLabel:15N(1) [L1; T3; T4; L5; V6; D7; G8]; 2xLabel:15N(2) [K9; K10]; 1xLabel:15N(1)+Deam [N2]	0.0982977	0	1	1	3	K0RH08	1	1101.58	100			156094		7.93	125		Heavy	High	0	0.0526	3.61	43.44	Used
		Checked	Confidence	Identifying Node	PSM Ambiguity	Annotated Sequence	Modifications	# Protein Groups	# Proteins	Master Protein Accessions	Protein Accessions	# Missed Cleavages	Charge	DeltaScore	DeltaCn	Rank	Search Engine Rank	m/z [Da]	MH+ [Da]	Theo. MH+ [Da]	DeltaM [ppm]	Deltam/z [Da]	Activation Type	MS Order	Isolation Interference [%]	Ion Inject Time [ms]	RT [min]	First Scan	Spectrum File	File ID	Quan Info	Quan Channel	XCorr	Percolator q-Value	Percolator PEP	Precursor Abundance	Apex RT [min]	Precursor Quan Result ID
		FALSE	High	Sequest HT (B14)	Selected	lnttlvdgkk	L1(Label:15N(1)); N2(Label:15N(1)+Deam); T3(Label:15N(1)); T4(Label:15N(1)); L5(Label:15N(1)); V6(Label:15N(1)); D7(Label:15N(1)); G8(Label:15N(1)); K9(Label:15N(2)); K10(Label:15N(2))	1	1	K0RH08	K0RH08	1	2	0.5156	0	1	1	551.294	1101.58	1101.58	0.29	0.00016	HCD (High Energy Collision Dissociation)	MS2	20.2987	250	43.2089	3352	150729_0583_073_S01_HCD.raw	F5		Heavy	2.56	0	0.2555	73894.1	43.3
		FALSE	High	Sequest HT (B14)	Selected	lnttlvdgkk	L1(Label:15N(1)); N2(Label:15N(1)+Deam); T3(Label:15N(1)); T4(Label:15N(1)); L5(Label:15N(1)); V6(Label:15N(1)); D7(Label:15N(1)); G8(Label:15N(1)); K9(Label:15N(2)); K10(Label:15N(2))	1	1	K0RH08	K0RH08	1	3	0.44	0	1	1	367.865	1101.58	1101.58	0.89	0.00033	HCD (High Energy Collision Dissociation)	MS2	21.4265	250	43.215	3353	150729_0583_073_S01_HCD.raw	F5		Heavy	2.75	0	0.0866	91215.3	43.27
		FALSE	High	Sequest HT (A12)	Selected	lnttlvdgkk	L1(Label:15N(1)); N2(Label:15N(1)+Deam); T3(Label:15N(1)); T4(Label:15N(1)); L5(Label:15N(1)); V6(Label:15N(1)); D7(Label:15N(1)); G8(Label:15N(1)); K9(Label:15N(2)); K10(Label:15N(2))	1	1	K0RH08	K0RH08	1	3	0.1413	0	1	1	367.865	1101.58	1101.58	0.23	8e-05	CID (Collision Induced Dissociation)	MS2	20.5383	98.213	43.5573	4349	150729_0583_073_S01_CID.raw	F4		Heavy	3.61	0	0.0526	89091.1	43.61
FALSE	High	Master Protein Candidate	K0RA12	Uncharacterized protein OS=Thalassiosira oceanica GN=THAOC_20766 PE=4 SV=1	0	11.61	6	2	13	2	1	387	42.5	4.84	46.25	2	2.072	10.07	337504	575564	1.26	6.19
	Checked	Confidence	Sequence	Modifications	Qvality PEP	Qvality q-value	# Protein Groups	# Proteins	# PSMs	Master Protein Accessions	# Missed Cleavages	Theo. MH+ [Da]	Abundance Ratio: (15N_Exp) / (14N_Ctrl)	Abundance Ratio Variability [%]: (15N_Exp) / (14N_Ctrl)	Abundances (Grouped): 14N_Ctrl	Abundances (Grouped): 15N_Exp	Abundances (Grouped) CV [%]: 14N_Ctrl	Abundances (Grouped) CV [%]: 15N_Exp	Precursor Quan Result ID	Quan Info	Quan Channel	Confidence (by Search Engine): Sequest HT	Percolator q-Value (by Search Engine): Sequest HT	Percolator PEP (by Search Engine): Sequest HT	XCorr (by Search Engine): Sequest HT	Top Apex RT [min]	Quan Usage
	FALSE	High	KIALDNDLCVNMEVAPQAGANVTK	1xCarbamidomethyl [C9]; 1xDeamidated [N21]; 1xOxidation [M12]	0.000233858	0	1	2	2	K0R419	1	2588.27	2.123	10.49	53656.4	113936	10.24	3.67	80		Light	High	0	0.0006853	5.08	59.4	Used
		Checked	Confidence	Identifying Node	PSM Ambiguity	Annotated Sequence	Modifications	# Protein Groups	# Proteins	Master Protein Accessions	Protein Accessions	# Missed Cleavages	Charge	DeltaScore	DeltaCn	Rank	Search Engine Rank	m/z [Da]	MH+ [Da]	Theo. MH+ [Da]	DeltaM [ppm]	Deltam/z [Da]	Activation Type	MS Order	Isolation Interference [%]	Ion Inject Time [ms]	RT [min]	First Scan	Spectrum File	File ID	Quan Info	Quan Channel	XCorr	Percolator q-Value	Percolator PEP	Precursor Abundance	Apex RT [min]	Precursor Quan Result ID
		FALSE	High	Sequest HT (B6)	Selected	KIALDNDLcVNmEVAPQAGAnVTK	C9(Carbamidomethyl); M12(Oxidation); N21(Deamidated)	1	2	K0R419	K0R419; K0RA12	1	3	0.4409	0	1	1	863.428	2588.27	2588.27	-0.46	-0.00039	HCD (High Energy Collision Dissociation)	MS2	73.7825	250	58.7558	4767	150729_0583_073_S01_HCD.raw	F5		Light	4.06	0	0.06194	49901	58.77	15
		FALSE	High	Sequest HT (A2)	Selected	KIALDNDLcVNmEVAPQAGAnVTK	C9(Carbamidomethyl); M12(Oxidation); N21(Deamidated)	1	2	K0R419	K0R419; K0RA12	1	3	0.1201	0	1	1	863.428	2588.27	2588.27	-0.1	-9e-05	CID (Collision Induced Dissociation)	MS2	3.02385	81.871	60.052	6205	150729_0583_073_S01_CID.raw	F4		Light	5.08	0	0.0006853	57694.5	60.13	20
	FALSE	High	KIALDNDLCVNMEVAPQAGANVTK	1xCarbamidomethyl [C9]; 2xDeamidated [N11; N21]; 1xOxidation [M12]	0.197712	0	1	2	2	K0R419	1	2589.25	0.01		17006.1		3.15		81		Light	High	0	0.2511	2.64	60.49	Used
		Checked	Confidence	Identifying Node	PSM Ambiguity	Annotated Sequence	Modifications	# Protein Groups	# Proteins	Master Protein Accessions	Protein Accessions	# Missed Cleavages	Charge	DeltaScore	DeltaCn	Rank	Search Engine Rank	m/z [Da]	MH+ [Da]	Theo. MH+ [Da]	DeltaM [ppm]	Deltam/z [Da]	Activation Type	MS Order	Isolation Interference [%]	Ion Inject Time [ms]	RT [min]	First Scan	Spectrum File	File ID	Quan Info	Quan Channel	XCorr	Percolator q-Value	Percolator PEP	Precursor Abundance	Apex RT [min]	Precursor Quan Result ID
		FALSE	High	Sequest HT (B6)	Selected	KIALDNDLcVnmEVAPQAGAnVTK	C9(Carbamidomethyl); N11(Deamidated); M12(Oxidation); N21(Deamidated)	1	2	K0R419	K0R419; K0RA12	1	3	0.4472	0	1	1	863.756	2589.25	2589.25	-0.03	-3e-05	HCD (High Energy Collision Dissociation)	MS2	8.73665	250	60.2989	4914	150729_0583_073_S01_HCD.raw	F5		Light	1.23	0	0.688	17388.7	60.27
		FALSE	High	Sequest HT (B6)	Selected	KIALDNDLcVnmEVAPQAGAnVTK	C9(Carbamidomethyl); N11(Deamidated); M12(Oxidation); N21(Deamidated)	1	2	K0R419	K0R419; K0RA12	1	3	0.4962	0	1	1	863.757	2589.26	2589.25	1.03	0.00089	HCD (High Energy Collision Dissociation)	MS2	24.6624	250	59.869	4871	150729_0583_073_S01_HCD.raw	F5		Light	2.64	0	0.2511
	FALSE	High	IALDNDLCVNMEVAPQAGANVTK	1xCarbamidomethyl [C8]; 1xDeamidated [N20]; 1xOxidation [M11]	0.00298228	0	1	2	4	K0R419	0	2460.17	2.06	7	224087	461605	2.85	6.81	82		Light	High	0	0.005839	5.76	63.36	Used
		Checked	Confidence	Identifying Node	PSM Ambiguity	Annotated Sequence	Modifications	# Protein Groups	# Proteins	Master Protein Accessions	Protein Accessions	# Missed Cleavages	Charge	DeltaScore	DeltaCn	Rank	Search Engine Rank	m/z [Da]	MH+ [Da]	Theo. MH+ [Da]	DeltaM [ppm]	Deltam/z [Da]	Activation Type	MS Order	Isolation Interference [%]	Ion Inject Time [ms]	RT [min]	First Scan	Spectrum File	File ID	Quan Info	Quan Channel	XCorr	Percolator q-Value	Percolator PEP	Precursor Abundance	Apex RT [min]	Precursor Quan Result ID
		FALSE	High	Sequest HT (B6)	Selected	IALDNDLcVNmEVAPQAGAnVTK	C8(Carbamidomethyl); M11(Oxidation); N20(Deamidated)	1	2	K0R419	K0R419; K0RA12	0	2	0.4515	0	1	1	1230.59	2460.18	2460.17	0.64	0.00079	HCD (High Energy Collision Dissociation)	MS2	15.6408	250	63.4157	5207	150729_0583_073_S01_HCD.raw	F5		Light	2.99	0	0.08515	13727.4	63.95	24
		FALSE	High	Sequest HT (B6)	Selected	IALDNDLcVNmEVAPQAGAnVTK	C8(Carbamidomethyl); M11(Oxidation); N20(Deamidated)	1	2	K0R419	K0R419; K0RA12	0	3	0.4656	0	1	1	820.729	2460.17	2460.17	-0.38	-0.00031	HCD (High Energy Collision Dissociation)	MS2	1.49451	250	63.2528	5192	150729_0583_073_S01_HCD.raw	F5		Light	4.36	0	0.01533	170282	63.4	23
		FALSE	High	Sequest HT (A2)	Selected	IALDNDLcVNmEVAPQAGAnVTK	C8(Carbamidomethyl); M11(Oxidation); N20(Deamidated)	1	2	K0R419	K0R419; K0RA12	0	2	0.2886	0	1	1	1230.59	2460.18	2460.17	0.84	0.00103	CID (Collision Induced Dissociation)	MS2	0	88.002	63.3927	6593	150729_0583_073_S01_CID.raw	F4		Light	5.44	0	0.009628	40223.9	63.42	25
		FALSE	High	Sequest HT (A2)	Selected	IALDNDLcVNmEVAPQAGAnVTK	C8(Carbamidomethyl); M11(Oxidation); N20(Deamidated)	1	2	K0R419	K0R419; K0RA12	0	3	0.2778	0	1	1	820.729	2460.17	2460.17	-0.31	-0.00025	CID (Collision Induced Dissociation)	MS2	5.51574	60.1	63.3205	6584	150729_0583_073_S01_CID.raw	F4		Light	5.76	0	0.005839	179395	63.42	24
	FALSE	High	IALDNDLCVNMEVAPQAGANVTK	1xCarbamidomethyl [C8]; 2xDeamidated [N10; N20]; 1xOxidation [M11]	0.00090178	0	1	2	3	K0R419	0	2461.16	0.01		42529.1		6.69		83		Light	High	0	0.002136	5.41	64.02	Used
		Checked	Confidence	Identifying Node	PSM Ambiguity	Annotated Sequence	Modifications	# Protein Groups	# Proteins	Master Protein Accessions	Protein Accessions	# Missed Cleavages	Charge	DeltaScore	DeltaCn	Rank	Search Engine Rank	m/z [Da]	MH+ [Da]	Theo. MH+ [Da]	DeltaM [ppm]	Deltam/z [Da]	Activation Type	MS Order	Isolation Interference [%]	Ion Inject Time [ms]	RT [min]	First Scan	Spectrum File	File ID	Quan Info	Quan Channel	XCorr	Percolator q-Value	Percolator PEP	Precursor Abundance	Apex RT [min]	Precursor Quan Result ID
		FALSE	High	Sequest HT (B6)	Selected	IALDNDLcVnmEVAPQAGAnVTK	C8(Carbamidomethyl); N10(Deamidated); M11(Oxidation); N20(Deamidated)	1	2	K0R419	K0R419; K0RA12	0	2	0.4963	0	1	1	1231.08	2461.16	2461.16	0.09	0.00011	HCD (High Energy Collision Dissociation)	MS2	0	250	65.0986	5370	150729_0583_073_S01_HCD.raw	F5		Light	2.68	0	0.3613
		FALSE	High	Sequest HT (B6)	Selected	IALDNDLcVnmEVAPQAGAnVTK	C8(Carbamidomethyl); N10(Deamidated); M11(Oxidation); N20(Deamidated)	1	2	K0R419	K0R419; K0RA12	0	3	0.3686	0	1	1	821.059	2461.16	2461.16	1.1	0.0009	HCD (High Energy Collision Dissociation)	MS2	0	250	64.0153	5264	150729_0583_073_S01_HCD.raw	F5		Light	3.69	0	0.3892	44591.1	64
		FALSE	High	Sequest HT (A2)	Selected	IALDNDLcVnmEVAPQAGAnVTK	C8(Carbamidomethyl); N10(Deamidated); M11(Oxidation); N20(Deamidated)	1	2	K0R419	K0R419; K0RA12	0	3	0.2274	0	1	1	821.057	2461.16	2461.16	-0.46	-0.00038	CID (Collision Induced Dissociation)	MS2	5.19199	94.981	64.042	6666	150729_0583_073_S01_CID.raw	F4		Light	5.41	0	0.002136	40562.4	64.04
	FALSE	High	IALDNDLCVNMEVAPQAGANVTK	1xOxidation [M11]; 16xLabel:15N(1) [I1; A2; L3; D4; D6; L7; V9; E12; V13; A14; P15; A17; G18; A19; V21; T22]; 4xLabel:15N(2) [N10; Q16; K23; N]; 1xLabel:15N(1)+Deam [N]; 1xLabel:15N(1)+CysCAM [C8]	0.577685	0	1	2	2	K0R419	0	2486.1							84	No Quan Values	Heavy	High	0	0.3285	4.14		Not Used
		Checked	Confidence	Identifying Node	PSM Ambiguity	Annotated Sequence	Modifications	# Protein Groups	# Proteins	Master Protein Accessions	Protein Accessions	# Missed Cleavages	Charge	DeltaScore	DeltaCn	Rank	Search Engine Rank	m/z [Da]	MH+ [Da]	Theo. MH+ [Da]	DeltaM [ppm]	Deltam/z [Da]	Activation Type	MS Order	Isolation Interference [%]	Ion Inject Time [ms]	RT [min]	First Scan	Spectrum File	File ID	Quan Info	Quan Channel	XCorr	Percolator q-Value	Percolator PEP	Precursor Abundance	Apex RT [min]	Precursor Quan Result ID
		FALSE	High	Sequest HT (A12)	Unambiguous	ialdndlcvnmevapqaganvtk	I1(Label:15N(1)); A2(Label:15N(1)); L3(Label:15N(1)); D4(Label:15N(1)); N5(Label:15N(1)+Deam); D6(Label:15N(1)); L7(Label:15N(1)); C8(Label:15N(1)+CysCAM); V9(Label:15N(1)); N10(Label:15N(2)); M11(Oxidation); E12(Label:15N(1)); V13(Label:15N(1)); A14(Label:15N(1)); P15(Label:15N(1)); Q16(Label:15N(2)); A17(Label:15N(1)); G18(Label:15N(1)); A19(Label:15N(1)); N20(Label:15N(2)); V21(Label:15N(1)); …	1	2	K0R419	K0R419; K0RA12	0	2		0.0451	5	5	1243.54	2486.08	2486.1	-6.29	-0.00782	CID (Collision Induced Dissociation)	MS2	64.7661	87.525	65.0232	6787	150729_0583_073_S01_CID.raw	F4		Heavy	4.02	0	0.3362
		FALSE	High	Sequest HT (A12)	Unambiguous	ialdndlcvnmevapqaganvtk	I1(Label:15N(1)); A2(Label:15N(1)); L3(Label:15N(1)); D4(Label:15N(1)); N5(Label:15N(2)); D6(Label:15N(1)); L7(Label:15N(1)); C8(Label:15N(1)+CysCAM); V9(Label:15N(1)); N10(Label:15N(2)); M11(Oxidation); E12(Label:15N(1)); V13(Label:15N(1)); A14(Label:15N(1)); P15(Label:15N(1)); Q16(Label:15N(2)); A17(Label:15N(1)); G18(Label:15N(1)); A19(Label:15N(1)); N20(Label:15N(1)+Deam); V21(Label:15N(1)); …	1	2	K0R419	K0R419; K0RA12	0	2		0.0166	3	3	1243.54	2486.08	2486.1	-6.29	-0.00782	CID (Collision Induced Dissociation)	MS2	64.7661	87.525	65.0232	6787	150729_0583_073_S01_CID.raw	F4		Heavy	4.14	0	0.3285
FALSE	High	Master Protein	K0R419	Uncharacterized protein OS=Thalassiosira oceanica GN=THAOC_34986 PE=4 SV=1	0	11.61	6	2	13	2	1	408	44.9	4.48	46.25	2	2.072	10.07	337504	575564	1.26	6.19
	Checked	Confidence	Sequence	Modifications	Qvality PEP	Qvality q-value	# Protein Groups	# Proteins	# PSMs	Master Protein Accessions	# Missed Cleavages	Theo. MH+ [Da]	Abundance Ratio: (15N_Exp) / (14N_Ctrl)	Abundance Ratio Variability [%]: (15N_Exp) / (14N_Ctrl)	Abundances (Grouped): 14N_Ctrl	Abundances (Grouped): 15N_Exp	Abundances (Grouped) CV [%]: 14N_Ctrl	Abundances (Grouped) CV [%]: 15N_Exp	Precursor Quan Result ID	Quan Info	Quan Channel	Confidence (by Search Engine): Sequest HT	Percolator q-Value (by Search Engine): Sequest HT	Percolator PEP (by Search Engine): Sequest HT	XCorr (by Search Engine): Sequest HT	Top Apex RT [min]	Quan Usage
	FALSE	High	KIALDNDLCVNMEVAPQAGANVTK	1xCarbamidomethyl [C9]; 1xDeamidated [N21]; 1xOxidation [M12]	0.000233858	0	1	2	2	K0R419	1	2588.27	2.123	10.49	53656.4	113936	10.24	3.67	80		Light	High	0	0.0006853	5.08	59.4	Used
		Checked	Confidence	Identifying Node	PSM Ambiguity	Annotated Sequence	Modifications	# Protein Groups	# Proteins	Master Protein Accessions	Protein Accessions	# Missed Cleavages	Charge	DeltaScore	DeltaCn	Rank	Search Engine Rank	m/z [Da]	MH+ [Da]	Theo. MH+ [Da]	DeltaM [ppm]	Deltam/z [Da]	Activation Type	MS Order	Isolation Interference [%]	Ion Inject Time [ms]	RT [min]	First Scan	Spectrum File	File ID	Quan Info	Quan Channel	XCorr	Percolator q-Value	Percolator PEP	Precursor Abundance	Apex RT [min]	Precursor Quan Result ID
		FALSE	High	Sequest HT (B6)	Selected	KIALDNDLcVNmEVAPQAGAnVTK	C9(Carbamidomethyl); M12(Oxidation); N21(Deamidated)	1	2	K0R419	K0R419; K0RA12	1	3	0.4409	0	1	1	863.428	2588.27	2588.27	-0.46	-0.00039	HCD (High Energy Collision Dissociation)	MS2	73.7825	250	58.7558	4767	150729_0583_073_S01_HCD.raw	F5		Light	4.06	0	0.06194	49901	58.77	15
		FALSE	High	Sequest HT (A2)	Selected	KIALDNDLcVNmEVAPQAGAnVTK	C9(Carbamidomethyl); M12(Oxidation); N21(Deamidated)	1	2	K0R419	K0R419; K0RA12	1	3	0.1201	0	1	1	863.428	2588.27	2588.27	-0.1	-9e-05	CID (Collision Induced Dissociation)	MS2	3.02385	81.871	60.052	6205	150729_0583_073_S01_CID.raw	F4		Light	5.08	0	0.0006853	57694.5	60.13	20
	FALSE	High	KIALDNDLCVNMEVAPQAGANVTK	1xCarbamidomethyl [C9]; 2xDeamidated [N11; N21]; 1xOxidation [M12]	0.197712	0	1	2	2	K0R419	1	2589.25	0.01		17006.1		3.15		81		Light	High	0	0.2511	2.64	60.49	Used
		Checked	Confidence	Identifying Node	PSM Ambiguity	Annotated Sequence	Modifications	# Protein Groups	# Proteins	Master Protein Accessions	Protein Accessions	# Missed Cleavages	Charge	DeltaScore	DeltaCn	Rank	Search Engine Rank	m/z [Da]	MH+ [Da]	Theo. MH+ [Da]	DeltaM [ppm]	Deltam/z [Da]	Activation Type	MS Order	Isolation Interference [%]	Ion Inject Time [ms]	RT [min]	First Scan	Spectrum File	File ID	Quan Info	Quan Channel	XCorr	Percolator q-Value	Percolator PEP	Precursor Abundance	Apex RT [min]	Precursor Quan Result ID
		FALSE	High	Sequest HT (B6)	Selected	KIALDNDLcVnmEVAPQAGAnVTK	C9(Carbamidomethyl); N11(Deamidated); M12(Oxidation); N21(Deamidated)	1	2	K0R419	K0R419; K0RA12	1	3	0.4472	0	1	1	863.756	2589.25	2589.25	-0.03	-3e-05	HCD (High Energy Collision Dissociation)	MS2	8.73665	250	60.2989	4914	150729_0583_073_S01_HCD.raw	F5		Light	1.23	0	0.688	17388.7	60.27
		FALSE	High	Sequest HT (B6)	Selected	KIALDNDLcVnmEVAPQAGAnVTK	C9(Carbamidomethyl); N11(Deamidated); M12(Oxidation); N21(Deamidated)	1	2	K0R419	K0R419; K0RA12	1	3	0.4962	0	1	1	863.757	2589.26	2589.25	1.03	0.00089	HCD (High Energy Collision Dissociation)	MS2	24.6624	250	59.869	4871	150729_0583_073_S01_HCD.raw	F5		Light	2.64	0	0.2511
	FALSE	High	IALDNDLCVNMEVAPQAGANVTK	1xCarbamidomethyl [C8]; 1xDeamidated [N20]; 1xOxidation [M11]	0.00298228	0	1	2	4	K0R419	0	2460.17	2.06	7	224087	461605	2.85	6.81	82		Light	High	0	0.005839	5.76	63.36	Used
		Checked	Confidence	Identifying Node	PSM Ambiguity	Annotated Sequence	Modifications	# Protein Groups	# Proteins	Master Protein Accessions	Protein Accessions	# Missed Cleavages	Charge	DeltaScore	DeltaCn	Rank	Search Engine Rank	m/z [Da]	MH+ [Da]	Theo. MH+ [Da]	DeltaM [ppm]	Deltam/z [Da]	Activation Type	MS Order	Isolation Interference [%]	Ion Inject Time [ms]	RT [min]	First Scan	Spectrum File	File ID	Quan Info	Quan Channel	XCorr	Percolator q-Value	Percolator PEP	Precursor Abundance	Apex RT [min]	Precursor Quan Result ID
		FALSE	High	Sequest HT (B6)	Selected	IALDNDLcVNmEVAPQAGAnVTK	C8(Carbamidomethyl); M11(Oxidation); N20(Deamidated)	1	2	K0R419	K0R419; K0RA12	0	2	0.4515	0	1	1	1230.59	2460.18	2460.17	0.64	0.00079	HCD (High Energy Collision Dissociation)	MS2	15.6408	250	63.4157	5207	150729_0583_073_S01_HCD.raw	F5		Light	2.99	0	0.08515	13727.4	63.95	24
		FALSE	High	Sequest HT (B6)	Selected	IALDNDLcVNmEVAPQAGAnVTK	C8(Carbamidomethyl); M11(Oxidation); N20(Deamidated)	1	2	K0R419	K0R419; K0RA12	0	3	0.4656	0	1	1	820.729	2460.17	2460.17	-0.38	-0.00031	HCD (High Energy Collision Dissociation)	MS2	1.49451	250	63.2528	5192	150729_0583_073_S01_HCD.raw	F5		Light	4.36	0	0.01533	170282	63.4	23
		FALSE	High	Sequest HT (A2)	Selected	IALDNDLcVNmEVAPQAGAnVTK	C8(Carbamidomethyl); M11(Oxidation); N20(Deamidated)	1	2	K0R419	K0R419; K0RA12	0	2	0.2886	0	1	1	1230.59	2460.18	2460.17	0.84	0.00103	CID (Collision Induced Dissociation)	MS2	0	88.002	63.3927	6593	150729_0583_073_S01_CID.raw	F4		Light	5.44	0	0.009628	40223.9	63.42	25
		FALSE	High	Sequest HT (A2)	Selected	IALDNDLcVNmEVAPQAGAnVTK	C8(Carbamidomethyl); M11(Oxidation); N20(Deamidated)	1	2	K0R419	K0R419; K0RA12	0	3	0.2778	0	1	1	820.729	2460.17	2460.17	-0.31	-0.00025	CID (Collision Induced Dissociation)	MS2	5.51574	60.1	63.3205	6584	150729_0583_073_S01_CID.raw	F4		Light	5.76	0	0.005839	179395	63.42	24
	FALSE	High	IALDNDLCVNMEVAPQAGANVTK	1xCarbamidomethyl [C8]; 2xDeamidated [N10; N20]; 1xOxidation [M11]	0.00090178	0	1	2	3	K0R419	0	2461.16	0.01		42529.1		6.69		83		Light	High	0	0.002136	5.41	64.02	Used
		Checked	Confidence	Identifying Node	PSM Ambiguity	Annotated Sequence	Modifications	# Protein Groups	# Proteins	Master Protein Accessions	Protein Accessions	# Missed Cleavages	Charge	DeltaScore	DeltaCn	Rank	Search Engine Rank	m/z [Da]	MH+ [Da]	Theo. MH+ [Da]	DeltaM [ppm]	Deltam/z [Da]	Activation Type	MS Order	Isolation Interference [%]	Ion Inject Time [ms]	RT [min]	First Scan	Spectrum File	File ID	Quan Info	Quan Channel	XCorr	Percolator q-Value	Percolator PEP	Precursor Abundance	Apex RT [min]	Precursor Quan Result ID
		FALSE	High	Sequest HT (B6)	Selected	IALDNDLcVnmEVAPQAGAnVTK	C8(Carbamidomethyl); N10(Deamidated); M11(Oxidation); N20(Deamidated)	1	2	K0R419	K0R419; K0RA12	0	2	0.4963	0	1	1	1231.08	2461.16	2461.16	0.09	0.00011	HCD (High Energy Collision Dissociation)	MS2	0	250	65.0986	5370	150729_0583_073_S01_HCD.raw	F5		Light	2.68	0	0.3613
		FALSE	High	Sequest HT (B6)	Selected	IALDNDLcVnmEVAPQAGAnVTK	C8(Carbamidomethyl); N10(Deamidated); M11(Oxidation); N20(Deamidated)	1	2	K0R419	K0R419; K0RA12	0	3	0.3686	0	1	1	821.059	2461.16	2461.16	1.1	0.0009	HCD (High Energy Collision Dissociation)	MS2	0	250	64.0153	5264	150729_0583_073_S01_HCD.raw	F5		Light	3.69	0	0.3892	44591.1	64
		FALSE	High	Sequest HT (A2)	Selected	IALDNDLcVnmEVAPQAGAnVTK	C8(Carbamidomethyl); N10(Deamidated); M11(Oxidation); N20(Deamidated)	1	2	K0R419	K0R419; K0RA12	0	3	0.2274	0	1	1	821.057	2461.16	2461.16	-0.46	-0.00038	CID (Collision Induced Dissociation)	MS2	5.19199	94.981	64.042	6666	150729_0583_073_S01_CID.raw	F4		Light	5.41	0	0.002136	40562.4	64.04
	FALSE	High	IALDNDLCVNMEVAPQAGANVTK	1xOxidation [M11]; 16xLabel:15N(1) [I1; A2; L3; D4; D6; L7; V9; E12; V13; A14; P15; A17; G18; A19; V21; T22]; 4xLabel:15N(2) [N10; Q16; K23; N]; 1xLabel:15N(1)+Deam [N]; 1xLabel:15N(1)+CysCAM [C8]	0.577685	0	1	2	2	K0R419	0	2486.1							84	No Quan Values	Heavy	High	0	0.3285	4.14		Not Used
		Checked	Confidence	Identifying Node	PSM Ambiguity	Annotated Sequence	Modifications	# Protein Groups	# Proteins	Master Protein Accessions	Protein Accessions	# Missed Cleavages	Charge	DeltaScore	DeltaCn	Rank	Search Engine Rank	m/z [Da]	MH+ [Da]	Theo. MH+ [Da]	DeltaM [ppm]	Deltam/z [Da]	Activation Type	MS Order	Isolation Interference [%]	Ion Inject Time [ms]	RT [min]	First Scan	Spectrum File	File ID	Quan Info	Quan Channel	XCorr	Percolator q-Value	Percolator PEP	Precursor Abundance	Apex RT [min]	Precursor Quan Result ID
		FALSE	High	Sequest HT (A12)	Unambiguous	ialdndlcvnmevapqaganvtk	I1(Label:15N(1)); A2(Label:15N(1)); L3(Label:15N(1)); D4(Label:15N(1)); N5(Label:15N(1)+Deam); D6(Label:15N(1)); L7(Label:15N(1)); C8(Label:15N(1)+CysCAM); V9(Label:15N(1)); N10(Label:15N(2)); M11(Oxidation); E12(Label:15N(1)); V13(Label:15N(1)); A14(Label:15N(1)); P15(Label:15N(1)); Q16(Label:15N(2)); A17(Label:15N(1)); G18(Label:15N(1)); A19(Label:15N(1)); N20(Label:15N(2)); V21(Label:15N(1)); …	1	2	K0R419	K0R419; K0RA12	0	2		0.0451	5	5	1243.54	2486.08	2486.1	-6.29	-0.00782	CID (Collision Induced Dissociation)	MS2	64.7661	87.525	65.0232	6787	150729_0583_073_S01_CID.raw	F4		Heavy	4.02	0	0.3362
		FALSE	High	Sequest HT (A12)	Unambiguous	ialdndlcvnmevapqaganvtk	I1(Label:15N(1)); A2(Label:15N(1)); L3(Label:15N(1)); D4(Label:15N(1)); N5(Label:15N(2)); D6(Label:15N(1)); L7(Label:15N(1)); C8(Label:15N(1)+CysCAM); V9(Label:15N(1)); N10(Label:15N(2)); M11(Oxidation); E12(Label:15N(1)); V13(Label:15N(1)); A14(Label:15N(1)); P15(Label:15N(1)); Q16(Label:15N(2)); A17(Label:15N(1)); G18(Label:15N(1)); A19(Label:15N(1)); N20(Label:15N(1)+Deam); V21(Label:15N(1)); …	1	2	K0R419	K0R419; K0RA12	0	2		0.0166	3	3	1243.54	2486.08	2486.1	-6.29	-0.00782	CID (Collision Induced Dissociation)	MS2	64.7661	87.525	65.0232	6787	150729_0583_073_S01_CID.raw	F4		Heavy	4.14	0	0.3285
FALSE	High	Master Protein	K0RX32	Uncharacterized protein OS=Thalassiosira oceanica GN=THAOC_21564 PE=4 SV=1	0	11.354	2	1	8	1	1	655	70.9	4.25	17.96	1			61994.4	595054	3.33	4.35
	Checked	Confidence	Sequence	Modifications	Qvality PEP	Qvality q-value	# Protein Groups	# Proteins	# PSMs	Master Protein Accessions	# Missed Cleavages	Theo. MH+ [Da]	Abundance Ratio: (15N_Exp) / (14N_Ctrl)	Abundance Ratio Variability [%]: (15N_Exp) / (14N_Ctrl)	Abundances (Grouped): 14N_Ctrl	Abundances (Grouped): 15N_Exp	Abundances (Grouped) CV [%]: 14N_Ctrl	Abundances (Grouped) CV [%]: 15N_Exp	Precursor Quan Result ID	Quan Info	Quan Channel	Confidence (by Search Engine): Sequest HT	Percolator q-Value (by Search Engine): Sequest HT	Percolator PEP (by Search Engine): Sequest HT	XCorr (by Search Engine): Sequest HT	Top Apex RT [min]	Quan Usage
	FALSE	High	LANETNLDAPETTSK	1xDeamidated [N3]	0.00211909	0	1	1	2	K0RX32	0	1604.76	0.01		61994.4		3.33		85		Light	High	0	0.01002	4.95	46.58	Used
		Checked	Confidence	Identifying Node	PSM Ambiguity	Annotated Sequence	Modifications	# Protein Groups	# Proteins	Master Protein Accessions	Protein Accessions	# Missed Cleavages	Charge	DeltaScore	DeltaCn	Rank	Search Engine Rank	m/z [Da]	MH+ [Da]	Theo. MH+ [Da]	DeltaM [ppm]	Deltam/z [Da]	Activation Type	MS Order	Isolation Interference [%]	Ion Inject Time [ms]	RT [min]	First Scan	Spectrum File	File ID	Quan Info	Quan Channel	XCorr	Percolator q-Value	Percolator PEP	Precursor Abundance	Apex RT [min]	Precursor Quan Result ID
		FALSE	High	Sequest HT (B6)	Selected	LAnETNLDAPETTSK	N3(Deamidated)	1	1	K0RX32	K0RX32	0	2	0.0591	0	1	1	802.886	1604.77	1604.76	0.2	0.00016	HCD (High Energy Collision Dissociation)	MS2	0	250	46.6876	3664	150729_0583_073_S01_HCD.raw	F5		Light	3.89	0	0.004651
		FALSE	High	Sequest HT (A2)	Selected	LAnETNLDAPETTSK	N3(Deamidated)	1	1	K0RX32	K0RX32	0	2	0.1051	0	1	1	802.887	1604.77	1604.76	0.58	0.00046	CID (Collision Induced Dissociation)	MS2	0	100	46.3804	4675	150729_0583_073_S01_CID.raw	F4		Light	4.95	0	0.01002	60552.8	46.42
	FALSE	High	LANETNLDAPETTSK	12xLabel:15N(1) [L1; A2; E4; T5; L7; D8; A9; P10; E11; T12; T13; S14]; 1xLabel:15N(2) [K15]; 2xLabel:15N(1)+Deam [N3; N6]	0.00131788	0	1	1	1	K0RX32	0	1621.7	100			198351		4.35	86		Heavy	High	0	0.0008161	5.68	46.55	Used
		Checked	Confidence	Identifying Node	PSM Ambiguity	Annotated Sequence	Modifications	# Protein Groups	# Proteins	Master Protein Accessions	Protein Accessions	# Missed Cleavages	Charge	DeltaScore	DeltaCn	Rank	Search Engine Rank	m/z [Da]	MH+ [Da]	Theo. MH+ [Da]	DeltaM [ppm]	Deltam/z [Da]	Activation Type	MS Order	Isolation Interference [%]	Ion Inject Time [ms]	RT [min]	First Scan	Spectrum File	File ID	Quan Info	Quan Channel	XCorr	Percolator q-Value	Percolator PEP	Precursor Abundance	Apex RT [min]	Precursor Quan Result ID
		FALSE	High	Sequest HT (A12)	Unambiguous	lanetnldapettsk	L1(Label:15N(1)); A2(Label:15N(1)); N3(Label:15N(1)+Deam); E4(Label:15N(1)); T5(Label:15N(1)); N6(Label:15N(1)+Deam); L7(Label:15N(1)); D8(Label:15N(1)); A9(Label:15N(1)); P10(Label:15N(1)); E11(Label:15N(1)); T12(Label:15N(1)); T13(Label:15N(1)); S14(Label:15N(1)); K15(Label:15N(2))	1	1	K0RX32	K0RX32	0	2		0.0122	3	3	811.362	1621.72	1621.7	8.82	0.00715	CID (Collision Induced Dissociation)	MS2	8.90463	81.372	46.3369	4669	150729_0583_073_S01_CID.raw	F4		Heavy	5.68	0	0.0008161	192341	46.4
	FALSE	High	LANETNLDAPETTSK	12xLabel:15N(1) [L1; A2; E4; T5; L7; D8; A9; P10; E11; T12; T13; S14]; 2xLabel:15N(2) [K15; N]; 1xLabel:15N(1)+Deam [N]	0.00176058	0	1	1	3	K0RX32	0	1621.71	100			198351		4.35	87		Heavy	High	0	0.001077	5.75	46.55	Used
		Checked	Confidence	Identifying Node	PSM Ambiguity	Annotated Sequence	Modifications	# Protein Groups	# Proteins	Master Protein Accessions	Protein Accessions	# Missed Cleavages	Charge	DeltaScore	DeltaCn	Rank	Search Engine Rank	m/z [Da]	MH+ [Da]	Theo. MH+ [Da]	DeltaM [ppm]	Deltam/z [Da]	Activation Type	MS Order	Isolation Interference [%]	Ion Inject Time [ms]	RT [min]	First Scan	Spectrum File	File ID	Quan Info	Quan Channel	XCorr	Percolator q-Value	Percolator PEP	Precursor Abundance	Apex RT [min]	Precursor Quan Result ID
		FALSE	High	Sequest HT (B14)	Unambiguous	lanetnldapettsk	L1(Label:15N(1)); A2(Label:15N(1)); N3(Label:15N(1)+Deam); E4(Label:15N(1)); T5(Label:15N(1)); N6(Label:15N(2)); L7(Label:15N(1)); D8(Label:15N(1)); A9(Label:15N(1)); P10(Label:15N(1)); E11(Label:15N(1)); T12(Label:15N(1)); T13(Label:15N(1)); S14(Label:15N(1)); K15(Label:15N(2))	1	1	K0RX32	K0RX32	0	2		0.0266	2	2	811.362	1621.72	1621.71	1.24	0.00101	HCD (High Energy Collision Dissociation)	MS2	12.0479	250	46.6195	3657	150729_0583_073_S01_HCD.raw	F5		Heavy	3.29	0	0.003931	204549	46.71
		FALSE	High	Sequest HT (A12)	Unambiguous	lanetnldapettsk	L1(Label:15N(1)); A2(Label:15N(1)); N3(Label:15N(2)); E4(Label:15N(1)); T5(Label:15N(1)); N6(Label:15N(1)+Deam); L7(Label:15N(1)); D8(Label:15N(1)); A9(Label:15N(1)); P10(Label:15N(1)); E11(Label:15N(1)); T12(Label:15N(1)); T13(Label:15N(1)); S14(Label:15N(1)); K15(Label:15N(2))	1	1	K0RX32	K0RX32	0	2		0.0122	3	4	811.362	1621.72	1621.71	0.79	0.00064	CID (Collision Induced Dissociation)	MS2	8.90463	81.372	46.3369	4669	150729_0583_073_S01_CID.raw	F4		Heavy	5.68	0	0.001132	192341	46.4
		FALSE	High	Sequest HT (A12)	Unambiguous	lanetnldapettsk	L1(Label:15N(1)); A2(Label:15N(1)); N3(Label:15N(1)+Deam); E4(Label:15N(1)); T5(Label:15N(1)); N6(Label:15N(2)); L7(Label:15N(1)); D8(Label:15N(1)); A9(Label:15N(1)); P10(Label:15N(1)); E11(Label:15N(1)); T12(Label:15N(1)); T13(Label:15N(1)); S14(Label:15N(1)); K15(Label:15N(2))	1	1	K0RX32	K0RX32	0	2	0.0052	0	1	1	811.362	1621.72	1621.71	0.79	0.00064	CID (Collision Induced Dissociation)	MS2	8.90463	81.372	46.3369	4669	150729_0583_073_S01_CID.raw	F4		Heavy	5.75	0	0.001077	192341	46.4
	FALSE	High	LANETNLDAPETTSK	12xLabel:15N(1) [L1; A2; E4; T5; L7; D8; A9; P10; E11; T12; T13; S14]; 3xLabel:15N(2) [N3; N6; K15]	0.0017708	0	1	1	2	K0RX32	0	1621.73	100			198351		4.35	88		Heavy	High	0	0.001083	5.72	46.55	Used
		Checked	Confidence	Identifying Node	PSM Ambiguity	Annotated Sequence	Modifications	# Protein Groups	# Proteins	Master Protein Accessions	Protein Accessions	# Missed Cleavages	Charge	DeltaScore	DeltaCn	Rank	Search Engine Rank	m/z [Da]	MH+ [Da]	Theo. MH+ [Da]	DeltaM [ppm]	Deltam/z [Da]	Activation Type	MS Order	Isolation Interference [%]	Ion Inject Time [ms]	RT [min]	First Scan	Spectrum File	File ID	Quan Info	Quan Channel	XCorr	Percolator q-Value	Percolator PEP	Precursor Abundance	Apex RT [min]	Precursor Quan Result ID
		FALSE	High	Sequest HT (B14)	Unambiguous	lanetnldapettsk	L1(Label:15N(1)); A2(Label:15N(1)); N3(Label:15N(2)); E4(Label:15N(1)); T5(Label:15N(1)); N6(Label:15N(2)); L7(Label:15N(1)); D8(Label:15N(1)); A9(Label:15N(1)); P10(Label:15N(1)); E11(Label:15N(1)); T12(Label:15N(1)); T13(Label:15N(1)); S14(Label:15N(1)); K15(Label:15N(2))	1	1	K0RX32	K0RX32	0	2	0.0266	0	1	1	811.362	1621.72	1621.73	-6.78	-0.0055	HCD (High Energy Collision Dissociation)	MS2	12.0479	250	46.6195	3657	150729_0583_073_S01_HCD.raw	F5		Heavy	3.38	0	0.003931	204549	46.71	8
		FALSE	High	Sequest HT (A12)	Unambiguous	lanetnldapettsk	L1(Label:15N(1)); A2(Label:15N(1)); N3(Label:15N(2)); E4(Label:15N(1)); T5(Label:15N(1)); N6(Label:15N(2)); L7(Label:15N(1)); D8(Label:15N(1)); A9(Label:15N(1)); P10(Label:15N(1)); E11(Label:15N(1)); T12(Label:15N(1)); T13(Label:15N(1)); S14(Label:15N(1)); K15(Label:15N(2))	1	1	K0RX32	K0RX32	0	2		0.0052	2	2	811.362	1621.72	1621.73	-7.23	-0.00587	CID (Collision Induced Dissociation)	MS2	8.90463	81.372	46.3369	4669	150729_0583_073_S01_CID.raw	F4		Heavy	5.72	0	0.001083	192341	46.4	11
FALSE	High	Master Protein	K0SN50	Uncharacterized protein OS=Thalassiosira oceanica GN=THAOC_12670 PE=4 SV=1	0	10.262	2	1	12	1	1	527	59	5.74	30.61	1			270220	1.04156e+06	26.78	20.29
	Checked	Confidence	Sequence	Modifications	Qvality PEP	Qvality q-value	# Protein Groups	# Proteins	# PSMs	Master Protein Accessions	# Missed Cleavages	Theo. MH+ [Da]	Abundance Ratio: (15N_Exp) / (14N_Ctrl)	Abundance Ratio Variability [%]: (15N_Exp) / (14N_Ctrl)	Abundances (Grouped): 14N_Ctrl	Abundances (Grouped): 15N_Exp	Abundances (Grouped) CV [%]: 14N_Ctrl	Abundances (Grouped) CV [%]: 15N_Exp	Precursor Quan Result ID	Quan Info	Quan Channel	Confidence (by Search Engine): Sequest HT	Percolator q-Value (by Search Engine): Sequest HT	Percolator PEP (by Search Engine): Sequest HT	XCorr (by Search Engine): Sequest HT	Top Apex RT [min]	Quan Usage
	FALSE	High	FTEVQKNETVAEK	1xDeamidated [N7]	0.00350726	0	1	1	4	K0SN50	1	1523.76	0.01		270220		26.78		52		Light	High	0	0.08856	4.48	40.87	Used
		Checked	Confidence	Identifying Node	PSM Ambiguity	Annotated Sequence	Modifications	# Protein Groups	# Proteins	Master Protein Accessions	Protein Accessions	# Missed Cleavages	Charge	DeltaScore	DeltaCn	Rank	Search Engine Rank	m/z [Da]	MH+ [Da]	Theo. MH+ [Da]	DeltaM [ppm]	Deltam/z [Da]	Activation Type	MS Order	Isolation Interference [%]	Ion Inject Time [ms]	RT [min]	First Scan	Spectrum File	File ID	Quan Info	Quan Channel	XCorr	Percolator q-Value	Percolator PEP	Precursor Abundance	Apex RT [min]	Precursor Quan Result ID
		FALSE	High	Sequest HT (B6)	Selected	FTEVQKnETVAEK	N7(Deamidated)	1	1	K0SN50	K0SN50	1	2	0.6658	0	1	1	762.383	1523.76	1523.76	0.04	3e-05	HCD (High Energy Collision Dissociation)	MS2	7.97236	250	40.1589	3092	150729_0583_073_S01_HCD.raw	F5		Light	3.89	0	0.007257	88751.3	40.21
		FALSE	High	Sequest HT (B6)	Selected	FTEVQKnETVAEK	N7(Deamidated)	1	1	K0SN50	K0SN50	1	3	0.5201	0	1	1	508.591	1523.76	1523.76	0.03	1e-05	HCD (High Energy Collision Dissociation)	MS2	2.06067	250	40.1319	3089	150729_0583_073_S01_HCD.raw	F5		Light	3.98	0	0.2136	238572	40.21
		FALSE	High	Sequest HT (A2)	Selected	FTEVQKnETVAEK	N7(Deamidated)	1	1	K0SN50	K0SN50	1	2	0.4978	0	1	1	762.383	1523.76	1523.76	-0.44	-0.00034	CID (Collision Induced Dissociation)	MS2	0	100	41.4897	4113	150729_0583_073_S01_CID.raw	F4		Light	4.48	0	0.08856	52304.4	41.53
		FALSE	High	Sequest HT (A2)	Selected	FTEVQKnETVAEK	N7(Deamidated)	1	1	K0SN50	K0SN50	1	3	0.5548	0	1	1	508.591	1523.76	1523.76	-0.39	-0.0002	CID (Collision Induced Dissociation)	MS2	6.78283	87.099	41.4073	4102	150729_0583_073_S01_CID.raw	F4		Light	3.01	0	0.02539	170774	41.52
	FALSE	High	FTEVQKNETVAEK	9xLabel:15N(1) [F1; T2; E3; V4; E8; T9; V10; A11; E12]; 3xLabel:15N(2) [Q5; K6; K13]; 1xLabel:15N(1)+Deam [N7]	0.0114867	0	1	1	4	K0SN50	1	1539.71	100			520781		20.29	53		Heavy	High	0	0.09439	4.58	40.84	Used
		Checked	Confidence	Identifying Node	PSM Ambiguity	Annotated Sequence	Modifications	# Protein Groups	# Proteins	Master Protein Accessions	Protein Accessions	# Missed Cleavages	Charge	DeltaScore	DeltaCn	Rank	Search Engine Rank	m/z [Da]	MH+ [Da]	Theo. MH+ [Da]	DeltaM [ppm]	Deltam/z [Da]	Activation Type	MS Order	Isolation Interference [%]	Ion Inject Time [ms]	RT [min]	First Scan	Spectrum File	File ID	Quan Info	Quan Channel	XCorr	Percolator q-Value	Percolator PEP	Precursor Abundance	Apex RT [min]	Precursor Quan Result ID
		FALSE	High	Sequest HT (B14)	Unambiguous	ftevqknetvaek	F1(Label:15N(1)); T2(Label:15N(1)); E3(Label:15N(1)); V4(Label:15N(1)); Q5(Label:15N(2)); K6(Label:15N(2)); N7(Label:15N(1)+Deam); E8(Label:15N(1)); T9(Label:15N(1)); V10(Label:15N(1)); A11(Label:15N(1)); E12(Label:15N(1)); K13(Label:15N(2))	1	1	K0SN50	K0SN50	1	2		0.0276	2	2	770.36	1539.71	1539.71	0.4	0.00031	HCD (High Energy Collision Dissociation)	MS2	11.0775	250	40.1379	3090	150729_0583_073_S01_HCD.raw	F5		Heavy	4.58	0	0.09439	164980	40.18
		FALSE	High	Sequest HT (B14)	Unambiguous	ftevqknetvaek	F1(Label:15N(1)); T2(Label:15N(1)); E3(Label:15N(1)); V4(Label:15N(1)); Q5(Label:15N(2)); K6(Label:15N(2)); N7(Label:15N(1)+Deam); E8(Label:15N(1)); T9(Label:15N(1)); V10(Label:15N(1)); A11(Label:15N(1)); E12(Label:15N(1)); K13(Label:15N(2))	1	1	K0SN50	K0SN50	1	3		0.0055	2	2	513.909	1539.71	1539.71	-0.12	-6e-05	HCD (High Energy Collision Dissociation)	MS2	8.10282	250	40.1009	3086	150729_0583_073_S01_HCD.raw	F5		Heavy	3.59	0	0.01365	436748	40.18
		FALSE	High	Sequest HT (A12)	Unambiguous	ftevqknetvaek	F1(Label:15N(1)); T2(Label:15N(1)); E3(Label:15N(1)); V4(Label:15N(1)); Q5(Label:15N(2)); K6(Label:15N(2)); N7(Label:15N(1)+Deam); E8(Label:15N(1)); T9(Label:15N(1)); V10(Label:15N(1)); A11(Label:15N(1)); E12(Label:15N(1)); K13(Label:15N(2))	1	1	K0SN50	K0SN50	1	2	0.4617	0	1	2	770.36	1539.71	1539.71	0.48	0.00037	CID (Collision Induced Dissociation)	MS2	8.06765	100	41.4102	4103	150729_0583_073_S01_CID.raw	F4		Heavy	4.05	0	0.04126	101100	41.5
		FALSE	High	Sequest HT (A12)	Unambiguous	ftevqknetvaek	F1(Label:15N(1)); T2(Label:15N(1)); E3(Label:15N(1)); V4(Label:15N(1)); Q5(Label:15N(2)); K6(Label:15N(2)); N7(Label:15N(1)+Deam); E8(Label:15N(1)); T9(Label:15N(1)); V10(Label:15N(1)); A11(Label:15N(1)); E12(Label:15N(1)); K13(Label:15N(2))	1	1	K0SN50	K0SN50	1	3	0.3819	0	1	1	513.909	1539.71	1539.71	-0.24	-0.00012	CID (Collision Induced Dissociation)	MS2	10.7839	77.946	41.3674	4097	150729_0583_073_S01_CID.raw	F4		Heavy	2.88	0	0.08402	349624	41.49
	FALSE	High	FTEVQKNETVAEK	9xLabel:15N(1) [F1; T2; E3; V4; E8; T9; V10; A11; E12]; 4xLabel:15N(2) [Q5; K6; N7; K13]	0.0114867	0	1	1	4	K0SN50	1	1539.72	100			520781		20.29	54		Heavy	High	0	0.09439	4.71	40.84	Used
		Checked	Confidence	Identifying Node	PSM Ambiguity	Annotated Sequence	Modifications	# Protein Groups	# Proteins	Master Protein Accessions	Protein Accessions	# Missed Cleavages	Charge	DeltaScore	DeltaCn	Rank	Search Engine Rank	m/z [Da]	MH+ [Da]	Theo. MH+ [Da]	DeltaM [ppm]	Deltam/z [Da]	Activation Type	MS Order	Isolation Interference [%]	Ion Inject Time [ms]	RT [min]	First Scan	Spectrum File	File ID	Quan Info	Quan Channel	XCorr	Percolator q-Value	Percolator PEP	Precursor Abundance	Apex RT [min]	Precursor Quan Result ID
		FALSE	High	Sequest HT (B14)	Unambiguous	ftevqknetvaek	F1(Label:15N(1)); T2(Label:15N(1)); E3(Label:15N(1)); V4(Label:15N(1)); Q5(Label:15N(2)); K6(Label:15N(2)); N7(Label:15N(2)); E8(Label:15N(1)); T9(Label:15N(1)); V10(Label:15N(1)); A11(Label:15N(1)); E12(Label:15N(1)); K13(Label:15N(2))	1	1	K0SN50	K0SN50	1	2	0.0276	0	1	1	770.36	1539.71	1539.72	-8.05	-0.0062	HCD (High Energy Collision Dissociation)	MS2	11.0775	250	40.1379	3090	150729_0583_073_S01_HCD.raw	F5		Heavy	4.71	0	0.09439	164980	40.18	4
		FALSE	High	Sequest HT (B14)	Unambiguous	ftevqknetvaek	F1(Label:15N(1)); T2(Label:15N(1)); E3(Label:15N(1)); V4(Label:15N(1)); Q5(Label:15N(2)); K6(Label:15N(2)); N7(Label:15N(2)); E8(Label:15N(1)); T9(Label:15N(1)); V10(Label:15N(1)); A11(Label:15N(1)); E12(Label:15N(1)); K13(Label:15N(2))	1	1	K0SN50	K0SN50	1	3	0.0055	0	1	1	513.909	1539.71	1539.72	-8.58	-0.0044	HCD (High Energy Collision Dissociation)	MS2	8.10282	250	40.1009	3086	150729_0583_073_S01_HCD.raw	F5		Heavy	3.61	0	0.01365	436748	40.18	3
		FALSE	High	Sequest HT (A12)	Unambiguous	ftevqknetvaek	F1(Label:15N(1)); T2(Label:15N(1)); E3(Label:15N(1)); V4(Label:15N(1)); Q5(Label:15N(2)); K6(Label:15N(2)); N7(Label:15N(2)); E8(Label:15N(1)); T9(Label:15N(1)); V10(Label:15N(1)); A11(Label:15N(1)); E12(Label:15N(1)); K13(Label:15N(2))	1	1	K0SN50	K0SN50	1	2	0.4617	0	1	1	770.36	1539.71	1539.72	-7.97	-0.00614	CID (Collision Induced Dissociation)	MS2	8.06765	100	41.4102	4103	150729_0583_073_S01_CID.raw	F4		Heavy	4.05	0	0.0386	101100	41.5	3
		FALSE	High	Sequest HT (A12)	Unambiguous	ftevqknetvaek	F1(Label:15N(1)); T2(Label:15N(1)); E3(Label:15N(1)); V4(Label:15N(1)); Q5(Label:15N(2)); K6(Label:15N(2)); N7(Label:15N(2)); E8(Label:15N(1)); T9(Label:15N(1)); V10(Label:15N(1)); A11(Label:15N(1)); E12(Label:15N(1)); K13(Label:15N(2))	1	1	K0SN50	K0SN50	1	3	0.3819	0	1	2	513.909	1539.71	1539.72	-8.69	-0.00446	CID (Collision Induced Dissociation)	MS2	10.7839	77.946	41.3674	4097	150729_0583_073_S01_CID.raw	F4		Heavy	2.88	0	0.1321	349624	41.49	2
FALSE	High	Master Protein	K0TB71	Uncharacterized protein OS=Thalassiosira oceanica GN=THAOC_03578 PE=4 SV=1	0	10.14	4	1	6	1	1	423	46.4	8.78	8.72	1			43775.9	250211	27.76	20.74
	Checked	Confidence	Sequence	Modifications	Qvality PEP	Qvality q-value	# Protein Groups	# Proteins	# PSMs	Master Protein Accessions	# Missed Cleavages	Theo. MH+ [Da]	Abundance Ratio: (15N_Exp) / (14N_Ctrl)	Abundance Ratio Variability [%]: (15N_Exp) / (14N_Ctrl)	Abundances (Grouped): 14N_Ctrl	Abundances (Grouped): 15N_Exp	Abundances (Grouped) CV [%]: 14N_Ctrl	Abundances (Grouped) CV [%]: 15N_Exp	Precursor Quan Result ID	Quan Info	Quan Channel	Confidence (by Search Engine): Sequest HT	Percolator q-Value (by Search Engine): Sequest HT	Percolator PEP (by Search Engine): Sequest HT	XCorr (by Search Engine): Sequest HT	Top Apex RT [min]	Quan Usage
	FALSE	High	GNVTSASQLVNVLVANR	1xDeamidated [N2]	0.0737475	0	1	1	1	K0TB71	0	1742.94	0.01		43775.9		27.76		69		Light	High	0	0.08694	3.51	77.54	Used
		Checked	Confidence	Identifying Node	PSM Ambiguity	Annotated Sequence	Modifications	# Protein Groups	# Proteins	Master Protein Accessions	Protein Accessions	# Missed Cleavages	Charge	DeltaScore	DeltaCn	Rank	Search Engine Rank	m/z [Da]	MH+ [Da]	Theo. MH+ [Da]	DeltaM [ppm]	Deltam/z [Da]	Activation Type	MS Order	Isolation Interference [%]	Ion Inject Time [ms]	RT [min]	First Scan	Spectrum File	File ID	Quan Info	Quan Channel	XCorr	Percolator q-Value	Percolator PEP	Precursor Abundance	Apex RT [min]	Precursor Quan Result ID
		FALSE	High	Sequest HT (A2)	Selected	GnVTSASQLVNVLVANR	N2(Deamidated)	1	1	K0TB71	K0TB71	0	2	0.0712	0	1	1	871.973	1742.94	1742.94	-0.51	-0.00045	CID (Collision Induced Dissociation)	MS2	32.409	96.316	77.644	9006	150729_0583_073_S01_CID.raw	F4		Light	3.51	0	0.08694	35881.2	77.62
	FALSE	High	GNVTSASQLVNVLVANR	1xLabel:15N(4) [R17]; 12xLabel:15N(1) [G1; V3; T4; S5; A6; S7; L9; V10; V12; L13; V14; A15]; 2xLabel:15N(2) [Q8; N]; 2xLabel:15N(1)+Deam [N11; N]	0.00126918	0	1	1	2	K0TB71	0	1765.86	100			83403.7		20.74	70		Heavy	High	0	0.0007915	5.2	77.51	Used
		Checked	Confidence	Identifying Node	PSM Ambiguity	Annotated Sequence	Modifications	# Protein Groups	# Proteins	Master Protein Accessions	Protein Accessions	# Missed Cleavages	Charge	DeltaScore	DeltaCn	Rank	Search Engine Rank	m/z [Da]	MH+ [Da]	Theo. MH+ [Da]	DeltaM [ppm]	Deltam/z [Da]	Activation Type	MS Order	Isolation Interference [%]	Ion Inject Time [ms]	RT [min]	First Scan	Spectrum File	File ID	Quan Info	Quan Channel	XCorr	Percolator q-Value	Percolator PEP	Precursor Abundance	Apex RT [min]	Precursor Quan Result ID
		FALSE	High	Sequest HT (A12)	Unambiguous	gnvtsasqlvnvlvanr	G1(Label:15N(1)); N2(Label:15N(2)); V3(Label:15N(1)); T4(Label:15N(1)); S5(Label:15N(1)); A6(Label:15N(1)); S7(Label:15N(1)); Q8(Label:15N(2)); L9(Label:15N(1)); V10(Label:15N(1)); N11(Label:15N(1)+Deam); V12(Label:15N(1)); L13(Label:15N(1)); V14(Label:15N(1)); A15(Label:15N(1)); N16(Label:15N(1)+Deam); R17(Label:15N(4))	1	1	K0TB71	K0TB71	0	2	0.5942	0	1	5	883.44	1765.87	1765.86	8.09	0.00714	CID (Collision Induced Dissociation)	MS2	12.9826	100	77.6406	9005	150729_0583_073_S01_CID.raw	F4		Heavy	5.2	0	0.0007877	71950	77.57
		FALSE	High	Sequest HT (A12)	Unambiguous	gnvtsasqlvnvlvanr	G1(Label:15N(1)); N2(Label:15N(1)+Deam); V3(Label:15N(1)); T4(Label:15N(1)); S5(Label:15N(1)); A6(Label:15N(1)); S7(Label:15N(1)); Q8(Label:15N(2)); L9(Label:15N(1)); V10(Label:15N(1)); N11(Label:15N(1)+Deam); V12(Label:15N(1)); L13(Label:15N(1)); V14(Label:15N(1)); A15(Label:15N(1)); N16(Label:15N(2)); R17(Label:15N(4))	1	1	K0TB71	K0TB71	0	2	0.5942	0	1	2	883.44	1765.87	1765.86	8.09	0.00714	CID (Collision Induced Dissociation)	MS2	12.9826	100	77.6406	9005	150729_0583_073_S01_CID.raw	F4		Heavy	5.2	0	0.0007915	71950	77.57
	FALSE	High	GNVTSASQLVNVLVANR	1xLabel:15N(4) [R17]; 12xLabel:15N(1) [G1; V3; T4; S5; A6; S7; L9; V10; V12; L13; V14; A15]; 3xLabel:15N(2) [Q8; N11; N]; 1xLabel:15N(1)+Deam [N]	0.00171032	0	1	1	2	K0TB71	0	1765.87	100			83403.7		20.74	71		Heavy	High	0	0.00105	5.2	77.51	Used
		Checked	Confidence	Identifying Node	PSM Ambiguity	Annotated Sequence	Modifications	# Protein Groups	# Proteins	Master Protein Accessions	Protein Accessions	# Missed Cleavages	Charge	DeltaScore	DeltaCn	Rank	Search Engine Rank	m/z [Da]	MH+ [Da]	Theo. MH+ [Da]	DeltaM [ppm]	Deltam/z [Da]	Activation Type	MS Order	Isolation Interference [%]	Ion Inject Time [ms]	RT [min]	First Scan	Spectrum File	File ID	Quan Info	Quan Channel	XCorr	Percolator q-Value	Percolator PEP	Precursor Abundance	Apex RT [min]	Precursor Quan Result ID
		FALSE	High	Sequest HT (A12)	Unambiguous	gnvtsasqlvnvlvanr	G1(Label:15N(1)); N2(Label:15N(1)+Deam); V3(Label:15N(1)); T4(Label:15N(1)); S5(Label:15N(1)); A6(Label:15N(1)); S7(Label:15N(1)); Q8(Label:15N(2)); L9(Label:15N(1)); V10(Label:15N(1)); N11(Label:15N(2)); V12(Label:15N(1)); L13(Label:15N(1)); V14(Label:15N(1)); A15(Label:15N(1)); N16(Label:15N(2)); R17(Label:15N(4))	1	1	K0TB71	K0TB71	0	2	0.5942	0	1	4	883.44	1765.87	1765.87	0.72	0.00063	CID (Collision Induced Dissociation)	MS2	12.9826	100	77.6406	9005	150729_0583_073_S01_CID.raw	F4		Heavy	5.2	0	0.001048	71950	77.57
		FALSE	High	Sequest HT (A12)	Unambiguous	gnvtsasqlvnvlvanr	G1(Label:15N(1)); N2(Label:15N(2)); V3(Label:15N(1)); T4(Label:15N(1)); S5(Label:15N(1)); A6(Label:15N(1)); S7(Label:15N(1)); Q8(Label:15N(2)); L9(Label:15N(1)); V10(Label:15N(1)); N11(Label:15N(2)); V12(Label:15N(1)); L13(Label:15N(1)); V14(Label:15N(1)); A15(Label:15N(1)); N16(Label:15N(1)+Deam); R17(Label:15N(4))	1	1	K0TB71	K0TB71	0	2	0.5942	0	1	1	883.44	1765.87	1765.87	0.72	0.00063	CID (Collision Induced Dissociation)	MS2	12.9826	100	77.6406	9005	150729_0583_073_S01_CID.raw	F4		Heavy	5.2	0	0.00105	71950	77.57
	FALSE	High	GNVTSASQLVNVLVANR	1xLabel:15N(4) [R17]; 12xLabel:15N(1) [G1; V3; T4; S5; A6; S7; L9; V10; V12; L13; V14; A15]; 4xLabel:15N(2) [N2; Q8; N11; N16]	0.00164712	0	1	1	1	K0TB71	0	1765.88	100			83403.7		20.74	72		Heavy	High	0	0.00101	5.2	77.51	Used
		Checked	Confidence	Identifying Node	PSM Ambiguity	Annotated Sequence	Modifications	# Protein Groups	# Proteins	Master Protein Accessions	Protein Accessions	# Missed Cleavages	Charge	DeltaScore	DeltaCn	Rank	Search Engine Rank	m/z [Da]	MH+ [Da]	Theo. MH+ [Da]	DeltaM [ppm]	Deltam/z [Da]	Activation Type	MS Order	Isolation Interference [%]	Ion Inject Time [ms]	RT [min]	First Scan	Spectrum File	File ID	Quan Info	Quan Channel	XCorr	Percolator q-Value	Percolator PEP	Precursor Abundance	Apex RT [min]	Precursor Quan Result ID
		FALSE	High	Sequest HT (A12)	Unambiguous	gnvtsasqlvnvlvanr	G1(Label:15N(1)); N2(Label:15N(2)); V3(Label:15N(1)); T4(Label:15N(1)); S5(Label:15N(1)); A6(Label:15N(1)); S7(Label:15N(1)); Q8(Label:15N(2)); L9(Label:15N(1)); V10(Label:15N(1)); N11(Label:15N(2)); V12(Label:15N(1)); L13(Label:15N(1)); V14(Label:15N(1)); A15(Label:15N(1)); N16(Label:15N(2)); R17(Label:15N(4))	1	1	K0TB71	K0TB71	0	2	0.5942	0	1	3	883.44	1765.87	1765.88	-6.66	-0.00588	CID (Collision Induced Dissociation)	MS2	12.9826	100	77.6406	9005	150729_0583_073_S01_CID.raw	F4		Heavy	5.2	0	0.00101	71950	77.57	49
FALSE	High	Master Protein	K0TEM9	Uncharacterized protein OS=Thalassiosira oceanica GN=THAOC_02407 PE=4 SV=1	0	10.058	13	2	8	2	1	297	33.5	6.81	17.14	2			32480.2	172953	28.09	56.44
	Checked	Confidence	Sequence	Modifications	Qvality PEP	Qvality q-value	# Protein Groups	# Proteins	# PSMs	Master Protein Accessions	# Missed Cleavages	Theo. MH+ [Da]	Abundance Ratio: (15N_Exp) / (14N_Ctrl)	Abundance Ratio Variability [%]: (15N_Exp) / (14N_Ctrl)	Abundances (Grouped): 14N_Ctrl	Abundances (Grouped): 15N_Exp	Abundances (Grouped) CV [%]: 14N_Ctrl	Abundances (Grouped) CV [%]: 15N_Exp	Precursor Quan Result ID	Quan Info	Quan Channel	Confidence (by Search Engine): Sequest HT	Percolator q-Value (by Search Engine): Sequest HT	Percolator PEP (by Search Engine): Sequest HT	XCorr (by Search Engine): Sequest HT	Top Apex RT [min]	Quan Usage
	FALSE	High	NAAAQDVTFTEFFQNR	1xDeamidated [N15]	0.00430764	0	1	1	1	K0TEM9	0	1859.86	0.01		32480.2		28.09		145		Light	High	0	0.007961	4.99	76.75	Used
		Checked	Confidence	Identifying Node	PSM Ambiguity	Annotated Sequence	Modifications	# Protein Groups	# Proteins	Master Protein Accessions	Protein Accessions	# Missed Cleavages	Charge	DeltaScore	DeltaCn	Rank	Search Engine Rank	m/z [Da]	MH+ [Da]	Theo. MH+ [Da]	DeltaM [ppm]	Deltam/z [Da]	Activation Type	MS Order	Isolation Interference [%]	Ion Inject Time [ms]	RT [min]	First Scan	Spectrum File	File ID	Quan Info	Quan Channel	XCorr	Percolator q-Value	Percolator PEP	Precursor Abundance	Apex RT [min]	Precursor Quan Result ID
		FALSE	High	Sequest HT (A2)	Selected	NAAAQDVTFTEFFQnR	N15(Deamidated)	1	1	K0TEM9	K0TEM9	0	2	0.4269	0	1	1	930.432	1859.86	1859.86	0.86	0.0008	CID (Collision Induced Dissociation)	MS2	6.39579	100	76.9057	8864	150729_0583_073_S01_CID.raw	F4		Light	4.99	0	0.007961	39722.1	76.91
	FALSE	High	NAAAQDVTFTEFFQNR	1xLabel:15N(4) [R16]; 11xLabel:15N(1) [A2; A3; A4; D6; V7; T8; F9; T10; E11; F12; F13]; 2xLabel:15N(2) [Q5; Q14]; 2xLabel:15N(1)+Deam [N1; N15]	0.0991278	0	1	1	1	K0TEM9	0	1881.78	100			40211		22.71	144		Heavy	High	0	0.05257	4.68	76.74	Used
		Checked	Confidence	Identifying Node	PSM Ambiguity	Annotated Sequence	Modifications	# Protein Groups	# Proteins	Master Protein Accessions	Protein Accessions	# Missed Cleavages	Charge	DeltaScore	DeltaCn	Rank	Search Engine Rank	m/z [Da]	MH+ [Da]	Theo. MH+ [Da]	DeltaM [ppm]	Deltam/z [Da]	Activation Type	MS Order	Isolation Interference [%]	Ion Inject Time [ms]	RT [min]	First Scan	Spectrum File	File ID	Quan Info	Quan Channel	XCorr	Percolator q-Value	Percolator PEP	Precursor Abundance	Apex RT [min]	Precursor Quan Result ID
		FALSE	High	Sequest HT (A12)	Unambiguous	naaaqdvtfteffqnr	N1(Label:15N(1)+Deam); A2(Label:15N(1)); A3(Label:15N(1)); A4(Label:15N(1)); Q5(Label:15N(2)); D6(Label:15N(1)); V7(Label:15N(1)); T8(Label:15N(1)); F9(Label:15N(1)); T10(Label:15N(1)); E11(Label:15N(1)); F12(Label:15N(1)); F13(Label:15N(1)); Q14(Label:15N(2)); N15(Label:15N(1)+Deam); R16(Label:15N(4))	1	1	K0TEM9	K0TEM9	0	2		0.0021	2	2	941.4	1881.79	1881.78	8.31	0.00782	CID (Collision Induced Dissociation)	MS2	10.6476	100	76.8568	8854	150729_0583_073_S01_CID.raw	F4		Heavy	4.68	0	0.05257	47281	76.88
	FALSE	High	NAAAQDVTFTEFFQNR	1xLabel:15N(4) [R16]; 11xLabel:15N(1) [A2; A3; A4; D6; V7; T8; F9; T10; E11; F12; F13]; 3xLabel:15N(2) [Q5; Q14; N]; 1xLabel:15N(1)+Deam [N]	0.000635189	0	1	1	3	K0TEM9	0	1881.79	100			40211		22.71	143		Heavy	High	0	0.0586	4.69	76.74	Used
		Checked	Confidence	Identifying Node	PSM Ambiguity	Annotated Sequence	Modifications	# Protein Groups	# Proteins	Master Protein Accessions	Protein Accessions	# Missed Cleavages	Charge	DeltaScore	DeltaCn	Rank	Search Engine Rank	m/z [Da]	MH+ [Da]	Theo. MH+ [Da]	DeltaM [ppm]	Deltam/z [Da]	Activation Type	MS Order	Isolation Interference [%]	Ion Inject Time [ms]	RT [min]	First Scan	Spectrum File	File ID	Quan Info	Quan Channel	XCorr	Percolator q-Value	Percolator PEP	Precursor Abundance	Apex RT [min]	Precursor Quan Result ID
		FALSE	High	Sequest HT (B14)	Selected	naaaqdvtfteffqnr	N1(Label:15N(2)); A2(Label:15N(1)); A3(Label:15N(1)); A4(Label:15N(1)); Q5(Label:15N(2)); D6(Label:15N(1)); V7(Label:15N(1)); T8(Label:15N(1)); F9(Label:15N(1)); T10(Label:15N(1)); E11(Label:15N(1)); F12(Label:15N(1)); F13(Label:15N(1)); Q14(Label:15N(2)); N15(Label:15N(1)+Deam); R16(Label:15N(4))	1	1	K0TEM9	K0TEM9	0	2	0.0706	0	1	1	941.399	1881.79	1881.79	0.23	0.00021	HCD (High Energy Collision Dissociation)	MS2	9.01595	250	76.6111	6671	150729_0583_073_S01_HCD.raw	F5		Heavy	4.11	0	0.001132	34198.2	76.59
		FALSE	High	Sequest HT (A12)	Unambiguous	naaaqdvtfteffqnr	N1(Label:15N(1)+Deam); A2(Label:15N(1)); A3(Label:15N(1)); A4(Label:15N(1)); Q5(Label:15N(2)); D6(Label:15N(1)); V7(Label:15N(1)); T8(Label:15N(1)); F9(Label:15N(1)); T10(Label:15N(1)); E11(Label:15N(1)); F12(Label:15N(1)); F13(Label:15N(1)); Q14(Label:15N(2)); N15(Label:15N(2)); R16(Label:15N(4))	1	1	K0TEM9	K0TEM9	0	2		0.0043	4	4	941.4	1881.79	1881.79	1.39	0.00131	CID (Collision Induced Dissociation)	MS2	10.6476	100	76.8568	8854	150729_0583_073_S01_CID.raw	F4		Heavy	4.67	0	0.05885	47281	76.88
		FALSE	High	Sequest HT (A12)	Unambiguous	naaaqdvtfteffqnr	N1(Label:15N(2)); A2(Label:15N(1)); A3(Label:15N(1)); A4(Label:15N(1)); Q5(Label:15N(2)); D6(Label:15N(1)); V7(Label:15N(1)); T8(Label:15N(1)); F9(Label:15N(1)); T10(Label:15N(1)); E11(Label:15N(1)); F12(Label:15N(1)); F13(Label:15N(1)); Q14(Label:15N(2)); N15(Label:15N(1)+Deam); R16(Label:15N(4))	1	1	K0TEM9	K0TEM9	0	2	0.0021	0	1	1	941.4	1881.79	1881.79	1.39	0.00131	CID (Collision Induced Dissociation)	MS2	10.6476	100	76.8568	8854	150729_0583_073_S01_CID.raw	F4		Heavy	4.69	0	0.0586	47281	76.88
	FALSE	High	NAAAQDVTFTEFFQNR	1xLabel:15N(4) [R16]; 11xLabel:15N(1) [A2; A3; A4; D6; V7; T8; F9; T10; E11; F12; F13]; 4xLabel:15N(2) [N1; Q5; Q14; N15]	0.104252	0	1	1	1	K0TEM9	0	1881.8	100			40211		22.71	142		Heavy	High	0	0.05531	4.68	76.74	Used
		Checked	Confidence	Identifying Node	PSM Ambiguity	Annotated Sequence	Modifications	# Protein Groups	# Proteins	Master Protein Accessions	Protein Accessions	# Missed Cleavages	Charge	DeltaScore	DeltaCn	Rank	Search Engine Rank	m/z [Da]	MH+ [Da]	Theo. MH+ [Da]	DeltaM [ppm]	Deltam/z [Da]	Activation Type	MS Order	Isolation Interference [%]	Ion Inject Time [ms]	RT [min]	First Scan	Spectrum File	File ID	Quan Info	Quan Channel	XCorr	Percolator q-Value	Percolator PEP	Precursor Abundance	Apex RT [min]	Precursor Quan Result ID
		FALSE	High	Sequest HT (A12)	Unambiguous	naaaqdvtfteffqnr	N1(Label:15N(2)); A2(Label:15N(1)); A3(Label:15N(1)); A4(Label:15N(1)); Q5(Label:15N(2)); D6(Label:15N(1)); V7(Label:15N(1)); T8(Label:15N(1)); F9(Label:15N(1)); T10(Label:15N(1)); E11(Label:15N(1)); F12(Label:15N(1)); F13(Label:15N(1)); Q14(Label:15N(2)); N15(Label:15N(2)); R16(Label:15N(4))	1	1	K0TEM9	K0TEM9	0	2		0.0021	2	3	941.4	1881.79	1881.8	-5.52	-0.0052	CID (Collision Induced Dissociation)	MS2	10.6476	100	76.8568	8854	150729_0583_073_S01_CID.raw	F4		Heavy	4.68	0	0.05531	47281	76.88	46
	FALSE	High	AQAQINGTSLLLEAAGIESQDHK	17xLabel:15N(1) [A1; A3; I5; G7; T8; S9; L10; L11; L12; E13; A14; A15; G16; I17; E18; S19; D21]; 4xLabel:15N(2) [Q2; Q4; Q20; K23]; 1xLabel:15N(3) [H22]; 1xLabel:15N(1)+Deam [N6]	0.10572	0	1	1	1	K0TEM9	0	2424.12	100			18112.4		118.53	12		Heavy	High	0	0.05607	3.35	77	Used
		Checked	Confidence	Identifying Node	PSM Ambiguity	Annotated Sequence	Modifications	# Protein Groups	# Proteins	Master Protein Accessions	Protein Accessions	# Missed Cleavages	Charge	DeltaScore	DeltaCn	Rank	Search Engine Rank	m/z [Da]	MH+ [Da]	Theo. MH+ [Da]	DeltaM [ppm]	Deltam/z [Da]	Activation Type	MS Order	Isolation Interference [%]	Ion Inject Time [ms]	RT [min]	First Scan	Spectrum File	File ID	Quan Info	Quan Channel	XCorr	Percolator q-Value	Percolator PEP	Precursor Abundance	Apex RT [min]	Precursor Quan Result ID
		FALSE	High	Sequest HT (A12)	Unambiguous	aqaqingtsllleaagiesqdhk	A1(Label:15N(1)); Q2(Label:15N(2)); A3(Label:15N(1)); Q4(Label:15N(2)); I5(Label:15N(1)); N6(Label:15N(1)+Deam); G7(Label:15N(1)); T8(Label:15N(1)); S9(Label:15N(1)); L10(Label:15N(1)); L11(Label:15N(1)); L12(Label:15N(1)); E13(Label:15N(1)); A14(Label:15N(1)); A15(Label:15N(1)); G16(Label:15N(1)); I17(Label:15N(1)); E18(Label:15N(1)); S19(Label:15N(1)); Q20(Label:15N(2)); D21(Label:15N(1)); H22(…	1	1	K0TEM9	K0TEM9	0	3	0.2507	0	1	2	808.714	2424.13	2424.12	1.87	0.00151	CID (Collision Induced Dissociation)	MS2	13.3714	70.977	76.7399	8827	150729_0583_073_S01_CID.raw	F4		Heavy	3.35	0	0.05607	61033	76.78
	FALSE	High	AQAQINGTSLLLEAAGIESQDHK	17xLabel:15N(1) [A1; A3; I5; G7; T8; S9; L10; L11; L12; E13; A14; A15; G16; I17; E18; S19; D21]; 5xLabel:15N(2) [Q2; Q4; N6; Q20; K23]; 1xLabel:15N(3) [H22]	0.112418	0	1	1	1	K0TEM9	0	2424.14	100			18112.4		118.53	13		Heavy	High	0	0.0596	3.35	77	Used
		Checked	Confidence	Identifying Node	PSM Ambiguity	Annotated Sequence	Modifications	# Protein Groups	# Proteins	Master Protein Accessions	Protein Accessions	# Missed Cleavages	Charge	DeltaScore	DeltaCn	Rank	Search Engine Rank	m/z [Da]	MH+ [Da]	Theo. MH+ [Da]	DeltaM [ppm]	Deltam/z [Da]	Activation Type	MS Order	Isolation Interference [%]	Ion Inject Time [ms]	RT [min]	First Scan	Spectrum File	File ID	Quan Info	Quan Channel	XCorr	Percolator q-Value	Percolator PEP	Precursor Abundance	Apex RT [min]	Precursor Quan Result ID
		FALSE	High	Sequest HT (A12)	Unambiguous	aqaqingtsllleaagiesqdhk	A1(Label:15N(1)); Q2(Label:15N(2)); A3(Label:15N(1)); Q4(Label:15N(2)); I5(Label:15N(1)); N6(Label:15N(2)); G7(Label:15N(1)); T8(Label:15N(1)); S9(Label:15N(1)); L10(Label:15N(1)); L11(Label:15N(1)); L12(Label:15N(1)); E13(Label:15N(1)); A14(Label:15N(1)); A15(Label:15N(1)); G16(Label:15N(1)); I17(Label:15N(1)); E18(Label:15N(1)); S19(Label:15N(1)); Q20(Label:15N(2)); D21(Label:15N(1)); H22(Label…	1	1	K0TEM9	K0TEM9	0	3	0.2507	0	1	1	808.714	2424.13	2424.14	-3.5	-0.00283	CID (Collision Induced Dissociation)	MS2	13.3714	70.977	76.7399	8827	150729_0583_073_S01_CID.raw	F4		Heavy	3.35	0	0.0596	61033	76.78	45
FALSE	High	Master Protein	K0RSN9	Uncharacterized protein OS=Thalassiosira oceanica GN=THAOC_31443 PE=4 SV=1	0	9.84	8	2	9	2	1	430	46.8	5.31	27.37	2			102031	228505	2.3	0.54
	Checked	Confidence	Sequence	Modifications	Qvality PEP	Qvality q-value	# Protein Groups	# Proteins	# PSMs	Master Protein Accessions	# Missed Cleavages	Theo. MH+ [Da]	Abundance Ratio: (15N_Exp) / (14N_Ctrl)	Abundance Ratio Variability [%]: (15N_Exp) / (14N_Ctrl)	Abundances (Grouped): 14N_Ctrl	Abundances (Grouped): 15N_Exp	Abundances (Grouped) CV [%]: 14N_Ctrl	Abundances (Grouped) CV [%]: 15N_Exp	Precursor Quan Result ID	Quan Info	Quan Channel	Confidence (by Search Engine): Sequest HT	Percolator q-Value (by Search Engine): Sequest HT	Percolator PEP (by Search Engine): Sequest HT	XCorr (by Search Engine): Sequest HT	Top Apex RT [min]	Quan Usage
	FALSE	High	VLGLPAAVVAGGNFTR	1xDeamidated [N13]	0.0206988	0	1	1	2	K0RSN9	0	1542.86	0.01		50692.3		13.28		219		Light	High	0	0.03067	3.62	75.21	Used
		Checked	Confidence	Identifying Node	PSM Ambiguity	Annotated Sequence	Modifications	# Protein Groups	# Proteins	Master Protein Accessions	Protein Accessions	# Missed Cleavages	Charge	DeltaScore	DeltaCn	Rank	Search Engine Rank	m/z [Da]	MH+ [Da]	Theo. MH+ [Da]	DeltaM [ppm]	Deltam/z [Da]	Activation Type	MS Order	Isolation Interference [%]	Ion Inject Time [ms]	RT [min]	First Scan	Spectrum File	File ID	Quan Info	Quan Channel	XCorr	Percolator q-Value	Percolator PEP	Precursor Abundance	Apex RT [min]	Precursor Quan Result ID
		FALSE	High	Sequest HT (B6)	Selected	VLGLPAAVVAGGnFTR	N13(Deamidated)	1	1	K0RSN9	K0RSN9	0	2	0.6875	0	1	1	771.936	1542.86	1542.86	0.29	0.00023	HCD (High Energy Collision Dissociation)	MS2	22.9773	250	74.7294	6454	150729_0583_073_S01_HCD.raw	F5		Light	2.88	0	0.03483	46136	74.68
		FALSE	High	Sequest HT (A2)	Selected	VLGLPAAVVAGGnFTR	N13(Deamidated)	1	1	K0RSN9	K0RSN9	0	2	0.6354	0	1	1	771.936	1542.86	1542.86	0.29	0.00023	CID (Collision Induced Dissociation)	MS2	34.6774	100	75.7531	8630	150729_0583_073_S01_CID.raw	F4		Light	3.62	0	0.03067	55698.5	75.74
	FALSE	High	VLGLPAAVVAGGNFTR	1xLabel:15N(4) [R16]; 14xLabel:15N(1) [V1; L2; G3; L4; P5; A6; A7; V8; V9; A10; G11; G12; F14; T15]; 1xLabel:15N(1)+Deam [N13]	0.108716	0	1	1	1	K0RSN9	0	1561.81	100			62393.6		13.46	220		Heavy	High	0	0.09439	3.5	75.18	Used
		Checked	Confidence	Identifying Node	PSM Ambiguity	Annotated Sequence	Modifications	# Protein Groups	# Proteins	Master Protein Accessions	Protein Accessions	# Missed Cleavages	Charge	DeltaScore	DeltaCn	Rank	Search Engine Rank	m/z [Da]	MH+ [Da]	Theo. MH+ [Da]	DeltaM [ppm]	Deltam/z [Da]	Activation Type	MS Order	Isolation Interference [%]	Ion Inject Time [ms]	RT [min]	First Scan	Spectrum File	File ID	Quan Info	Quan Channel	XCorr	Percolator q-Value	Percolator PEP	Precursor Abundance	Apex RT [min]	Precursor Quan Result ID
		FALSE	High	Sequest HT (B14)	Unambiguous	vlglpaavvaggnftr	V1(Label:15N(1)); L2(Label:15N(1)); G3(Label:15N(1)); L4(Label:15N(1)); P5(Label:15N(1)); A6(Label:15N(1)); A7(Label:15N(1)); V8(Label:15N(1)); V9(Label:15N(1)); A10(Label:15N(1)); G11(Label:15N(1)); G12(Label:15N(1)); N13(Label:15N(1)+Deam); F14(Label:15N(1)); T15(Label:15N(1)); R16(Label:15N(4))	1	1	K0RSN9	K0RSN9	0	2	0.0486	0	1	1	781.407	1561.81	1561.81	0.09	7e-05	HCD (High Energy Collision Dissociation)	MS2	28.4599	250	74.637	6443	150729_0583_073_S01_HCD.raw	F5		Heavy	3.5	0	0.09439	56714.2	74.66
	FALSE	High	VLGLPAAVVAGGNFTR	1xLabel:15N(4) [R16]; 14xLabel:15N(1) [V1; L2; G3; L4; P5; A6; A7; V8; V9; A10; G11; G12; F14; T15]; 1xLabel:15N(2) [N13]	0.108716	0	1	1	1	K0RSN9	0	1561.82	100			62393.6		13.46	221		Heavy	High	0	0.09439	3.33	75.18	Used
		Checked	Confidence	Identifying Node	PSM Ambiguity	Annotated Sequence	Modifications	# Protein Groups	# Proteins	Master Protein Accessions	Protein Accessions	# Missed Cleavages	Charge	DeltaScore	DeltaCn	Rank	Search Engine Rank	m/z [Da]	MH+ [Da]	Theo. MH+ [Da]	DeltaM [ppm]	Deltam/z [Da]	Activation Type	MS Order	Isolation Interference [%]	Ion Inject Time [ms]	RT [min]	First Scan	Spectrum File	File ID	Quan Info	Quan Channel	XCorr	Percolator q-Value	Percolator PEP	Precursor Abundance	Apex RT [min]	Precursor Quan Result ID
		FALSE	High	Sequest HT (B14)	Unambiguous	vlglpaavvaggnftr	V1(Label:15N(1)); L2(Label:15N(1)); G3(Label:15N(1)); L4(Label:15N(1)); P5(Label:15N(1)); A6(Label:15N(1)); A7(Label:15N(1)); V8(Label:15N(1)); V9(Label:15N(1)); A10(Label:15N(1)); G11(Label:15N(1)); G12(Label:15N(1)); N13(Label:15N(2)); F14(Label:15N(1)); T15(Label:15N(1)); R16(Label:15N(4))	1	1	K0RSN9	K0RSN9	0	2		0.0486	2	2	781.407	1561.81	1561.82	-8.24	-0.00644	HCD (High Energy Collision Dissociation)	MS2	28.4599	250	74.637	6443	150729_0583_073_S01_HCD.raw	F5		Heavy	3.33	0	0.09439	56714.2	74.66	36
	FALSE	High	IGEEEVAAIKNETGTELR	1xDeamidated [N11]	0.00296506	0	1	1	2	K0RSN9	1	1959.99	0.01		50720.2		17.81		106		Light	High	0	0.05613	4.03	63.2	Used
		Checked	Confidence	Identifying Node	PSM Ambiguity	Annotated Sequence	Modifications	# Protein Groups	# Proteins	Master Protein Accessions	Protein Accessions	# Missed Cleavages	Charge	DeltaScore	DeltaCn	Rank	Search Engine Rank	m/z [Da]	MH+ [Da]	Theo. MH+ [Da]	DeltaM [ppm]	Deltam/z [Da]	Activation Type	MS Order	Isolation Interference [%]	Ion Inject Time [ms]	RT [min]	First Scan	Spectrum File	File ID	Quan Info	Quan Channel	XCorr	Percolator q-Value	Percolator PEP	Precursor Abundance	Apex RT [min]	Precursor Quan Result ID
		FALSE	High	Sequest HT (B6)	Selected	IGEEEVAAIKnETGTELR	N11(Deamidated)	1	1	K0RSN9	K0RSN9	1	3	0.5732	0	1	1	654.001	1959.99	1959.99	0.08	5e-05	HCD (High Energy Collision Dissociation)	MS2	12.8105	250	62.7813	5147	150729_0583_073_S01_HCD.raw	F5		Light	4.03	0	0.05613	57565.7	62.81
		FALSE	High	Sequest HT (A2)	Selected	IGEEEVAAIKnETGTELR	N11(Deamidated)	1	1	K0RSN9	K0RSN9	1	3	0.4145	0	1	1	654.001	1959.99	1959.99	0.08	5e-05	CID (Collision Induced Dissociation)	MS2	15.1544	82.929	63.5508	6611	150729_0583_073_S01_CID.raw	F4		Light	3.45	0	0.005814	44688.7	63.59
	FALSE	High	IGEEEVAAIKNETGTELR	1xLabel:15N(4) [R18]; 15xLabel:15N(1) [I1; G2; E3; E4; E5; V6; A7; A8; I9; E12; T13; G14; T15; E16; L17]; 1xLabel:15N(2) [K10]; 1xLabel:15N(1)+Deam [N11]	0.0114867	0	1	1	2	K0RSN9	1	1981.92	100			51278.6		15.15	107		Heavy	High	0	0.01365	5.29	63.16	Used
		Checked	Confidence	Identifying Node	PSM Ambiguity	Annotated Sequence	Modifications	# Protein Groups	# Proteins	Master Protein Accessions	Protein Accessions	# Missed Cleavages	Charge	DeltaScore	DeltaCn	Rank	Search Engine Rank	m/z [Da]	MH+ [Da]	Theo. MH+ [Da]	DeltaM [ppm]	Deltam/z [Da]	Activation Type	MS Order	Isolation Interference [%]	Ion Inject Time [ms]	RT [min]	First Scan	Spectrum File	File ID	Quan Info	Quan Channel	XCorr	Percolator q-Value	Percolator PEP	Precursor Abundance	Apex RT [min]	Precursor Quan Result ID
		FALSE	High	Sequest HT (B14)	Selected	igeeevaaiknetgtelr	I1(Label:15N(1)); G2(Label:15N(1)); E3(Label:15N(1)); E4(Label:15N(1)); E5(Label:15N(1)); V6(Label:15N(1)); A7(Label:15N(1)); A8(Label:15N(1)); I9(Label:15N(1)); K10(Label:15N(2)); N11(Label:15N(1)+Deam); E12(Label:15N(1)); T13(Label:15N(1)); G14(Label:15N(1)); T15(Label:15N(1)); E16(Label:15N(1)); L17(Label:15N(1)); R18(Label:15N(4))	1	1	K0RSN9	K0RSN9	1	3	0.104	0	1	1	661.312	1981.92	1981.92	0.25	0.00017	HCD (High Energy Collision Dissociation)	MS2	15.328	250	62.834	5153	150729_0583_073_S01_HCD.raw	F5		Heavy	5.29	0	0.01365	57102.4	62.79
		FALSE	High	Sequest HT (A12)	Unambiguous	igeeevaaiknetgtelr	I1(Label:15N(1)); G2(Label:15N(1)); E3(Label:15N(1)); E4(Label:15N(1)); E5(Label:15N(1)); V6(Label:15N(1)); A7(Label:15N(1)); A8(Label:15N(1)); I9(Label:15N(1)); K10(Label:15N(2)); N11(Label:15N(1)+Deam); E12(Label:15N(1)); T13(Label:15N(1)); G14(Label:15N(1)); T15(Label:15N(1)); E16(Label:15N(1)); L17(Label:15N(1)); R18(Label:15N(4))	1	1	K0RSN9	K0RSN9	1	3	0.5098	0	1	2	661.312	1981.92	1981.92	-0.02	-2e-05	CID (Collision Induced Dissociation)	MS2	8.85977	81.861	63.5732	6614	150729_0583_073_S01_CID.raw	F4		Heavy	4.61	0	0.009174	46048.9	63.53
	FALSE	High	IGEEEVAAIKNETGTELR	1xLabel:15N(4) [R18]; 15xLabel:15N(1) [I1; G2; E3; E4; E5; V6; A7; A8; I9; E12; T13; G14; T15; E16; L17]; 2xLabel:15N(2) [K10; N11]	0.0177143	0	1	1	1	K0RSN9	1	1981.93	100			51278.6		15.15	108		Heavy	High	0	0.009907	4.61	63.16	Used
		Checked	Confidence	Identifying Node	PSM Ambiguity	Annotated Sequence	Modifications	# Protein Groups	# Proteins	Master Protein Accessions	Protein Accessions	# Missed Cleavages	Charge	DeltaScore	DeltaCn	Rank	Search Engine Rank	m/z [Da]	MH+ [Da]	Theo. MH+ [Da]	DeltaM [ppm]	Deltam/z [Da]	Activation Type	MS Order	Isolation Interference [%]	Ion Inject Time [ms]	RT [min]	First Scan	Spectrum File	File ID	Quan Info	Quan Channel	XCorr	Percolator q-Value	Percolator PEP	Precursor Abundance	Apex RT [min]	Precursor Quan Result ID
		FALSE	High	Sequest HT (A12)	Unambiguous	igeeevaaiknetgtelr	I1(Label:15N(1)); G2(Label:15N(1)); E3(Label:15N(1)); E4(Label:15N(1)); E5(Label:15N(1)); V6(Label:15N(1)); A7(Label:15N(1)); A8(Label:15N(1)); I9(Label:15N(1)); K10(Label:15N(2)); N11(Label:15N(2)); E12(Label:15N(1)); T13(Label:15N(1)); G14(Label:15N(1)); T15(Label:15N(1)); E16(Label:15N(1)); L17(Label:15N(1)); R18(Label:15N(4))	1	1	K0RSN9	K0RSN9	1	3	0.5098	0	1	1	661.312	1981.92	1981.93	-6.59	-0.00435	CID (Collision Induced Dissociation)	MS2	8.85977	81.861	63.5732	6614	150729_0583_073_S01_CID.raw	F4		Heavy	4.61	0	0.009907	46048.9	63.53	26
FALSE	High	Master Protein	K0TQ99	Uncharacterized protein (Fragment) OS=Thalassiosira oceanica GN=THAOC_02593 PE=4 SV=1	0	9.597	2	1	5	1	1	1001	110.9	5.58	5.45	1	100			327166		8.92
	Checked	Confidence	Sequence	Modifications	Qvality PEP	Qvality q-value	# Protein Groups	# Proteins	# PSMs	Master Protein Accessions	# Missed Cleavages	Theo. MH+ [Da]	Abundance Ratio: (15N_Exp) / (14N_Ctrl)	Abundance Ratio Variability [%]: (15N_Exp) / (14N_Ctrl)	Abundances (Grouped): 14N_Ctrl	Abundances (Grouped): 15N_Exp	Abundances (Grouped) CV [%]: 14N_Ctrl	Abundances (Grouped) CV [%]: 15N_Exp	Precursor Quan Result ID	Quan Info	Quan Channel	Confidence (by Search Engine): Sequest HT	Percolator q-Value (by Search Engine): Sequest HT	Percolator PEP (by Search Engine): Sequest HT	XCorr (by Search Engine): Sequest HT	Top Apex RT [min]	Quan Usage
	FALSE	High	NEDGNLSYTFIPSNTTLTAK	16xLabel:15N(1) [E2; D3; G4; L6; S7; Y8; T9; F10; I11; P12; S13; T15; T16; L17; T18; A19]; 2xLabel:15N(2) [K20; N]; 2xLabel:15N(1)+Deam [N5; N]	0.000888938	0	1	1	2	K0TQ99	0	2209.96	100			109055		8.92	150		Heavy	High	0	0.000558856	5.45	70.81	Used
		Checked	Confidence	Identifying Node	PSM Ambiguity	Annotated Sequence	Modifications	# Protein Groups	# Proteins	Master Protein Accessions	Protein Accessions	# Missed Cleavages	Charge	DeltaScore	DeltaCn	Rank	Search Engine Rank	m/z [Da]	MH+ [Da]	Theo. MH+ [Da]	DeltaM [ppm]	Deltam/z [Da]	Activation Type	MS Order	Isolation Interference [%]	Ion Inject Time [ms]	RT [min]	First Scan	Spectrum File	File ID	Quan Info	Quan Channel	XCorr	Percolator q-Value	Percolator PEP	Precursor Abundance	Apex RT [min]	Precursor Quan Result ID
		FALSE	High	Sequest HT (A12)	Unambiguous	nedgnlsytfipsnttltak	N1(Label:15N(2)); E2(Label:15N(1)); D3(Label:15N(1)); G4(Label:15N(1)); N5(Label:15N(1)+Deam); L6(Label:15N(1)); S7(Label:15N(1)); Y8(Label:15N(1)); T9(Label:15N(1)); F10(Label:15N(1)); I11(Label:15N(1)); P12(Label:15N(1)); S13(Label:15N(1)); N14(Label:15N(1)+Deam); T15(Label:15N(1)); T16(Label:15N(1)); L17(Label:15N(1)); T18(Label:15N(1)); A19(Label:15N(1)); K20(Label:15N(2))	1	1	K0TQ99	K0TQ99	0	2	0.0312	0	1	2	1105.49	2209.98	2209.96	6.71	0.00742	CID (Collision Induced Dissociation)	MS2	9.1353	100	70.5229	7588	150729_0583_073_S01_CID.raw	F4		Heavy	5.45	0	0.000558856	21084.6	70.49
		FALSE	High	Sequest HT (A12)	Unambiguous	nedgnlsytfipsnttltak	N1(Label:15N(1)+Deam); E2(Label:15N(1)); D3(Label:15N(1)); G4(Label:15N(1)); N5(Label:15N(1)+Deam); L6(Label:15N(1)); S7(Label:15N(1)); Y8(Label:15N(1)); T9(Label:15N(1)); F10(Label:15N(1)); I11(Label:15N(1)); P12(Label:15N(1)); S13(Label:15N(1)); N14(Label:15N(2)); T15(Label:15N(1)); T16(Label:15N(1)); L17(Label:15N(1)); T18(Label:15N(1)); A19(Label:15N(1)); K20(Label:15N(2))	1	1	K0TQ99	K0TQ99	0	2		0.0312	4	4	1105.49	2209.98	2209.96	6.71	0.00742	CID (Collision Induced Dissociation)	MS2	9.1353	100	70.5229	7588	150729_0583_073_S01_CID.raw	F4		Heavy	5.28	0	0.0006521	21084.6	70.49
	FALSE	High	NEDGNLSYTFIPSNTTLTAK	16xLabel:15N(1) [E2; D3; G4; L6; S7; Y8; T9; F10; I11; P12; S13; T15; T16; L17; T18; A19]; 3xLabel:15N(2) [N5; K20; N]; 1xLabel:15N(1)+Deam [N]	0.00108543	0	1	1	2	K0TQ99	0	2209.98	100			109055		8.92	151		Heavy	High	0	0.0006762	5.45	70.81	Used
		Checked	Confidence	Identifying Node	PSM Ambiguity	Annotated Sequence	Modifications	# Protein Groups	# Proteins	Master Protein Accessions	Protein Accessions	# Missed Cleavages	Charge	DeltaScore	DeltaCn	Rank	Search Engine Rank	m/z [Da]	MH+ [Da]	Theo. MH+ [Da]	DeltaM [ppm]	Deltam/z [Da]	Activation Type	MS Order	Isolation Interference [%]	Ion Inject Time [ms]	RT [min]	First Scan	Spectrum File	File ID	Quan Info	Quan Channel	XCorr	Percolator q-Value	Percolator PEP	Precursor Abundance	Apex RT [min]	Precursor Quan Result ID
		FALSE	High	Sequest HT (A12)	Unambiguous	nedgnlsytfipsnttltak	N1(Label:15N(2)); E2(Label:15N(1)); D3(Label:15N(1)); G4(Label:15N(1)); N5(Label:15N(2)); L6(Label:15N(1)); S7(Label:15N(1)); Y8(Label:15N(1)); T9(Label:15N(1)); F10(Label:15N(1)); I11(Label:15N(1)); P12(Label:15N(1)); S13(Label:15N(1)); N14(Label:15N(1)+Deam); T15(Label:15N(1)); T16(Label:15N(1)); L17(Label:15N(1)); T18(Label:15N(1)); A19(Label:15N(1)); K20(Label:15N(2))	1	1	K0TQ99	K0TQ99	0	2	0.0312	0	1	1	1105.49	2209.98	2209.98	0.82	0.00091	CID (Collision Induced Dissociation)	MS2	9.1353	100	70.5229	7588	150729_0583_073_S01_CID.raw	F4		Heavy	5.45	0	0.0006762	21084.6	70.49
		FALSE	High	Sequest HT (A12)	Unambiguous	nedgnlsytfipsnttltak	N1(Label:15N(1)+Deam); E2(Label:15N(1)); D3(Label:15N(1)); G4(Label:15N(1)); N5(Label:15N(2)); L6(Label:15N(1)); S7(Label:15N(1)); Y8(Label:15N(1)); T9(Label:15N(1)); F10(Label:15N(1)); I11(Label:15N(1)); P12(Label:15N(1)); S13(Label:15N(1)); N14(Label:15N(2)); T15(Label:15N(1)); T16(Label:15N(1)); L17(Label:15N(1)); T18(Label:15N(1)); A19(Label:15N(1)); K20(Label:15N(2))	1	1	K0TQ99	K0TQ99	0	2		0.0349	5	5	1105.49	2209.98	2209.98	0.82	0.00091	CID (Collision Induced Dissociation)	MS2	9.1353	100	70.5229	7588	150729_0583_073_S01_CID.raw	F4		Heavy	5.26	0	0.0008285	21084.6	70.49
	FALSE	High	NEDGNLSYTFIPSNTTLTAK	16xLabel:15N(1) [E2; D3; G4; L6; S7; Y8; T9; F10; I11; P12; S13; T15; T16; L17; T18; A19]; 4xLabel:15N(2) [N1; N5; N14; K20]	0.00107293	0	1	1	1	K0TQ99	0	2209.99	100			109055		8.92	152		Heavy	High	0	0.00067	5.45	70.81	Used
		Checked	Confidence	Identifying Node	PSM Ambiguity	Annotated Sequence	Modifications	# Protein Groups	# Proteins	Master Protein Accessions	Protein Accessions	# Missed Cleavages	Charge	DeltaScore	DeltaCn	Rank	Search Engine Rank	m/z [Da]	MH+ [Da]	Theo. MH+ [Da]	DeltaM [ppm]	Deltam/z [Da]	Activation Type	MS Order	Isolation Interference [%]	Ion Inject Time [ms]	RT [min]	First Scan	Spectrum File	File ID	Quan Info	Quan Channel	XCorr	Percolator q-Value	Percolator PEP	Precursor Abundance	Apex RT [min]	Precursor Quan Result ID
		FALSE	High	Sequest HT (A12)	Unambiguous	nedgnlsytfipsnttltak	N1(Label:15N(2)); E2(Label:15N(1)); D3(Label:15N(1)); G4(Label:15N(1)); N5(Label:15N(2)); L6(Label:15N(1)); S7(Label:15N(1)); Y8(Label:15N(1)); T9(Label:15N(1)); F10(Label:15N(1)); I11(Label:15N(1)); P12(Label:15N(1)); S13(Label:15N(1)); N14(Label:15N(2)); T15(Label:15N(1)); T16(Label:15N(1)); L17(Label:15N(1)); T18(Label:15N(1)); A19(Label:15N(1)); K20(Label:15N(2))	1	1	K0TQ99	K0TQ99	0	2	0.0312	0	1	3	1105.49	2209.98	2209.99	-5.07	-0.0056	CID (Collision Induced Dissociation)	MS2	9.1353	100	70.5229	7588	150729_0583_073_S01_CID.raw	F4		Heavy	5.45	0	0.00067	21084.6	70.49	39
FALSE	High	Master Protein	K0T931	Uncharacterized protein OS=Thalassiosira oceanica GN=THAOC_08758 PE=4 SV=1	0	9.264	8	3	15	3	1	524	58.1	4.73	51.35	3	0.01		3.31675e+06		7.58
	Checked	Confidence	Sequence	Modifications	Qvality PEP	Qvality q-value	# Protein Groups	# Proteins	# PSMs	Master Protein Accessions	# Missed Cleavages	Theo. MH+ [Da]	Abundance Ratio: (15N_Exp) / (14N_Ctrl)	Abundance Ratio Variability [%]: (15N_Exp) / (14N_Ctrl)	Abundances (Grouped): 14N_Ctrl	Abundances (Grouped): 15N_Exp	Abundances (Grouped) CV [%]: 14N_Ctrl	Abundances (Grouped) CV [%]: 15N_Exp	Precursor Quan Result ID	Quan Info	Quan Channel	Confidence (by Search Engine): Sequest HT	Percolator q-Value (by Search Engine): Sequest HT	Percolator PEP (by Search Engine): Sequest HT	XCorr (by Search Engine): Sequest HT	Top Apex RT [min]	Quan Usage
	FALSE	High	NMVNTSQIDFIVTIDNGNDAQMK	1xDeamidated [N]; 2xOxidation [M2; M22]	0.000240034	0	1	1	3	K0T931	0	2601.18	0.01		47835		13.93		174		Light	High	0	0.0007006	5.76	73.52	Used
		Checked	Confidence	Identifying Node	PSM Ambiguity	Annotated Sequence	Modifications	# Protein Groups	# Proteins	Master Protein Accessions	Protein Accessions	# Missed Cleavages	Charge	DeltaScore	DeltaCn	Rank	Search Engine Rank	m/z [Da]	MH+ [Da]	Theo. MH+ [Da]	DeltaM [ppm]	Deltam/z [Da]	Activation Type	MS Order	Isolation Interference [%]	Ion Inject Time [ms]	RT [min]	First Scan	Spectrum File	File ID	Quan Info	Quan Channel	XCorr	Percolator q-Value	Percolator PEP	Precursor Abundance	Apex RT [min]	Precursor Quan Result ID
		FALSE	High	Sequest HT (B6)	Selected	NmVnTSQIDFIVTIDNGNDAQmK	M2(Oxidation); N4(Deamidated); M22(Oxidation)	1	1	K0T931	K0T931	0	3	0.1186	0	1	1	867.731	2601.18	2601.18	-0.5	-0.00043	HCD (High Energy Collision Dissociation)	MS2	3.37602	250	73.3987	6298	150729_0583_073_S01_HCD.raw	F5		Light	3.12	0	0.2656	43333.1	73.44
		FALSE	High	Sequest HT (A2)	Unambiguous	nmVNTSQIDFIVTIDNGNDAQmK	N1(Deamidated); M2(Oxidation); M22(Oxidation)	1	1	K0T931	K0T931	0	3		0.0156	2	2	867.731	2601.18	2601.18	-0.43	-0.00037	CID (Collision Induced Dissociation)	MS2	0	65.855	73.5294	8166	150729_0583_073_S01_CID.raw	F4		Light	5.67	0	0.001047	52804.7	73.61
		FALSE	High	Sequest HT (A2)	Unambiguous	NmVnTSQIDFIVTIDNGNDAQmK	M2(Oxidation); N4(Deamidated); M22(Oxidation)	1	1	K0T931	K0T931	0	3	0.0156	0	1	1	867.731	2601.18	2601.18	-0.43	-0.00037	CID (Collision Induced Dissociation)	MS2	0	65.855	73.5294	8166	150729_0583_073_S01_CID.raw	F4		Light	5.76	0	0.0007006	52804.7	73.61
	FALSE	High	NMVNTSQIDFIVTIDNGNDAQMK	2xDeamidated [N4; N16]; 2xOxidation [M2; M22]	0.0060265	0	1	1	6	K0T931	0	2602.16	0.01		315456		7.88		173		Light	High	0	0.06294	5.49	73.8	Used
		Checked	Confidence	Identifying Node	PSM Ambiguity	Annotated Sequence	Modifications	# Protein Groups	# Proteins	Master Protein Accessions	Protein Accessions	# Missed Cleavages	Charge	DeltaScore	DeltaCn	Rank	Search Engine Rank	m/z [Da]	MH+ [Da]	Theo. MH+ [Da]	DeltaM [ppm]	Deltam/z [Da]	Activation Type	MS Order	Isolation Interference [%]	Ion Inject Time [ms]	RT [min]	First Scan	Spectrum File	File ID	Quan Info	Quan Channel	XCorr	Percolator q-Value	Percolator PEP	Precursor Abundance	Apex RT [min]	Precursor Quan Result ID
		FALSE	High	Sequest HT (B6)	Selected	NmVnTSQIDFIVTIDnGNDAQmK	M2(Oxidation); N4(Deamidated); N16(Deamidated); M22(Oxidation)	1	1	K0T931	K0T931	0	3	0.4055	0	1	1	868.06	2602.17	2602.16	0.77	0.00067	HCD (High Energy Collision Dissociation)	MS2	0	250	74.6285	6442	150729_0583_073_S01_HCD.raw	F5		Light	4.34	0	0.01171	52357.6	74.67
		FALSE	High	Sequest HT (B6)	Selected	NmVnTSQIDFIVTIDnGNDAQmK	M2(Oxidation); N4(Deamidated); N16(Deamidated); M22(Oxidation)	1	1	K0T931	K0T931	0	2	0.4214	0	1	1	1301.59	2602.17	2602.16	1.17	0.00152	HCD (High Energy Collision Dissociation)	MS2	0	250	73.7886	6344	150729_0583_073_S01_HCD.raw	F5		Light	1.59	0	0.688	41048.9	73.79
		FALSE	High	Sequest HT (B6)	Selected	NmVnTSQIDFIVTIDnGNDAQmK	M2(Oxidation); N4(Deamidated); N16(Deamidated); M22(Oxidation)	1	1	K0T931	K0T931	0	3	0.4481	0	1	1	868.06	2602.17	2602.16	0.27	0.00024	HCD (High Energy Collision Dissociation)	MS2	1.50564	250	73.6931	6333	150729_0583_073_S01_HCD.raw	F5		Light	5.49	0	0.06294	204931	73.77
		FALSE	High	Sequest HT (A2)	Selected	NmVnTSQIDFIVTIDnGNDAQmK	M2(Oxidation); N4(Deamidated); N16(Deamidated); M22(Oxidation)	1	1	K0T931	K0T931	0	3	0.1387	0	1	1	868.061	2602.17	2602.16	1.19	0.00103	CID (Collision Induced Dissociation)	MS2	0	80.496	74.6963	8405	150729_0583_073_S01_CID.raw	F4		Light	4.47	0	0.03032	81650.4	74.75
		FALSE	High	Sequest HT (A2)	Selected	NmVnTSQIDFIVTIDnGNDAQmK	M2(Oxidation); N4(Deamidated); N16(Deamidated); M22(Oxidation)	1	1	K0T931	K0T931	0	2	0.2823	0	1	1	1301.59	2602.17	2602.16	0.89	0.00116	CID (Collision Induced Dissociation)	MS2	5.58744	81.7	73.8329	8229	150729_0583_073_S01_CID.raw	F4		Light	5.42	0	0.206	44929.5	73.82
		FALSE	High	Sequest HT (A2)	Selected	NmVnTSQIDFIVTIDnGNDAQmK	M2(Oxidation); N4(Deamidated); N16(Deamidated); M22(Oxidation)	1	1	K0T931	K0T931	0	3	0.2091	0	1	1	868.06	2602.17	2602.16	0.77	0.00067	CID (Collision Induced Dissociation)	MS2	4.84465	27.453	73.7434	8211	150729_0583_073_S01_CID.raw	F4		Light	4.64	0	0.1436	206976	73.82
	FALSE	High	VYNSSAGENR	1xDeamidated [N3]	0.0486895	0	1	1	2	K0T931	0	1097.49	0.01		1.20163e+06		5.06		236		Light	High	0	0.5349	3.08	34.9	Used
		Checked	Confidence	Identifying Node	PSM Ambiguity	Annotated Sequence	Modifications	# Protein Groups	# Proteins	Master Protein Accessions	Protein Accessions	# Missed Cleavages	Charge	DeltaScore	DeltaCn	Rank	Search Engine Rank	m/z [Da]	MH+ [Da]	Theo. MH+ [Da]	DeltaM [ppm]	Deltam/z [Da]	Activation Type	MS Order	Isolation Interference [%]	Ion Inject Time [ms]	RT [min]	First Scan	Spectrum File	File ID	Quan Info	Quan Channel	XCorr	Percolator q-Value	Percolator PEP	Precursor Abundance	Apex RT [min]	Precursor Quan Result ID
		FALSE	High	Sequest HT (A2)	Selected	VYnSSAGENR	N3(Deamidated)	1	1	K0T931	K0T931	0	2	0.2468	0	1	1	549.246	1097.49	1097.49	-0.25	-0.00014	CID (Collision Induced Dissociation)	MS2	1.23903	90.595	34.7802	3316	150729_0583_073_S01_CID.raw	F4		Light	3.08	0	0.5349	1.15935e+06	34.86
		FALSE	High	Sequest HT (B6)	Selected	VYnSSAGENR	N3(Deamidated)	1	1	K0T931	K0T931	0	2	0.4483	0	1	1	549.246	1097.49	1097.49	-0.36	-0.0002	HCD (High Energy Collision Dissociation)	MS2	4.53784	250	34.8769	2611	150729_0583_073_S01_HCD.raw	F5		Light	2.61	0	0.07394	1.24545e+06	34.95
	FALSE	High	VYNSSAGENR	2xDeamidated [N3; N9]	0.0231599	0	1	1	2	K0T931	0	1098.47	0.01		65472.7		0.52		237		Light	High	0	0.5271	3.24	35.43	Used
		Checked	Confidence	Identifying Node	PSM Ambiguity	Annotated Sequence	Modifications	# Protein Groups	# Proteins	Master Protein Accessions	Protein Accessions	# Missed Cleavages	Charge	DeltaScore	DeltaCn	Rank	Search Engine Rank	m/z [Da]	MH+ [Da]	Theo. MH+ [Da]	DeltaM [ppm]	Deltam/z [Da]	Activation Type	MS Order	Isolation Interference [%]	Ion Inject Time [ms]	RT [min]	First Scan	Spectrum File	File ID	Quan Info	Quan Channel	XCorr	Percolator q-Value	Percolator PEP	Precursor Abundance	Apex RT [min]	Precursor Quan Result ID
		FALSE	High	Sequest HT (B6)	Selected	VYnSSAGEnR	N3(Deamidated); N9(Deamidated)	1	1	K0T931	K0T931	0	2	0.6929	0	1	1	549.738	1098.47	1098.47	-0.36	-0.0002	HCD (High Energy Collision Dissociation)	MS2	3.27346	250	35.4798	2664	150729_0583_073_S01_HCD.raw	F5		Light	2.67	0	0.03844	65232.6	35.5
		FALSE	High	Sequest HT (A2)	Selected	VYnSSAGEnR	N3(Deamidated); N9(Deamidated)	1	1	K0T931	K0T931	0	2	0.4877	0	1	1	549.738	1098.47	1098.47	-0.36	-0.0002	CID (Collision Induced Dissociation)	MS2	3.1664	100	35.3402	3371	150729_0583_073_S01_CID.raw	F4		Light	3.24	0	0.5271	65713.6	35.36
	FALSE	High	AENYTLIDESK	1xDeamidated [N3]	0.0791477	0	1	1	2	K0T931	0	1283.6	0.01		1.68228e+06		13.19		2		Light	High	0	0.2387	3.82	53.72	Used
		Checked	Confidence	Identifying Node	PSM Ambiguity	Annotated Sequence	Modifications	# Protein Groups	# Proteins	Master Protein Accessions	Protein Accessions	# Missed Cleavages	Charge	DeltaScore	DeltaCn	Rank	Search Engine Rank	m/z [Da]	MH+ [Da]	Theo. MH+ [Da]	DeltaM [ppm]	Deltam/z [Da]	Activation Type	MS Order	Isolation Interference [%]	Ion Inject Time [ms]	RT [min]	First Scan	Spectrum File	File ID	Quan Info	Quan Channel	XCorr	Percolator q-Value	Percolator PEP	Precursor Abundance	Apex RT [min]	Precursor Quan Result ID
		FALSE	High	Sequest HT (B6)	Selected	AEnYTLIDESK	N3(Deamidated)	1	1	K0T931	K0T931	0	2	0.6592	0	1	1	642.303	1283.6	1283.6	-0.67	-0.00043	HCD (High Energy Collision Dissociation)	MS2	0	250	53.5796	4283	150729_0583_073_S01_HCD.raw	F5		Light	2.67	0	0.1134	1.84724e+06	53.75
		FALSE	High	Sequest HT (A2)	Selected	AEnYTLIDESK	N3(Deamidated)	1	1	K0T931	K0T931	0	2	0.5314	0	1	1	642.304	1283.6	1283.6	-0.2	-0.00013	CID (Collision Induced Dissociation)	MS2	1.59005	100	53.5407	5448	150729_0583_073_S01_CID.raw	F4		Light	3.82	0	0.2387	1.53204e+06	53.7
FALSE	High	Master Protein	K0RTQ7	Uncharacterized protein OS=Thalassiosira oceanica GN=THAOC_24488 PE=4 SV=1	0	9.063	7	1	7	1	1	236	25.9	4.82	17.87	1			84647.8	336024	9.34	7.89
	Checked	Confidence	Sequence	Modifications	Qvality PEP	Qvality q-value	# Protein Groups	# Proteins	# PSMs	Master Protein Accessions	# Missed Cleavages	Theo. MH+ [Da]	Abundance Ratio: (15N_Exp) / (14N_Ctrl)	Abundance Ratio Variability [%]: (15N_Exp) / (14N_Ctrl)	Abundances (Grouped): 14N_Ctrl	Abundances (Grouped): 15N_Exp	Abundances (Grouped) CV [%]: 14N_Ctrl	Abundances (Grouped) CV [%]: 15N_Exp	Precursor Quan Result ID	Quan Info	Quan Channel	Confidence (by Search Engine): Sequest HT	Percolator q-Value (by Search Engine): Sequest HT	Percolator PEP (by Search Engine): Sequest HT	XCorr (by Search Engine): Sequest HT	Top Apex RT [min]	Quan Usage
	FALSE	High	YSLNFTNSTEGAGDAR	2xDeamidated [N4; N7]	0.000488024	0	1	1	2	K0RTQ7	0	1704.73	0.01		84647.8		9.34		250		Light	High	0	0.001273	5.1	60.79	Used
		Checked	Confidence	Identifying Node	PSM Ambiguity	Annotated Sequence	Modifications	# Protein Groups	# Proteins	Master Protein Accessions	Protein Accessions	# Missed Cleavages	Charge	DeltaScore	DeltaCn	Rank	Search Engine Rank	m/z [Da]	MH+ [Da]	Theo. MH+ [Da]	DeltaM [ppm]	Deltam/z [Da]	Activation Type	MS Order	Isolation Interference [%]	Ion Inject Time [ms]	RT [min]	First Scan	Spectrum File	File ID	Quan Info	Quan Channel	XCorr	Percolator q-Value	Percolator PEP	Precursor Abundance	Apex RT [min]	Precursor Quan Result ID
		FALSE	High	Sequest HT (B6)	Selected	YSLnFTnSTEGAGDAR	N4(Deamidated); N7(Deamidated)	1	1	K0RTQ7	K0RTQ7	0	2	0.7653	0	1	1	852.872	1704.74	1704.73	1.46	0.00124	HCD (High Energy Collision Dissociation)	MS2	5.22945	250	60.7487	4955	150729_0583_073_S01_HCD.raw	F5		Light	3.92	0	0.001875	90433.9	60.83
		FALSE	High	Sequest HT (A2)	Selected	YSLnFTnSTEGAGDAR	N4(Deamidated); N7(Deamidated)	1	1	K0RTQ7	K0RTQ7	0	2	0.6961	0	1	1	852.871	1704.74	1704.73	0.31	0.00026	CID (Collision Induced Dissociation)	MS2	3.16883	100	60.6932	6278	150729_0583_073_S01_CID.raw	F4		Light	5.1	0	0.001273	79232	60.75
	FALSE	High	YSLNFTNSTEGAGDAR	1xLabel:15N(4) [R16]; 13xLabel:15N(1) [Y1; S2; L3; F5; T6; S8; T9; E10; G11; A12; G13; D14; A15]; 2xLabel:15N(1)+Deam [N4; N7]	0.00129893	0	1	1	2	K0RTQ7	0	1723.68	100			168012		7.89	251		Heavy	High	0	0.0008043	4.63	60.77	Used
		Checked	Confidence	Identifying Node	PSM Ambiguity	Annotated Sequence	Modifications	# Protein Groups	# Proteins	Master Protein Accessions	Protein Accessions	# Missed Cleavages	Charge	DeltaScore	DeltaCn	Rank	Search Engine Rank	m/z [Da]	MH+ [Da]	Theo. MH+ [Da]	DeltaM [ppm]	Deltam/z [Da]	Activation Type	MS Order	Isolation Interference [%]	Ion Inject Time [ms]	RT [min]	First Scan	Spectrum File	File ID	Quan Info	Quan Channel	XCorr	Percolator q-Value	Percolator PEP	Precursor Abundance	Apex RT [min]	Precursor Quan Result ID
		FALSE	High	Sequest HT (B14)	Unambiguous	yslnftnstegagdar	Y1(Label:15N(1)); S2(Label:15N(1)); L3(Label:15N(1)); N4(Label:15N(1)+Deam); F5(Label:15N(1)); T6(Label:15N(1)); N7(Label:15N(1)+Deam); S8(Label:15N(1)); T9(Label:15N(1)); E10(Label:15N(1)); G11(Label:15N(1)); A12(Label:15N(1)); G13(Label:15N(1)); D14(Label:15N(1)); A15(Label:15N(1)); R16(Label:15N(4))	1	1	K0RTQ7	K0RTQ7	0	2	0.0474	0	1	1	862.345	1723.68	1723.68	2.11	0.00182	HCD (High Energy Collision Dissociation)	MS2	19.2199	250	60.6963	4950	150729_0583_073_S01_HCD.raw	F5		Heavy	4.22	0	0.0331	177663	60.81
		FALSE	High	Sequest HT (A12)	Unambiguous	yslnftnstegagdar	Y1(Label:15N(1)); S2(Label:15N(1)); L3(Label:15N(1)); N4(Label:15N(1)+Deam); F5(Label:15N(1)); T6(Label:15N(1)); N7(Label:15N(1)+Deam); S8(Label:15N(1)); T9(Label:15N(1)); E10(Label:15N(1)); G11(Label:15N(1)); A12(Label:15N(1)); G13(Label:15N(1)); D14(Label:15N(1)); A15(Label:15N(1)); R16(Label:15N(4))	1	1	K0RTQ7	K0RTQ7	0	2	0.0194	0	1	1	862.344	1723.68	1723.68	1.05	0.0009	CID (Collision Induced Dissociation)	MS2	10.6505	67.792	60.7872	6289	150729_0583_073_S01_CID.raw	F4		Heavy	4.63	0	0.0008043	158885	60.73
	FALSE	High	YSLNFTNSTEGAGDAR	1xLabel:15N(4) [R16]; 13xLabel:15N(1) [Y1; S2; L3; F5; T6; S8; T9; E10; G11; A12; G13; D14; A15]; 1xLabel:15N(2) [N]; 1xLabel:15N(1)+Deam [N]	0.00136844	0	1	1	3	K0RTQ7	0	1723.69	100			168012		7.89	252		Heavy	High	0	0.0008456	4.54	60.77	Used
		Checked	Confidence	Identifying Node	PSM Ambiguity	Annotated Sequence	Modifications	# Protein Groups	# Proteins	Master Protein Accessions	Protein Accessions	# Missed Cleavages	Charge	DeltaScore	DeltaCn	Rank	Search Engine Rank	m/z [Da]	MH+ [Da]	Theo. MH+ [Da]	DeltaM [ppm]	Deltam/z [Da]	Activation Type	MS Order	Isolation Interference [%]	Ion Inject Time [ms]	RT [min]	First Scan	Spectrum File	File ID	Quan Info	Quan Channel	XCorr	Percolator q-Value	Percolator PEP	Precursor Abundance	Apex RT [min]	Precursor Quan Result ID
		FALSE	High	Sequest HT (B14)	Unambiguous	yslnftnstegagdar	Y1(Label:15N(1)); S2(Label:15N(1)); L3(Label:15N(1)); N4(Label:15N(2)); F5(Label:15N(1)); T6(Label:15N(1)); N7(Label:15N(1)+Deam); S8(Label:15N(1)); T9(Label:15N(1)); E10(Label:15N(1)); G11(Label:15N(1)); A12(Label:15N(1)); G13(Label:15N(1)); D14(Label:15N(1)); A15(Label:15N(1)); R16(Label:15N(4))	1	1	K0RTQ7	K0RTQ7	0	2		0.0474	2	2	862.345	1723.68	1723.69	-5.44	-0.00469	HCD (High Energy Collision Dissociation)	MS2	19.2199	250	60.6963	4950	150729_0583_073_S01_HCD.raw	F5		Heavy	4.02	0	0.0331	177663	60.81
		FALSE	High	Sequest HT (A12)	Unambiguous	yslnftnstegagdar	Y1(Label:15N(1)); S2(Label:15N(1)); L3(Label:15N(1)); N4(Label:15N(1)+Deam); F5(Label:15N(1)); T6(Label:15N(1)); N7(Label:15N(2)); S8(Label:15N(1)); T9(Label:15N(1)); E10(Label:15N(1)); G11(Label:15N(1)); A12(Label:15N(1)); G13(Label:15N(1)); D14(Label:15N(1)); A15(Label:15N(1)); R16(Label:15N(4))	1	1	K0RTQ7	K0RTQ7	0	2		0.0194	2	2	862.344	1723.68	1723.69	-6.5	-0.00561	CID (Collision Induced Dissociation)	MS2	10.6505	67.792	60.7872	6289	150729_0583_073_S01_CID.raw	F4		Heavy	4.54	0	0.0008456	158885	60.73
		FALSE	High	Sequest HT (A12)	Unambiguous	yslnftnstegagdar	Y1(Label:15N(1)); S2(Label:15N(1)); L3(Label:15N(1)); N4(Label:15N(2)); F5(Label:15N(1)); T6(Label:15N(1)); N7(Label:15N(1)+Deam); S8(Label:15N(1)); T9(Label:15N(1)); E10(Label:15N(1)); G11(Label:15N(1)); A12(Label:15N(1)); G13(Label:15N(1)); D14(Label:15N(1)); A15(Label:15N(1)); R16(Label:15N(4))	1	1	K0RTQ7	K0RTQ7	0	2		0.0194	2	3	862.344	1723.68	1723.69	-6.5	-0.00561	CID (Collision Induced Dissociation)	MS2	10.6505	67.792	60.7872	6289	150729_0583_073_S01_CID.raw	F4		Heavy	4.54	0	0.0008507	158885	60.73
FALSE	High	Master Protein	K0RCT3	ISIP1 isoform A OS=Thalassiosira oceanica GN=THAOC_30995 PE=4 SV=1	0	8.423	10	2	17	2	1	594	63.4	4.68	64.78	2	0.01		1.30016e+06		27.18
	Checked	Confidence	Sequence	Modifications	Qvality PEP	Qvality q-value	# Protein Groups	# Proteins	# PSMs	Master Protein Accessions	# Missed Cleavages	Theo. MH+ [Da]	Abundance Ratio: (15N_Exp) / (14N_Ctrl)	Abundance Ratio Variability [%]: (15N_Exp) / (14N_Ctrl)	Abundances (Grouped): 14N_Ctrl	Abundances (Grouped): 15N_Exp	Abundances (Grouped) CV [%]: 14N_Ctrl	Abundances (Grouped) CV [%]: 15N_Exp	Precursor Quan Result ID	Quan Info	Quan Channel	Confidence (by Search Engine): Sequest HT	Percolator q-Value (by Search Engine): Sequest HT	Percolator PEP (by Search Engine): Sequest HT	XCorr (by Search Engine): Sequest HT	Top Apex RT [min]	Quan Usage
	FALSE	High	SEDSNGEVDVFSTNSLSSNHELVNFNATGSR	1xDeamidated [N]	0.000156809	0	1	1	4	K0RCT3	0	3314.47							195	No Quan Values	Light	High	0	0.0004666	6.74		Not Used
		Checked	Confidence	Identifying Node	PSM Ambiguity	Annotated Sequence	Modifications	# Protein Groups	# Proteins	Master Protein Accessions	Protein Accessions	# Missed Cleavages	Charge	DeltaScore	DeltaCn	Rank	Search Engine Rank	m/z [Da]	MH+ [Da]	Theo. MH+ [Da]	DeltaM [ppm]	Deltam/z [Da]	Activation Type	MS Order	Isolation Interference [%]	Ion Inject Time [ms]	RT [min]	First Scan	Spectrum File	File ID	Quan Info	Quan Channel	XCorr	Percolator q-Value	Percolator PEP	Precursor Abundance	Apex RT [min]	Precursor Quan Result ID
		FALSE	High	Sequest HT (B6)	Unambiguous	SEDSNGEVDVFSTNSLSSNHELVnFNATGSR	N24(Deamidated)	1	1	K0RCT3	K0RCT3	0	3		0.0312	2	2	1105.49	3314.47	3314.47	-0.25	-0.00028	HCD (High Energy Collision Dissociation)	MS2	0	250	70.7353	5989	150729_0583_073_S01_HCD.raw	F5		Light	6.53	0	0.002298
		FALSE	High	Sequest HT (B6)	Unambiguous	SEDSNGEVDVFSTNSLSSNHELVNFnATGSR	N26(Deamidated)	1	1	K0RCT3	K0RCT3	0	3	0.0312	0	1	1	1105.49	3314.47	3314.47	-0.25	-0.00028	HCD (High Energy Collision Dissociation)	MS2	0	250	70.7353	5989	150729_0583_073_S01_HCD.raw	F5		Light	6.74	0	0.0004666
		FALSE	High	Sequest HT (A2)	Unambiguous	SEDSNGEVDVFSTNSLSSNHELVnFNATGSR	N24(Deamidated)	1	1	K0RCT3	K0RCT3	0	3		0.0435	2	2	1105.49	3314.47	3314.47	-0.03	-4e-05	CID (Collision Induced Dissociation)	MS2	1.78185	10.831	70.9333	7666	150729_0583_073_S01_CID.raw	F4		Light	4.18	0	0.1253
		FALSE	High	Sequest HT (A2)	Unambiguous	SEDSNGEVDVFSTNSLSSNHELVNFnATGSR	N26(Deamidated)	1	1	K0RCT3	K0RCT3	0	3	0.0435	0	1	1	1105.49	3314.47	3314.47	-0.03	-4e-05	CID (Collision Induced Dissociation)	MS2	1.78185	10.831	70.9333	7666	150729_0583_073_S01_CID.raw	F4		Light	4.37	0	0.06538
	FALSE	High	SEDSNGEVDVFSTNSLSSNHELVNFNATGSR	2xDeamidated [N]	0.0267439	0	1	1	6	K0RCT3	0	3315.45	0.01		915621		40.76		196		Light	High	0	0.06159	6.6	72.09	Used
		Checked	Confidence	Identifying Node	PSM Ambiguity	Annotated Sequence	Modifications	# Protein Groups	# Proteins	Master Protein Accessions	Protein Accessions	# Missed Cleavages	Charge	DeltaScore	DeltaCn	Rank	Search Engine Rank	m/z [Da]	MH+ [Da]	Theo. MH+ [Da]	DeltaM [ppm]	Deltam/z [Da]	Activation Type	MS Order	Isolation Interference [%]	Ion Inject Time [ms]	RT [min]	First Scan	Spectrum File	File ID	Quan Info	Quan Channel	XCorr	Percolator q-Value	Percolator PEP	Precursor Abundance	Apex RT [min]	Precursor Quan Result ID
		FALSE	High	Sequest HT (B6)	Unambiguous	SEDSNGEVDVFSTNSLSSNHELVnFnATGSR	N24(Deamidated); N26(Deamidated)	1	1	K0RCT3	K0RCT3	0	3		0.0227	2	2	1105.82	3315.45	3315.45	-0.37	-0.0004	HCD (High Energy Collision Dissociation)	MS2	0.379497	127.32	72.0032	6135	150729_0583_073_S01_HCD.raw	F5		Light	6.45	0	0.05725	510876	72.02
		FALSE	High	Sequest HT (B6)	Unambiguous	SEDSNGEVDVFSTNSLSSNHELVnFnATGSR	N24(Deamidated); N26(Deamidated)	1	1	K0RCT3	K0RCT3	0	3		0.0488	2	2	1105.82	3315.45	3315.45	0.19	0.00021	HCD (High Energy Collision Dissociation)	MS2	0.604415	250	71.5673	6086	150729_0583_073_S01_HCD.raw	F5		Light	5.85	0	0.0437	169712	71.56
		FALSE	High	Sequest HT (B6)	Unambiguous	SEDSNGEVDVFSTNSLSSnHELVnFNATGSR	N19(Deamidated); N24(Deamidated)	1	1	K0RCT3	K0RCT3	0	3	0.0488	0	1	1	1105.82	3315.45	3315.45	0.19	0.00021	HCD (High Energy Collision Dissociation)	MS2	0.604415	250	71.5673	6086	150729_0583_073_S01_HCD.raw	F5		Light	6.15	0	0.05999	169712	71.56
		FALSE	High	Sequest HT (B6)	Unambiguous	SEDSNGEVDVFSTNSLSSnHELVnFNATGSR	N19(Deamidated); N24(Deamidated)	1	1	K0RCT3	K0RCT3	0	3	0.0227	0	1	1	1105.82	3315.45	3315.45	-0.37	-0.0004	HCD (High Energy Collision Dissociation)	MS2	0.379497	127.32	72.0032	6135	150729_0583_073_S01_HCD.raw	F5		Light	6.6	0	0.06159	510876	72.02
		FALSE	High	Sequest HT (A2)	Selected	SEDSNGEVDVFSTnSLSSnHELVNFNATGSR	N14(Deamidated); N19(Deamidated)	1	1	K0RCT3	K0RCT3	0	3	0.0855	0	1	1	1105.82	3315.45	3315.45	0.08	8e-05	CID (Collision Induced Dissociation)	MS2	1.30897	4.809	72.1116	7882	150729_0583_073_S01_CID.raw	F4		Light	6.08	0	0.3783	1.02483e+06	72.16
		FALSE	High	Sequest HT (A2)	Selected	SEDSNGEVDVFSTNSLSSNHELVnFnATGSR	N24(Deamidated); N26(Deamidated)	1	1	K0RCT3	K0RCT3	0	3	0.0676	0	1	1	1105.82	3315.45	3315.45	-0.03	-4e-05	CID (Collision Induced Dissociation)	MS2	3.84477	72.234	71.6722	7799	150729_0583_073_S01_CID.raw	F4		Light	6.21	0	0.08637	206989	71.77
	FALSE	High	SEDSNGEVDVFSTNSLSSNHELVNFNATGSR	3xDeamidated [N14; N19; N]	0.0016519	0	1	1	5	K0RCT3	0	3316.44	0.01		205329		15.5		197		Light	High	0	0.04859	7.06	73.32	Used
		Checked	Confidence	Identifying Node	PSM Ambiguity	Annotated Sequence	Modifications	# Protein Groups	# Proteins	Master Protein Accessions	Protein Accessions	# Missed Cleavages	Charge	DeltaScore	DeltaCn	Rank	Search Engine Rank	m/z [Da]	MH+ [Da]	Theo. MH+ [Da]	DeltaM [ppm]	Deltam/z [Da]	Activation Type	MS Order	Isolation Interference [%]	Ion Inject Time [ms]	RT [min]	First Scan	Spectrum File	File ID	Quan Info	Quan Channel	XCorr	Percolator q-Value	Percolator PEP	Precursor Abundance	Apex RT [min]	Precursor Quan Result ID
		FALSE	High	Sequest HT (B6)	Selected	SEDSNGEVDVFSTnSLSSnHELVnFNATGSR	N14(Deamidated); N19(Deamidated); N24(Deamidated)	1	1	K0RCT3	K0RCT3	0	3	0.1405	0	1	1	1106.15	3316.44	3316.44	1.07	0.00118	HCD (High Energy Collision Dissociation)	MS2	2.3106	250	73.074	6261	150729_0583_073_S01_HCD.raw	F5		Light	4.91	0	0.06959	74104.3	72.72
		FALSE	High	Sequest HT (B6)	Selected	SEDSNGEVDVFSTnSLSSnHELVnFNATGSR	N14(Deamidated); N19(Deamidated); N24(Deamidated)	1	1	K0RCT3	K0RCT3	0	3	0.2248	0	1	1	1106.15	3316.44	3316.44	1.07	0.00118	HCD (High Energy Collision Dissociation)	MS2	0	250	72.6529	6211	150729_0583_073_S01_HCD.raw	F5		Light	4.76	0	0.003738	74104.3	72.72
		FALSE	High	Sequest HT (A2)	Unambiguous	SEDSNGEVDVFSTnSLSSnHELVnFNATGSR	N14(Deamidated); N19(Deamidated); N24(Deamidated)	1	1	K0RCT3	K0RCT3	0	3		0.0425	2	2	1106.15	3316.44	3316.44	0.52	0.00057	CID (Collision Induced Dissociation)	MS2	0	54.307	73.1962	8100	150729_0583_073_S01_CID.raw	F4		Light	6.76	0	0.09481	90386.9	73.28
		FALSE	High	Sequest HT (A2)	Unambiguous	SEDSnGEVDVFSTnSLSSnHELVNFNATGSR	N5(Deamidated); N14(Deamidated); N19(Deamidated)	1	1	K0RCT3	K0RCT3	0	3	0.0425	0	1	1	1106.15	3316.44	3316.44	0.52	0.00057	CID (Collision Induced Dissociation)	MS2	0	54.307	73.1962	8100	150729_0583_073_S01_CID.raw	F4		Light	7.06	0	0.04859	90386.9	73.28
		FALSE	High	Sequest HT (A2)	Selected	SEDSNGEVDVFSTnSLSSnHELVnFNATGSR	N14(Deamidated); N19(Deamidated); N24(Deamidated)	1	1	K0RCT3	K0RCT3	0	3	0.0818	0	1	1	1106.15	3316.45	3316.44	2.72	0.00301	CID (Collision Induced Dissociation)	MS2	6.3253	62.872	72.7691	8019	150729_0583_073_S01_CID.raw	F4		Light	4.77	0	0.1843	93542.9	72.89
	FALSE	High	GSGSPVLVTTGPSASNEMQNGTCSSGCK	2xCarbamidomethyl [C23; C27]; 1xDeamidated [N20]; 1xOxidation [M18]	0.0378524	0	1	1	2	K0RCT3	0	2787.19	0.01		162080		1.47		73		Light	High	0	0.04953	4.48	48.12	Used
		Checked	Confidence	Identifying Node	PSM Ambiguity	Annotated Sequence	Modifications	# Protein Groups	# Proteins	Master Protein Accessions	Protein Accessions	# Missed Cleavages	Charge	DeltaScore	DeltaCn	Rank	Search Engine Rank	m/z [Da]	MH+ [Da]	Theo. MH+ [Da]	DeltaM [ppm]	Deltam/z [Da]	Activation Type	MS Order	Isolation Interference [%]	Ion Inject Time [ms]	RT [min]	First Scan	Spectrum File	File ID	Quan Info	Quan Channel	XCorr	Percolator q-Value	Percolator PEP	Precursor Abundance	Apex RT [min]	Precursor Quan Result ID
		FALSE	High	Sequest HT (B6)	Selected	GSGSPVLVTTGPSASNEmQnGTcSSGcK	M18(Oxidation); N20(Deamidated); C23(Carbamidomethyl); C27(Carbamidomethyl)	1	1	K0RCT3	K0RCT3	0	3	0.2614	0	1	1	929.734	2787.19	2787.19	0.51	0.00047	HCD (High Energy Collision Dissociation)	MS2	0	250	48.0367	3786	150729_0583_073_S01_HCD.raw	F5		Light	2.64	0	0.3365	160400	48.16	9
		FALSE	High	Sequest HT (A2)	Selected	GSGSPVLVTTGPSASNEmQnGTcSSGcK	M18(Oxidation); N20(Deamidated); C23(Carbamidomethyl); C27(Carbamidomethyl)	1	1	K0RCT3	K0RCT3	0	3	0.0804	0	1	1	929.734	2787.19	2787.19	0.45	0.00041	CID (Collision Induced Dissociation)	MS2	0	78.792	47.9829	4848	150729_0583_073_S01_CID.raw	F4		Light	4.48	0	0.04953	163778	48.08	13
FALSE	High	Master Protein	K0SAP9	Uncharacterized protein OS=Thalassiosira oceanica GN=THAOC_17042 PE=3 SV=1	0	8.114	5	1	5	1	1	417	45.5	5.54	15.29	1			38975.5	245392	10.29	10.46
	Checked	Confidence	Sequence	Modifications	Qvality PEP	Qvality q-value	# Protein Groups	# Proteins	# PSMs	Master Protein Accessions	# Missed Cleavages	Theo. MH+ [Da]	Abundance Ratio: (15N_Exp) / (14N_Ctrl)	Abundance Ratio Variability [%]: (15N_Exp) / (14N_Ctrl)	Abundances (Grouped): 14N_Ctrl	Abundances (Grouped): 15N_Exp	Abundances (Grouped) CV [%]: 14N_Ctrl	Abundances (Grouped) CV [%]: 15N_Exp	Precursor Quan Result ID	Quan Info	Quan Channel	Confidence (by Search Engine): Sequest HT	Percolator q-Value (by Search Engine): Sequest HT	Percolator PEP (by Search Engine): Sequest HT	XCorr (by Search Engine): Sequest HT	Top Apex RT [min]	Quan Usage
	FALSE	High	FGGLSYLNTTSLADDGAHR	1xLabel:15N(4) [R19]; 16xLabel:15N(1) [F1; G2; G3; L4; S5; Y6; L7; T9; T10; S11; L12; A13; D14; D15; G16; A17]; 1xLabel:15N(3) [H18]; 1xLabel:15N(1)+Deam [N8]	0.000635189	0	1	1	3	K0SAP9	0	2019.87	100			137367		2.35	48		Heavy	High	0	0.001132	5.27	67.41	Used
		Checked	Confidence	Identifying Node	PSM Ambiguity	Annotated Sequence	Modifications	# Protein Groups	# Proteins	Master Protein Accessions	Protein Accessions	# Missed Cleavages	Charge	DeltaScore	DeltaCn	Rank	Search Engine Rank	m/z [Da]	MH+ [Da]	Theo. MH+ [Da]	DeltaM [ppm]	Deltam/z [Da]	Activation Type	MS Order	Isolation Interference [%]	Ion Inject Time [ms]	RT [min]	First Scan	Spectrum File	File ID	Quan Info	Quan Channel	XCorr	Percolator q-Value	Percolator PEP	Precursor Abundance	Apex RT [min]	Precursor Quan Result ID
		FALSE	High	Sequest HT (B14)	Selected	fgglsylnttsladdgahr	F1(Label:15N(1)); G2(Label:15N(1)); G3(Label:15N(1)); L4(Label:15N(1)); S5(Label:15N(1)); Y6(Label:15N(1)); L7(Label:15N(1)); N8(Label:15N(1)+Deam); T9(Label:15N(1)); T10(Label:15N(1)); S11(Label:15N(1)); L12(Label:15N(1)); A13(Label:15N(1)); D14(Label:15N(1)); D15(Label:15N(1)); G16(Label:15N(1)); A17(Label:15N(1)); H18(Label:15N(3)); R19(Label:15N(4))	1	1	K0SAP9	K0SAP9	0	3	0.0778	0	1	1	673.961	2019.87	2019.87	-0.07	-5e-05	HCD (High Energy Collision Dissociation)	MS2	12.42	250	66.8705	5556	150729_0583_073_S01_HCD.raw	F5		Heavy	5.27	0	0.001132	88197.4	66.86
		FALSE	High	Sequest HT (B14)	Selected	fgglsylnttsladdgahr	F1(Label:15N(1)); G2(Label:15N(1)); G3(Label:15N(1)); L4(Label:15N(1)); S5(Label:15N(1)); Y6(Label:15N(1)); L7(Label:15N(1)); N8(Label:15N(1)+Deam); T9(Label:15N(1)); T10(Label:15N(1)); S11(Label:15N(1)); L12(Label:15N(1)); A13(Label:15N(1)); D14(Label:15N(1)); D15(Label:15N(1)); G16(Label:15N(1)); A17(Label:15N(1)); H18(Label:15N(3)); R19(Label:15N(4))	1	1	K0SAP9	K0SAP9	0	2	0.0887	0	1	1	1010.44	2019.87	2019.87	-0.34	-0.00034	HCD (High Energy Collision Dissociation)	MS2	10.8687	250	66.8011	5549	150729_0583_073_S01_HCD.raw	F5		Heavy	4.51	0	0.007325	51476.2	66.83
		FALSE	High	Sequest HT (A12)	Unambiguous	fgglsylnttsladdgahr	F1(Label:15N(1)); G2(Label:15N(1)); G3(Label:15N(1)); L4(Label:15N(1)); S5(Label:15N(1)); Y6(Label:15N(1)); L7(Label:15N(1)); N8(Label:15N(1)+Deam); T9(Label:15N(1)); T10(Label:15N(1)); S11(Label:15N(1)); L12(Label:15N(1)); A13(Label:15N(1)); D14(Label:15N(1)); D15(Label:15N(1)); G16(Label:15N(1)); A17(Label:15N(1)); H18(Label:15N(3)); R19(Label:15N(4))	1	1	K0SAP9	K0SAP9	0	3	0.4594	0	1	2	673.962	2019.87	2019.87	0.66	0.00044	CID (Collision Induced Dissociation)	MS2	2.93306	71.97	67.8676	7162	150729_0583_073_S01_CID.raw	F4		Heavy	2.83	0	0.006266	129162	67.96
	FALSE	High	FGGLSYLNTTSLADDGAHR	1xLabel:15N(4) [R19]; 16xLabel:15N(1) [F1; G2; G3; L4; S5; Y6; L7; T9; T10; S11; L12; A13; D14; D15; G16; A17]; 1xLabel:15N(2) [N8]; 1xLabel:15N(3) [H18]	0.0108102	0	1	1	1	K0SAP9	0	2019.88	100			106732		26.65	49		Heavy	High	0	0.006164	2.83	67.41	Used
		Checked	Confidence	Identifying Node	PSM Ambiguity	Annotated Sequence	Modifications	# Protein Groups	# Proteins	Master Protein Accessions	Protein Accessions	# Missed Cleavages	Charge	DeltaScore	DeltaCn	Rank	Search Engine Rank	m/z [Da]	MH+ [Da]	Theo. MH+ [Da]	DeltaM [ppm]	Deltam/z [Da]	Activation Type	MS Order	Isolation Interference [%]	Ion Inject Time [ms]	RT [min]	First Scan	Spectrum File	File ID	Quan Info	Quan Channel	XCorr	Percolator q-Value	Percolator PEP	Precursor Abundance	Apex RT [min]	Precursor Quan Result ID
		FALSE	High	Sequest HT (A12)	Unambiguous	fgglsylnttsladdgahr	F1(Label:15N(1)); G2(Label:15N(1)); G3(Label:15N(1)); L4(Label:15N(1)); S5(Label:15N(1)); Y6(Label:15N(1)); L7(Label:15N(1)); N8(Label:15N(2)); T9(Label:15N(1)); T10(Label:15N(1)); S11(Label:15N(1)); L12(Label:15N(1)); A13(Label:15N(1)); D14(Label:15N(1)); D15(Label:15N(1)); G16(Label:15N(1)); A17(Label:15N(1)); H18(Label:15N(3)); R19(Label:15N(4))	1	1	K0SAP9	K0SAP9	0	3	0.4594	0	1	1	673.962	2019.87	2019.88	-5.79	-0.0039	CID (Collision Induced Dissociation)	MS2	2.93306	71.97	67.8676	7162	150729_0583_073_S01_CID.raw	F4		Heavy	2.83	0	0.006164	129162	67.96	35
	FALSE	High	FGGLSYLNTTSLADDGAHR	1xDeamidated [N8]	0.141109	0	1	1	1	K0SAP9	0	1995.94	0.01		38975.5		10.29		47		Light	High	0	0.1505	2.67	67.44	Used
		Checked	Confidence	Identifying Node	PSM Ambiguity	Annotated Sequence	Modifications	# Protein Groups	# Proteins	Master Protein Accessions	Protein Accessions	# Missed Cleavages	Charge	DeltaScore	DeltaCn	Rank	Search Engine Rank	m/z [Da]	MH+ [Da]	Theo. MH+ [Da]	DeltaM [ppm]	Deltam/z [Da]	Activation Type	MS Order	Isolation Interference [%]	Ion Inject Time [ms]	RT [min]	First Scan	Spectrum File	File ID	Quan Info	Quan Channel	XCorr	Percolator q-Value	Percolator PEP	Precursor Abundance	Apex RT [min]	Precursor Quan Result ID
		FALSE	High	Sequest HT (A2)	Selected	FGGLSYLnTTSLADDGAHR	N8(Deamidated)	1	1	K0SAP9	K0SAP9	0	3	0.4981	0	1	1	665.985	1995.94	1995.94	0.33	0.00022	CID (Collision Induced Dissociation)	MS2	7.80242	90.016	67.9512	7174	150729_0583_073_S01_CID.raw	F4		Light	2.67	0	0.1505	41923.3	67.99
FALSE	High	Master Protein	K0RBF4	Uncharacterized protein OS=Thalassiosira oceanica GN=THAOC_37707 PE=4 SV=1	0	7.782	4	2	11	2	1	926	98.3	4.78	43.95	2	0.01		964448		2.83
	Checked	Confidence	Sequence	Modifications	Qvality PEP	Qvality q-value	# Protein Groups	# Proteins	# PSMs	Master Protein Accessions	# Missed Cleavages	Theo. MH+ [Da]	Abundance Ratio: (15N_Exp) / (14N_Ctrl)	Abundance Ratio Variability [%]: (15N_Exp) / (14N_Ctrl)	Abundances (Grouped): 14N_Ctrl	Abundances (Grouped): 15N_Exp	Abundances (Grouped) CV [%]: 14N_Ctrl	Abundances (Grouped) CV [%]: 15N_Exp	Precursor Quan Result ID	Quan Info	Quan Channel	Confidence (by Search Engine): Sequest HT	Percolator q-Value (by Search Engine): Sequest HT	Percolator PEP (by Search Engine): Sequest HT	XCorr (by Search Engine): Sequest HT	Top Apex RT [min]	Quan Usage
	FALSE	High	FTDADGVTPLMNAAENGTAAVLK	1xDeamidated [N]; 1xOxidation [M11]	0.00019429	0	1	1	9	K0RBF4	0	2323.11	0.01		373937		5.21		51		Light	High	0	0.006123	6.07	71.27	Used
		Checked	Confidence	Identifying Node	PSM Ambiguity	Annotated Sequence	Modifications	# Protein Groups	# Proteins	Master Protein Accessions	Protein Accessions	# Missed Cleavages	Charge	DeltaScore	DeltaCn	Rank	Search Engine Rank	m/z [Da]	MH+ [Da]	Theo. MH+ [Da]	DeltaM [ppm]	Deltam/z [Da]	Activation Type	MS Order	Isolation Interference [%]	Ion Inject Time [ms]	RT [min]	First Scan	Spectrum File	File ID	Quan Info	Quan Channel	XCorr	Percolator q-Value	Percolator PEP	Precursor Abundance	Apex RT [min]	Precursor Quan Result ID
		FALSE	High	Sequest HT (B6)	Selected	FTDADGVTPLmNAAEnGTAAVLK	M11(Oxidation); N16(Deamidated)	1	1	K0RBF4	K0RBF4	0	3	0.1839	0	1	1	775.042	2323.11	2323.11	-0.03	-2e-05	HCD (High Energy Collision Dissociation)	MS2	0	250	71.9742	6132	150729_0583_073_S01_HCD.raw	F5		Light	4.73	0	0.1385	94486.4	72.08
		FALSE	High	Sequest HT (B6)	Selected	FTDADGVTPLmNAAEnGTAAVLK	M11(Oxidation); N16(Deamidated)	1	1	K0RBF4	K0RBF4	0	2	0.1552	0	1	1	1162.06	2323.11	2323.11	-0.05	-5e-05	HCD (High Energy Collision Dissociation)	MS2	0	250	71.9569	6130	150729_0583_073_S01_HCD.raw	F5		Light	4.06	0	0.001695	68891.2	72.03
		FALSE	High	Sequest HT (B6)	Selected	FTDADGVTPLmNAAEnGTAAVLK	M11(Oxidation); N16(Deamidated)	1	1	K0RBF4	K0RBF4	0	2	0.1641	0	1	1	1162.06	2323.11	2323.11	0.37	0.00043	HCD (High Energy Collision Dissociation)	MS2	0	250	71.1274	6035	150729_0583_073_S01_HCD.raw	F5		Light	4.57	0	0.002821	84852.7	71.18
		FALSE	High	Sequest HT (B6)	Selected	FTDADGVTPLmNAAEnGTAAVLK	M11(Oxidation); N16(Deamidated)	1	1	K0RBF4	K0RBF4	0	3	0.2018	0	1	1	775.043	2323.11	2323.11	0.68	0.00053	HCD (High Energy Collision Dissociation)	MS2	13.2883	250	71.005	6021	150729_0583_073_S01_HCD.raw	F5		Light	4.36	0	0.1224	139733	71.16
		FALSE	High	Sequest HT (A2)	Selected	FTDADGVTPLmNAAEnGTAAVLK	M11(Oxidation); N16(Deamidated)	1	1	K0RBF4	K0RBF4	0	2	0.0758	0	1	1	1162.06	2323.11	2323.11	-0.15	-0.00018	CID (Collision Induced Dissociation)	MS2	0	66.616	72.2453	7912	150729_0583_073_S01_CID.raw	F4		Light	6.07	0	0.006123	61319.9	72.38
		FALSE	High	Sequest HT (A2)	Unambiguous	FTDADGVTPLmnAAENGTAAVLK	M11(Oxidation); N12(Deamidated)	1	1	K0RBF4	K0RBF4	0	3		0.029	2	2	775.042	2323.11	2323.11	-0.58	-0.00045	CID (Collision Induced Dissociation)	MS2	0	92.283	72.1643	7892	150729_0583_073_S01_CID.raw	F4		Light	4.02	0	0.001969	137844	72.33
		FALSE	High	Sequest HT (A2)	Selected	FTDADGVTPLmNAAEnGTAAVLK	M11(Oxidation); N16(Deamidated)	1	1	K0RBF4	K0RBF4	0	2	0.0842	0	1	1	1162.06	2323.11	2323.11	-0.57	-0.00067	CID (Collision Induced Dissociation)	MS2	4.68286	100	71.3109	7733	150729_0583_073_S01_CID.raw	F4		Light	4.75	0	0.01045	38325	71.38
		FALSE	High	Sequest HT (A2)	Selected	FTDADGVTPLmNAAEnGTAAVLK	M11(Oxidation); N16(Deamidated)	1	1	K0RBF4	K0RBF4	0	3	0.2197	0	1	1	775.042	2323.11	2323.11	-0.82	-0.00063	CID (Collision Induced Dissociation)	MS2	4.98248	76.678	71.2425	7718	150729_0583_073_S01_CID.raw	F4		Light	4.46	0	0.002894	122929	71.38
		FALSE	High	Sequest HT (A2)	Unambiguous	FTDADGVTPLmNAAEnGTAAVLK	M11(Oxidation); N16(Deamidated)	1	1	K0RBF4	K0RBF4	0	3	0.029	0	1	1	775.042	2323.11	2323.11	-0.58	-0.00045	CID (Collision Induced Dissociation)	MS2	0	92.283	72.1643	7892	150729_0583_073_S01_CID.raw	F4		Light	4.14	0	0.0005872	137844	72.33
	FALSE	High	GMLNVTEALLEK	1xDeamidated [N4]; 1xOxidation [M2]	0.00893206	0	1	1	2	K0RBF4	0	1334.69	0.01		590425		1.32		63		Light	High	0	0.01661	3.46	68.95	Used
		Checked	Confidence	Identifying Node	PSM Ambiguity	Annotated Sequence	Modifications	# Protein Groups	# Proteins	Master Protein Accessions	Protein Accessions	# Missed Cleavages	Charge	DeltaScore	DeltaCn	Rank	Search Engine Rank	m/z [Da]	MH+ [Da]	Theo. MH+ [Da]	DeltaM [ppm]	Deltam/z [Da]	Activation Type	MS Order	Isolation Interference [%]	Ion Inject Time [ms]	RT [min]	First Scan	Spectrum File	File ID	Quan Info	Quan Channel	XCorr	Percolator q-Value	Percolator PEP	Precursor Abundance	Apex RT [min]	Precursor Quan Result ID
		FALSE	High	Sequest HT (B6)	Selected	GmLnVTEALLEK	M2(Oxidation); N4(Deamidated)	1	1	K0RBF4	K0RBF4	0	2	0.5954	0	1	1	667.847	1334.69	1334.69	-0.38	-0.00025	HCD (High Energy Collision Dissociation)	MS2	25.4571	185.397	68.8397	5771	150729_0583_073_S01_HCD.raw	F5		Light	3.46	0	0.01661	595976	68.86
		FALSE	High	Sequest HT (A2)	Selected	GmLnVTEALLEK	M2(Oxidation); N4(Deamidated)	1	1	K0RBF4	K0RBF4	0	2	0.4478	0	1	1	667.847	1334.69	1334.69	-0.01	-1e-05	CID (Collision Induced Dissociation)	MS2	41.2933	90.042	68.9201	7321	150729_0583_073_S01_CID.raw	F4		Light	3.35	0	0.1352	584926	69.05
FALSE	High	Master Protein Candidate	K0SBR4	Uncharacterized protein OS=Thalassiosira oceanica GN=THAOC_16641 PE=4 SV=1	0	7.378	7	2	9	2	1	356	40	6.95	22.92	2			40568.1	84847.2	7.65	16.24
	Checked	Confidence	Sequence	Modifications	Qvality PEP	Qvality q-value	# Protein Groups	# Proteins	# PSMs	Master Protein Accessions	# Missed Cleavages	Theo. MH+ [Da]	Abundance Ratio: (15N_Exp) / (14N_Ctrl)	Abundance Ratio Variability [%]: (15N_Exp) / (14N_Ctrl)	Abundances (Grouped): 14N_Ctrl	Abundances (Grouped): 15N_Exp	Abundances (Grouped) CV [%]: 14N_Ctrl	Abundances (Grouped) CV [%]: 15N_Exp	Precursor Quan Result ID	Quan Info	Quan Channel	Confidence (by Search Engine): Sequest HT	Percolator q-Value (by Search Engine): Sequest HT	Percolator PEP (by Search Engine): Sequest HT	XCorr (by Search Engine): Sequest HT	Top Apex RT [min]	Quan Usage
	FALSE	High	SNTTFLNDTIEETIAR	2xDeamidated [N2; N7]	0.0223732	0	1	2	2	K0SLJ1	0	1826.87	0.01		40568.1		7.65		200		Light	High	0	0.08828	4.95	81.35	Used
		Checked	Confidence	Identifying Node	PSM Ambiguity	Annotated Sequence	Modifications	# Protein Groups	# Proteins	Master Protein Accessions	Protein Accessions	# Missed Cleavages	Charge	DeltaScore	DeltaCn	Rank	Search Engine Rank	m/z [Da]	MH+ [Da]	Theo. MH+ [Da]	DeltaM [ppm]	Deltam/z [Da]	Activation Type	MS Order	Isolation Interference [%]	Ion Inject Time [ms]	RT [min]	First Scan	Spectrum File	File ID	Quan Info	Quan Channel	XCorr	Percolator q-Value	Percolator PEP	Precursor Abundance	Apex RT [min]	Precursor Quan Result ID
		FALSE	High	Sequest HT (B6)	Selected	SnTTFLnDTIEETIAR	N2(Deamidated); N7(Deamidated)	1	2	K0SLJ1	K0SBR4; K0SLJ1	0	2	0.7723	0	1	1	913.937	1826.87	1826.87	0.32	0.00029	HCD (High Energy Collision Dissociation)	MS2	5.2105	250	81.2834	7191	150729_0583_073_S01_HCD.raw	F5		Light	3.47	0	0.03728	38429.7	81.29
		FALSE	High	Sequest HT (A2)	Selected	SnTTFLnDTIEETIAR	N2(Deamidated); N7(Deamidated)	1	2	K0SLJ1	K0SBR4; K0SLJ1	0	2	0.5879	0	1	1	913.937	1826.87	1826.87	0.72	0.00066	CID (Collision Induced Dissociation)	MS2	4.719	100	81.3918	9687	150729_0583_073_S01_CID.raw	F4		Light	4.95	0	0.08828	42825.5	81.41
	FALSE	High	SNTTFLNDTIEETIAR	1xLabel:15N(4) [R16]; 13xLabel:15N(1) [S1; T3; T4; F5; L6; D8; T9; I10; E11; E12; T13; I14; A15]; 2xLabel:15N(1)+Deam [N2; N7]	0.00131027	0	1	2	2	K0SLJ1	0	1845.81	100			42423.6		16.24	201		Heavy	High	0	0.005237	4.68	81.32	Used
		Checked	Confidence	Identifying Node	PSM Ambiguity	Annotated Sequence	Modifications	# Protein Groups	# Proteins	Master Protein Accessions	Protein Accessions	# Missed Cleavages	Charge	DeltaScore	DeltaCn	Rank	Search Engine Rank	m/z [Da]	MH+ [Da]	Theo. MH+ [Da]	DeltaM [ppm]	Deltam/z [Da]	Activation Type	MS Order	Isolation Interference [%]	Ion Inject Time [ms]	RT [min]	First Scan	Spectrum File	File ID	Quan Info	Quan Channel	XCorr	Percolator q-Value	Percolator PEP	Precursor Abundance	Apex RT [min]	Precursor Quan Result ID
		FALSE	High	Sequest HT (A12)	Unambiguous	snttflndtieetiar	S1(Label:15N(1)); N2(Label:15N(1)+Deam); T3(Label:15N(1)); T4(Label:15N(1)); F5(Label:15N(1)); L6(Label:15N(1)); N7(Label:15N(1)+Deam); D8(Label:15N(1)); T9(Label:15N(1)); I10(Label:15N(1)); E11(Label:15N(1)); E12(Label:15N(1)); T13(Label:15N(1)); I14(Label:15N(1)); A15(Label:15N(1)); R16(Label:15N(4))	1	2	K0SLJ1	K0SBR4; K0SLJ1	0	2		0.0085	3	3	923.409	1845.81	1845.81	0.81	0.00075	CID (Collision Induced Dissociation)	MS2	6.53407	100	81.3661	9683	150729_0583_073_S01_CID.raw	F4		Heavy	4.68	0	0.005237	47609.8	81.38
		FALSE	High	Sequest HT (B14)	Unambiguous	snttflndtieetiar	S1(Label:15N(1)); N2(Label:15N(1)+Deam); T3(Label:15N(1)); T4(Label:15N(1)); F5(Label:15N(1)); L6(Label:15N(1)); N7(Label:15N(1)+Deam); D8(Label:15N(1)); T9(Label:15N(1)); I10(Label:15N(1)); E11(Label:15N(1)); E12(Label:15N(1)); T13(Label:15N(1)); I14(Label:15N(1)); A15(Label:15N(1)); R16(Label:15N(4))	1	2	K0SLJ1	K0SBR4; K0SLJ1	0	2	0.0054	0	1	1	923.409	1845.81	1845.81	0.75	0.00069	HCD (High Energy Collision Dissociation)	MS2	6.00487	250	81.2631	7189	150729_0583_073_S01_HCD.raw	F5		Heavy	3.68	0	0.00211	37802.3	81.27
	FALSE	High	SNTTFLNDTIEETIAR	1xLabel:15N(4) [R16]; 13xLabel:15N(1) [S1; T3; T4; F5; L6; D8; T9; I10; E11; E12; T13; I14; A15]; 1xLabel:15N(2) [N]; 1xLabel:15N(1)+Deam [N]	0.00131027	0	1	2	3	K0SLJ1	0	1845.82	100			42423.6		16.24	202		Heavy	High	0	0.004871	4.72	81.32	Used
		Checked	Confidence	Identifying Node	PSM Ambiguity	Annotated Sequence	Modifications	# Protein Groups	# Proteins	Master Protein Accessions	Protein Accessions	# Missed Cleavages	Charge	DeltaScore	DeltaCn	Rank	Search Engine Rank	m/z [Da]	MH+ [Da]	Theo. MH+ [Da]	DeltaM [ppm]	Deltam/z [Da]	Activation Type	MS Order	Isolation Interference [%]	Ion Inject Time [ms]	RT [min]	First Scan	Spectrum File	File ID	Quan Info	Quan Channel	XCorr	Percolator q-Value	Percolator PEP	Precursor Abundance	Apex RT [min]	Precursor Quan Result ID
		FALSE	High	Sequest HT (A12)	Unambiguous	snttflndtieetiar	S1(Label:15N(1)); N2(Label:15N(2)); T3(Label:15N(1)); T4(Label:15N(1)); F5(Label:15N(1)); L6(Label:15N(1)); N7(Label:15N(1)+Deam); D8(Label:15N(1)); T9(Label:15N(1)); I10(Label:15N(1)); E11(Label:15N(1)); E12(Label:15N(1)); T13(Label:15N(1)); I14(Label:15N(1)); A15(Label:15N(1)); R16(Label:15N(4))	1	2	K0SLJ1	K0SBR4; K0SLJ1	0	2	0.0085	0	1	2	923.409	1845.81	1845.82	-6.24	-0.00576	CID (Collision Induced Dissociation)	MS2	6.53407	100	81.3661	9683	150729_0583_073_S01_CID.raw	F4		Heavy	4.72	0	0.004983	47609.8	81.38
		FALSE	High	Sequest HT (A12)	Unambiguous	snttflndtieetiar	S1(Label:15N(1)); N2(Label:15N(1)+Deam); T3(Label:15N(1)); T4(Label:15N(1)); F5(Label:15N(1)); L6(Label:15N(1)); N7(Label:15N(2)); D8(Label:15N(1)); T9(Label:15N(1)); I10(Label:15N(1)); E11(Label:15N(1)); E12(Label:15N(1)); T13(Label:15N(1)); I14(Label:15N(1)); A15(Label:15N(1)); R16(Label:15N(4))	1	2	K0SLJ1	K0SBR4; K0SLJ1	0	2	0.0085	0	1	1	923.409	1845.81	1845.82	-6.24	-0.00576	CID (Collision Induced Dissociation)	MS2	6.53407	100	81.3661	9683	150729_0583_073_S01_CID.raw	F4		Heavy	4.72	0	0.004871	47609.8	81.38
		FALSE	High	Sequest HT (B14)	Unambiguous	snttflndtieetiar	S1(Label:15N(1)); N2(Label:15N(2)); T3(Label:15N(1)); T4(Label:15N(1)); F5(Label:15N(1)); L6(Label:15N(1)); N7(Label:15N(1)+Deam); D8(Label:15N(1)); T9(Label:15N(1)); I10(Label:15N(1)); E11(Label:15N(1)); E12(Label:15N(1)); T13(Label:15N(1)); I14(Label:15N(1)); A15(Label:15N(1)); R16(Label:15N(4))	1	2	K0SLJ1	K0SBR4; K0SLJ1	0	2		0.0054	2	2	923.409	1845.81	1845.82	-6.31	-0.00582	HCD (High Energy Collision Dissociation)	MS2	6.00487	250	81.2631	7189	150729_0583_073_S01_HCD.raw	F5		Heavy	3.66	0	0.00211	37802.3	81.27
	FALSE	High	STNDTIDLIR	1xDeamidated [N3]	0.221733	0	1	2	2	K0SLJ1	0	1148.58							210	No Quan Values	Light	High	0	0.2775	3.12		Not Used
		Checked	Confidence	Identifying Node	PSM Ambiguity	Annotated Sequence	Modifications	# Protein Groups	# Proteins	Master Protein Accessions	Protein Accessions	# Missed Cleavages	Charge	DeltaScore	DeltaCn	Rank	Search Engine Rank	m/z [Da]	MH+ [Da]	Theo. MH+ [Da]	DeltaM [ppm]	Deltam/z [Da]	Activation Type	MS Order	Isolation Interference [%]	Ion Inject Time [ms]	RT [min]	First Scan	Spectrum File	File ID	Quan Info	Quan Channel	XCorr	Percolator q-Value	Percolator PEP	Precursor Abundance	Apex RT [min]	Precursor Quan Result ID
		FALSE	High	Sequest HT (B6)	Selected	STnDTIDLIR	N3(Deamidated)	1	2	K0SLJ1	K0SBR4; K0SLJ1	0	2	0.5481	0	1	1	574.793	1148.58	1148.58	-0.5	-0.00029	HCD (High Energy Collision Dissociation)	MS2	39.088	250	59.9445	4879	150729_0583_073_S01_HCD.raw	F5		Light	3.12	0	0.2775
		FALSE	High	Sequest HT (A2)	Selected	STnDTIDLIR	N3(Deamidated)	1	2	K0SLJ1	K0SBR4; K0SLJ1	0	2	0.4564	0	1	1	574.793	1148.58	1148.58	-0.5	-0.00029	CID (Collision Induced Dissociation)	MS2	39.7477	84.239	59.7318	6163	150729_0583_073_S01_CID.raw	F4		Light	2.98	0	0.2525
FALSE	High	Master Protein	K0SLJ1	Uncharacterized protein OS=Thalassiosira oceanica GN=THAOC_13263 PE=4 SV=1	0	7.378	7	2	9	2	1	357	40.2	6.73	22.92	2			40568.1	84847.2	7.65	16.24
	Checked	Confidence	Sequence	Modifications	Qvality PEP	Qvality q-value	# Protein Groups	# Proteins	# PSMs	Master Protein Accessions	# Missed Cleavages	Theo. MH+ [Da]	Abundance Ratio: (15N_Exp) / (14N_Ctrl)	Abundance Ratio Variability [%]: (15N_Exp) / (14N_Ctrl)	Abundances (Grouped): 14N_Ctrl	Abundances (Grouped): 15N_Exp	Abundances (Grouped) CV [%]: 14N_Ctrl	Abundances (Grouped) CV [%]: 15N_Exp	Precursor Quan Result ID	Quan Info	Quan Channel	Confidence (by Search Engine): Sequest HT	Percolator q-Value (by Search Engine): Sequest HT	Percolator PEP (by Search Engine): Sequest HT	XCorr (by Search Engine): Sequest HT	Top Apex RT [min]	Quan Usage
	FALSE	High	SNTTFLNDTIEETIAR	2xDeamidated [N2; N7]	0.0223732	0	1	2	2	K0SLJ1	0	1826.87	0.01		40568.1		7.65		200		Light	High	0	0.08828	4.95	81.35	Used
		Checked	Confidence	Identifying Node	PSM Ambiguity	Annotated Sequence	Modifications	# Protein Groups	# Proteins	Master Protein Accessions	Protein Accessions	# Missed Cleavages	Charge	DeltaScore	DeltaCn	Rank	Search Engine Rank	m/z [Da]	MH+ [Da]	Theo. MH+ [Da]	DeltaM [ppm]	Deltam/z [Da]	Activation Type	MS Order	Isolation Interference [%]	Ion Inject Time [ms]	RT [min]	First Scan	Spectrum File	File ID	Quan Info	Quan Channel	XCorr	Percolator q-Value	Percolator PEP	Precursor Abundance	Apex RT [min]	Precursor Quan Result ID
		FALSE	High	Sequest HT (B6)	Selected	SnTTFLnDTIEETIAR	N2(Deamidated); N7(Deamidated)	1	2	K0SLJ1	K0SBR4; K0SLJ1	0	2	0.7723	0	1	1	913.937	1826.87	1826.87	0.32	0.00029	HCD (High Energy Collision Dissociation)	MS2	5.2105	250	81.2834	7191	150729_0583_073_S01_HCD.raw	F5		Light	3.47	0	0.03728	38429.7	81.29
		FALSE	High	Sequest HT (A2)	Selected	SnTTFLnDTIEETIAR	N2(Deamidated); N7(Deamidated)	1	2	K0SLJ1	K0SBR4; K0SLJ1	0	2	0.5879	0	1	1	913.937	1826.87	1826.87	0.72	0.00066	CID (Collision Induced Dissociation)	MS2	4.719	100	81.3918	9687	150729_0583_073_S01_CID.raw	F4		Light	4.95	0	0.08828	42825.5	81.41
	FALSE	High	SNTTFLNDTIEETIAR	1xLabel:15N(4) [R16]; 13xLabel:15N(1) [S1; T3; T4; F5; L6; D8; T9; I10; E11; E12; T13; I14; A15]; 2xLabel:15N(1)+Deam [N2; N7]	0.00131027	0	1	2	2	K0SLJ1	0	1845.81	100			42423.6		16.24	201		Heavy	High	0	0.005237	4.68	81.32	Used
		Checked	Confidence	Identifying Node	PSM Ambiguity	Annotated Sequence	Modifications	# Protein Groups	# Proteins	Master Protein Accessions	Protein Accessions	# Missed Cleavages	Charge	DeltaScore	DeltaCn	Rank	Search Engine Rank	m/z [Da]	MH+ [Da]	Theo. MH+ [Da]	DeltaM [ppm]	Deltam/z [Da]	Activation Type	MS Order	Isolation Interference [%]	Ion Inject Time [ms]	RT [min]	First Scan	Spectrum File	File ID	Quan Info	Quan Channel	XCorr	Percolator q-Value	Percolator PEP	Precursor Abundance	Apex RT [min]	Precursor Quan Result ID
		FALSE	High	Sequest HT (A12)	Unambiguous	snttflndtieetiar	S1(Label:15N(1)); N2(Label:15N(1)+Deam); T3(Label:15N(1)); T4(Label:15N(1)); F5(Label:15N(1)); L6(Label:15N(1)); N7(Label:15N(1)+Deam); D8(Label:15N(1)); T9(Label:15N(1)); I10(Label:15N(1)); E11(Label:15N(1)); E12(Label:15N(1)); T13(Label:15N(1)); I14(Label:15N(1)); A15(Label:15N(1)); R16(Label:15N(4))	1	2	K0SLJ1	K0SBR4; K0SLJ1	0	2		0.0085	3	3	923.409	1845.81	1845.81	0.81	0.00075	CID (Collision Induced Dissociation)	MS2	6.53407	100	81.3661	9683	150729_0583_073_S01_CID.raw	F4		Heavy	4.68	0	0.005237	47609.8	81.38
		FALSE	High	Sequest HT (B14)	Unambiguous	snttflndtieetiar	S1(Label:15N(1)); N2(Label:15N(1)+Deam); T3(Label:15N(1)); T4(Label:15N(1)); F5(Label:15N(1)); L6(Label:15N(1)); N7(Label:15N(1)+Deam); D8(Label:15N(1)); T9(Label:15N(1)); I10(Label:15N(1)); E11(Label:15N(1)); E12(Label:15N(1)); T13(Label:15N(1)); I14(Label:15N(1)); A15(Label:15N(1)); R16(Label:15N(4))	1	2	K0SLJ1	K0SBR4; K0SLJ1	0	2	0.0054	0	1	1	923.409	1845.81	1845.81	0.75	0.00069	HCD (High Energy Collision Dissociation)	MS2	6.00487	250	81.2631	7189	150729_0583_073_S01_HCD.raw	F5		Heavy	3.68	0	0.00211	37802.3	81.27
	FALSE	High	SNTTFLNDTIEETIAR	1xLabel:15N(4) [R16]; 13xLabel:15N(1) [S1; T3; T4; F5; L6; D8; T9; I10; E11; E12; T13; I14; A15]; 1xLabel:15N(2) [N]; 1xLabel:15N(1)+Deam [N]	0.00131027	0	1	2	3	K0SLJ1	0	1845.82	100			42423.6		16.24	202		Heavy	High	0	0.004871	4.72	81.32	Used
		Checked	Confidence	Identifying Node	PSM Ambiguity	Annotated Sequence	Modifications	# Protein Groups	# Proteins	Master Protein Accessions	Protein Accessions	# Missed Cleavages	Charge	DeltaScore	DeltaCn	Rank	Search Engine Rank	m/z [Da]	MH+ [Da]	Theo. MH+ [Da]	DeltaM [ppm]	Deltam/z [Da]	Activation Type	MS Order	Isolation Interference [%]	Ion Inject Time [ms]	RT [min]	First Scan	Spectrum File	File ID	Quan Info	Quan Channel	XCorr	Percolator q-Value	Percolator PEP	Precursor Abundance	Apex RT [min]	Precursor Quan Result ID
		FALSE	High	Sequest HT (A12)	Unambiguous	snttflndtieetiar	S1(Label:15N(1)); N2(Label:15N(2)); T3(Label:15N(1)); T4(Label:15N(1)); F5(Label:15N(1)); L6(Label:15N(1)); N7(Label:15N(1)+Deam); D8(Label:15N(1)); T9(Label:15N(1)); I10(Label:15N(1)); E11(Label:15N(1)); E12(Label:15N(1)); T13(Label:15N(1)); I14(Label:15N(1)); A15(Label:15N(1)); R16(Label:15N(4))	1	2	K0SLJ1	K0SBR4; K0SLJ1	0	2	0.0085	0	1	2	923.409	1845.81	1845.82	-6.24	-0.00576	CID (Collision Induced Dissociation)	MS2	6.53407	100	81.3661	9683	150729_0583_073_S01_CID.raw	F4		Heavy	4.72	0	0.004983	47609.8	81.38
		FALSE	High	Sequest HT (A12)	Unambiguous	snttflndtieetiar	S1(Label:15N(1)); N2(Label:15N(1)+Deam); T3(Label:15N(1)); T4(Label:15N(1)); F5(Label:15N(1)); L6(Label:15N(1)); N7(Label:15N(2)); D8(Label:15N(1)); T9(Label:15N(1)); I10(Label:15N(1)); E11(Label:15N(1)); E12(Label:15N(1)); T13(Label:15N(1)); I14(Label:15N(1)); A15(Label:15N(1)); R16(Label:15N(4))	1	2	K0SLJ1	K0SBR4; K0SLJ1	0	2	0.0085	0	1	1	923.409	1845.81	1845.82	-6.24	-0.00576	CID (Collision Induced Dissociation)	MS2	6.53407	100	81.3661	9683	150729_0583_073_S01_CID.raw	F4		Heavy	4.72	0	0.004871	47609.8	81.38
		FALSE	High	Sequest HT (B14)	Unambiguous	snttflndtieetiar	S1(Label:15N(1)); N2(Label:15N(2)); T3(Label:15N(1)); T4(Label:15N(1)); F5(Label:15N(1)); L6(Label:15N(1)); N7(Label:15N(1)+Deam); D8(Label:15N(1)); T9(Label:15N(1)); I10(Label:15N(1)); E11(Label:15N(1)); E12(Label:15N(1)); T13(Label:15N(1)); I14(Label:15N(1)); A15(Label:15N(1)); R16(Label:15N(4))	1	2	K0SLJ1	K0SBR4; K0SLJ1	0	2		0.0054	2	2	923.409	1845.81	1845.82	-6.31	-0.00582	HCD (High Energy Collision Dissociation)	MS2	6.00487	250	81.2631	7189	150729_0583_073_S01_HCD.raw	F5		Heavy	3.66	0	0.00211	37802.3	81.27
	FALSE	High	STNDTIDLIR	1xDeamidated [N3]	0.221733	0	1	2	2	K0SLJ1	0	1148.58							210	No Quan Values	Light	High	0	0.2775	3.12		Not Used
		Checked	Confidence	Identifying Node	PSM Ambiguity	Annotated Sequence	Modifications	# Protein Groups	# Proteins	Master Protein Accessions	Protein Accessions	# Missed Cleavages	Charge	DeltaScore	DeltaCn	Rank	Search Engine Rank	m/z [Da]	MH+ [Da]	Theo. MH+ [Da]	DeltaM [ppm]	Deltam/z [Da]	Activation Type	MS Order	Isolation Interference [%]	Ion Inject Time [ms]	RT [min]	First Scan	Spectrum File	File ID	Quan Info	Quan Channel	XCorr	Percolator q-Value	Percolator PEP	Precursor Abundance	Apex RT [min]	Precursor Quan Result ID
		FALSE	High	Sequest HT (B6)	Selected	STnDTIDLIR	N3(Deamidated)	1	2	K0SLJ1	K0SBR4; K0SLJ1	0	2	0.5481	0	1	1	574.793	1148.58	1148.58	-0.5	-0.00029	HCD (High Energy Collision Dissociation)	MS2	39.088	250	59.9445	4879	150729_0583_073_S01_HCD.raw	F5		Light	3.12	0	0.2775
		FALSE	High	Sequest HT (A2)	Selected	STnDTIDLIR	N3(Deamidated)	1	2	K0SLJ1	K0SBR4; K0SLJ1	0	2	0.4564	0	1	1	574.793	1148.58	1148.58	-0.5	-0.00029	CID (Collision Induced Dissociation)	MS2	39.7477	84.239	59.7318	6163	150729_0583_073_S01_CID.raw	F4		Light	2.98	0	0.2525
FALSE	High	Master Protein	K0R4T9	Uncharacterized protein (Fragment) OS=Thalassiosira oceanica GN=THAOC_34531 PE=4 SV=1	0	7.208	6	1	6	1	1	251	27.9	4.72	14.64	1			49985	282571		18.84
	Checked	Confidence	Sequence	Modifications	Qvality PEP	Qvality q-value	# Protein Groups	# Proteins	# PSMs	Master Protein Accessions	# Missed Cleavages	Theo. MH+ [Da]	Abundance Ratio: (15N_Exp) / (14N_Ctrl)	Abundance Ratio Variability [%]: (15N_Exp) / (14N_Ctrl)	Abundances (Grouped): 14N_Ctrl	Abundances (Grouped): 15N_Exp	Abundances (Grouped) CV [%]: 14N_Ctrl	Abundances (Grouped) CV [%]: 15N_Exp	Precursor Quan Result ID	Quan Info	Quan Channel	Confidence (by Search Engine): Sequest HT	Percolator q-Value (by Search Engine): Sequest HT	Percolator PEP (by Search Engine): Sequest HT	XCorr (by Search Engine): Sequest HT	Top Apex RT [min]	Quan Usage
	FALSE	High	YGNATFVQDGLTLK	1xDeamidated [N3]	0.00250665	0	1	1	2	K0R4T9	0	1527.77	0.01		49985				245		Light	High	0	0.005051	4.29	68.55	Used
		Checked	Confidence	Identifying Node	PSM Ambiguity	Annotated Sequence	Modifications	# Protein Groups	# Proteins	Master Protein Accessions	Protein Accessions	# Missed Cleavages	Charge	DeltaScore	DeltaCn	Rank	Search Engine Rank	m/z [Da]	MH+ [Da]	Theo. MH+ [Da]	DeltaM [ppm]	Deltam/z [Da]	Activation Type	MS Order	Isolation Interference [%]	Ion Inject Time [ms]	RT [min]	First Scan	Spectrum File	File ID	Quan Info	Quan Channel	XCorr	Percolator q-Value	Percolator PEP	Precursor Abundance	Apex RT [min]	Precursor Quan Result ID
		FALSE	High	Sequest HT (B6)	Selected	YGnATFVQDGLTLK	N3(Deamidated)	1	1	K0R4T9	K0R4T9	0	2	0.8007	0	1	1	764.388	1527.77	1527.77	-0.63	-0.00048	HCD (High Energy Collision Dissociation)	MS2	2.56935	250	68.1672	5697	150729_0583_073_S01_HCD.raw	F5		Light	3.01	0	0.01448
		FALSE	High	Sequest HT (A2)	Selected	YGnATFVQDGLTLK	N3(Deamidated)	1	1	K0R4T9	K0R4T9	0	2	0.6084	0	1	1	764.388	1527.77	1527.77	0.09	7e-05	CID (Collision Induced Dissociation)	MS2	15.1067	100	68.5104	7251	150729_0583_073_S01_CID.raw	F4		Light	4.29	0	0.005051	49985	68.55
	FALSE	High	YGNATFVQDGLTLK	11xLabel:15N(1) [Y1; G2; A4; T5; F6; V7; D9; G10; L11; T12; L13]; 2xLabel:15N(2) [Q8; K14]; 1xLabel:15N(1)+Deam [N3]	0.00625755	0	1	1	2	K0R4T9	0	1543.72	100			141286		18.84	246		Heavy	High	0	0.003646	4.39	68.33	Used
		Checked	Confidence	Identifying Node	PSM Ambiguity	Annotated Sequence	Modifications	# Protein Groups	# Proteins	Master Protein Accessions	Protein Accessions	# Missed Cleavages	Charge	DeltaScore	DeltaCn	Rank	Search Engine Rank	m/z [Da]	MH+ [Da]	Theo. MH+ [Da]	DeltaM [ppm]	Deltam/z [Da]	Activation Type	MS Order	Isolation Interference [%]	Ion Inject Time [ms]	RT [min]	First Scan	Spectrum File	File ID	Quan Info	Quan Channel	XCorr	Percolator q-Value	Percolator PEP	Precursor Abundance	Apex RT [min]	Precursor Quan Result ID
		FALSE	High	Sequest HT (B14)	Unambiguous	ygnatfvqdgltlk	Y1(Label:15N(1)); G2(Label:15N(1)); N3(Label:15N(1)+Deam); A4(Label:15N(1)); T5(Label:15N(1)); F6(Label:15N(1)); V7(Label:15N(1)); Q8(Label:15N(2)); D9(Label:15N(1)); G10(Label:15N(1)); L11(Label:15N(1)); T12(Label:15N(1)); L13(Label:15N(1)); K14(Label:15N(2))	1	1	K0R4T9	K0R4T9	0	2	0.0138	0	1	1	772.364	1543.72	1543.72	0.06	5e-05	HCD (High Energy Collision Dissociation)	MS2	13.1928	250	68.05	5684	150729_0583_073_S01_HCD.raw	F5		Heavy	2.9	0	0.1852	161545	68.13
		FALSE	High	Sequest HT (A12)	Unambiguous	ygnatfvqdgltlk	Y1(Label:15N(1)); G2(Label:15N(1)); N3(Label:15N(1)+Deam); A4(Label:15N(1)); T5(Label:15N(1)); F6(Label:15N(1)); V7(Label:15N(1)); Q8(Label:15N(2)); D9(Label:15N(1)); G10(Label:15N(1)); L11(Label:15N(1)); T12(Label:15N(1)); L13(Label:15N(1)); K14(Label:15N(2))	1	1	K0R4T9	K0R4T9	0	2		0.0135	2	2	772.365	1543.72	1543.72	0.69	0.00054	CID (Collision Induced Dissociation)	MS2	6.79261	100	68.4291	7237	150729_0583_073_S01_CID.raw	F4		Heavy	4.39	0	0.003646	123567	68.54
	FALSE	High	YGNATFVQDGLTLK	11xLabel:15N(1) [Y1; G2; A4; T5; F6; V7; D9; G10; L11; T12; L13]; 3xLabel:15N(2) [N3; Q8; K14]	0.00575379	0	1	1	2	K0R4T9	0	1543.73	100			141286		18.84	247		Heavy	High	0	0.003361	4.45	68.33	Used
		Checked	Confidence	Identifying Node	PSM Ambiguity	Annotated Sequence	Modifications	# Protein Groups	# Proteins	Master Protein Accessions	Protein Accessions	# Missed Cleavages	Charge	DeltaScore	DeltaCn	Rank	Search Engine Rank	m/z [Da]	MH+ [Da]	Theo. MH+ [Da]	DeltaM [ppm]	Deltam/z [Da]	Activation Type	MS Order	Isolation Interference [%]	Ion Inject Time [ms]	RT [min]	First Scan	Spectrum File	File ID	Quan Info	Quan Channel	XCorr	Percolator q-Value	Percolator PEP	Precursor Abundance	Apex RT [min]	Precursor Quan Result ID
		FALSE	High	Sequest HT (B14)	Unambiguous	ygnatfvqdgltlk	Y1(Label:15N(1)); G2(Label:15N(1)); N3(Label:15N(2)); A4(Label:15N(1)); T5(Label:15N(1)); F6(Label:15N(1)); V7(Label:15N(1)); Q8(Label:15N(2)); D9(Label:15N(1)); G10(Label:15N(1)); L11(Label:15N(1)); T12(Label:15N(1)); L13(Label:15N(1)); K14(Label:15N(2))	1	1	K0R4T9	K0R4T9	0	2		0.0138	2	2	772.364	1543.72	1543.73	-8.37	-0.00646	HCD (High Energy Collision Dissociation)	MS2	13.1928	250	68.05	5684	150729_0583_073_S01_HCD.raw	F5		Heavy	2.86	0	0.1852	161545	68.13	31
		FALSE	High	Sequest HT (A12)	Unambiguous	ygnatfvqdgltlk	Y1(Label:15N(1)); G2(Label:15N(1)); N3(Label:15N(2)); A4(Label:15N(1)); T5(Label:15N(1)); F6(Label:15N(1)); V7(Label:15N(1)); Q8(Label:15N(2)); D9(Label:15N(1)); G10(Label:15N(1)); L11(Label:15N(1)); T12(Label:15N(1)); L13(Label:15N(1)); K14(Label:15N(2))	1	1	K0R4T9	K0R4T9	0	2	0.0135	0	1	1	772.365	1543.72	1543.73	-7.74	-0.00597	CID (Collision Induced Dissociation)	MS2	6.79261	100	68.4291	7237	150729_0583_073_S01_CID.raw	F4		Heavy	4.45	0	0.003361	123567	68.54	37
FALSE	High	Master Protein	K0QYF5	Uncharacterized protein OS=Thalassiosira oceanica GN=THAOC_37792 PE=4 SV=1	0	6.477	2	1	6	1	1	715	77.6	5.47	14.52	1			70833.8	177253	34.78	15.22
	Checked	Confidence	Sequence	Modifications	Qvality PEP	Qvality q-value	# Protein Groups	# Proteins	# PSMs	Master Protein Accessions	# Missed Cleavages	Theo. MH+ [Da]	Abundance Ratio: (15N_Exp) / (14N_Ctrl)	Abundance Ratio Variability [%]: (15N_Exp) / (14N_Ctrl)	Abundances (Grouped): 14N_Ctrl	Abundances (Grouped): 15N_Exp	Abundances (Grouped) CV [%]: 14N_Ctrl	Abundances (Grouped) CV [%]: 15N_Exp	Precursor Quan Result ID	Quan Info	Quan Channel	Confidence (by Search Engine): Sequest HT	Percolator q-Value (by Search Engine): Sequest HT	Percolator PEP (by Search Engine): Sequest HT	XCorr (by Search Engine): Sequest HT	Top Apex RT [min]	Quan Usage
	FALSE	High	NGTVADSLIQPLAAK	12xLabel:15N(1) [G2; T3; V4; A5; D6; S7; L8; I9; P11; L12; A13; A14]; 3xLabel:15N(2) [N1; Q10; K15]	0.00270266	0	1	1	2	K0QYF5	0	1515.77	100			88626.6		15.22	163		Heavy	High	0	0.281	4.54	69.76	Used
		Checked	Confidence	Identifying Node	PSM Ambiguity	Annotated Sequence	Modifications	# Protein Groups	# Proteins	Master Protein Accessions	Protein Accessions	# Missed Cleavages	Charge	DeltaScore	DeltaCn	Rank	Search Engine Rank	m/z [Da]	MH+ [Da]	Theo. MH+ [Da]	DeltaM [ppm]	Deltam/z [Da]	Activation Type	MS Order	Isolation Interference [%]	Ion Inject Time [ms]	RT [min]	First Scan	Spectrum File	File ID	Quan Info	Quan Channel	XCorr	Percolator q-Value	Percolator PEP	Precursor Abundance	Apex RT [min]	Precursor Quan Result ID
		FALSE	High	Sequest HT (B14)	Unambiguous	ngtvadsliqplaak	N1(Label:15N(2)); G2(Label:15N(1)); T3(Label:15N(1)); V4(Label:15N(1)); A5(Label:15N(1)); D6(Label:15N(1)); S7(Label:15N(1)); L8(Label:15N(1)); I9(Label:15N(1)); Q10(Label:15N(2)); P11(Label:15N(1)); L12(Label:15N(1)); A13(Label:15N(1)); A14(Label:15N(1)); K15(Label:15N(2))	1	1	K0QYF5	K0QYF5	0	2	0.5824	0	1	2	758.385	1515.76	1515.77	-7.43	-0.00563	HCD (High Energy Collision Dissociation)	MS2	13.4363	250	69.6662	5864	150729_0583_073_S01_HCD.raw	F5		Heavy	2.61	0	0.003931	98737.4	69.78	33
		FALSE	High	Sequest HT (A12)	Unambiguous	ngtvadsliqplaak	N1(Label:15N(2)); G2(Label:15N(1)); T3(Label:15N(1)); V4(Label:15N(1)); A5(Label:15N(1)); D6(Label:15N(1)); S7(Label:15N(1)); L8(Label:15N(1)); I9(Label:15N(1)); Q10(Label:15N(2)); P11(Label:15N(1)); L12(Label:15N(1)); A13(Label:15N(1)); A14(Label:15N(1)); K15(Label:15N(2))	1	1	K0QYF5	K0QYF5	0	2	0.5374	0	1	2	758.385	1515.76	1515.77	-7.91	-0.006	CID (Collision Induced Dissociation)	MS2	11.871	100	69.6383	7438	150729_0583_073_S01_CID.raw	F4		Heavy	4.54	0	0.281	79551.2	69.74	38
	FALSE	High	NGTVADSLIQPLAAK	12xLabel:15N(1) [G2; T3; V4; A5; D6; S7; L8; I9; P11; L12; A13; A14]; 2xLabel:15N(2) [Q10; K15]; 1xLabel:15N(1)+Deam [N1]	0.00270266	0	1	1	2	K0QYF5	0	1515.76	100			88626.6		15.22	162		Heavy	High	0	0.2574	4.54	69.76	Used
		Checked	Confidence	Identifying Node	PSM Ambiguity	Annotated Sequence	Modifications	# Protein Groups	# Proteins	Master Protein Accessions	Protein Accessions	# Missed Cleavages	Charge	DeltaScore	DeltaCn	Rank	Search Engine Rank	m/z [Da]	MH+ [Da]	Theo. MH+ [Da]	DeltaM [ppm]	Deltam/z [Da]	Activation Type	MS Order	Isolation Interference [%]	Ion Inject Time [ms]	RT [min]	First Scan	Spectrum File	File ID	Quan Info	Quan Channel	XCorr	Percolator q-Value	Percolator PEP	Precursor Abundance	Apex RT [min]	Precursor Quan Result ID
		FALSE	High	Sequest HT (B14)	Unambiguous	ngtvadsliqplaak	N1(Label:15N(1)+Deam); G2(Label:15N(1)); T3(Label:15N(1)); V4(Label:15N(1)); A5(Label:15N(1)); D6(Label:15N(1)); S7(Label:15N(1)); L8(Label:15N(1)); I9(Label:15N(1)); Q10(Label:15N(2)); P11(Label:15N(1)); L12(Label:15N(1)); A13(Label:15N(1)); A14(Label:15N(1)); K15(Label:15N(2))	1	1	K0QYF5	K0QYF5	0	2	0.5824	0	1	1	758.385	1515.76	1515.76	1.16	0.00088	HCD (High Energy Collision Dissociation)	MS2	13.4363	250	69.6662	5864	150729_0583_073_S01_HCD.raw	F5		Heavy	2.61	0	0.003931	98737.4	69.78
		FALSE	High	Sequest HT (A12)	Unambiguous	ngtvadsliqplaak	N1(Label:15N(1)+Deam); G2(Label:15N(1)); T3(Label:15N(1)); V4(Label:15N(1)); A5(Label:15N(1)); D6(Label:15N(1)); S7(Label:15N(1)); L8(Label:15N(1)); I9(Label:15N(1)); Q10(Label:15N(2)); P11(Label:15N(1)); L12(Label:15N(1)); A13(Label:15N(1)); A14(Label:15N(1)); K15(Label:15N(2))	1	1	K0QYF5	K0QYF5	0	2	0.5374	0	1	1	758.385	1515.76	1515.76	0.67	0.00051	CID (Collision Induced Dissociation)	MS2	11.871	100	69.6383	7438	150729_0583_073_S01_CID.raw	F4		Heavy	4.54	0	0.2574	79551.2	69.74
	FALSE	High	NGTVADSLIQPLAAK	1xDeamidated [N1]	0.0120303	0	1	1	2	K0QYF5	0	1498.81	0.01		70833.8		34.78		161		Light	High	0	0.1174	4.02	69.81	Used
		Checked	Confidence	Identifying Node	PSM Ambiguity	Annotated Sequence	Modifications	# Protein Groups	# Proteins	Master Protein Accessions	Protein Accessions	# Missed Cleavages	Charge	DeltaScore	DeltaCn	Rank	Search Engine Rank	m/z [Da]	MH+ [Da]	Theo. MH+ [Da]	DeltaM [ppm]	Deltam/z [Da]	Activation Type	MS Order	Isolation Interference [%]	Ion Inject Time [ms]	RT [min]	First Scan	Spectrum File	File ID	Quan Info	Quan Channel	XCorr	Percolator q-Value	Percolator PEP	Precursor Abundance	Apex RT [min]	Precursor Quan Result ID
		FALSE	High	Sequest HT (B6)	Selected	nGTVADSLIQPLAAK	N1(Deamidated)	1	1	K0QYF5	K0QYF5	0	2	0.6637	0	1	1	749.909	1498.81	1498.81	0.28	0.00021	HCD (High Energy Collision Dissociation)	MS2	24.8392	250	69.7589	5875	150729_0583_073_S01_HCD.raw	F5		Light	3.36	0	0.02158	91048.4	69.84
		FALSE	High	Sequest HT (A2)	Selected	nGTVADSLIQPLAAK	N1(Deamidated)	1	1	K0QYF5	K0QYF5	0	2	0.5498	0	1	1	749.91	1498.81	1498.81	0.93	0.0007	CID (Collision Induced Dissociation)	MS2	17.3017	100	69.7268	7450	150729_0583_073_S01_CID.raw	F4		Light	4.02	0	0.1174	55107.3	69.77
FALSE	High	Master Protein	K0TD42	Uncharacterized protein OS=Thalassiosira oceanica GN=THAOC_01622 PE=4 SV=1	0	6.45	2	1	6	1	1	759	81.8	5.9	13.48	1			44308.1	291030	1.61	14.87
	Checked	Confidence	Sequence	Modifications	Qvality PEP	Qvality q-value	# Protein Groups	# Proteins	# PSMs	Master Protein Accessions	# Missed Cleavages	Theo. MH+ [Da]	Abundance Ratio: (15N_Exp) / (14N_Ctrl)	Abundance Ratio Variability [%]: (15N_Exp) / (14N_Ctrl)	Abundances (Grouped): 14N_Ctrl	Abundances (Grouped): 15N_Exp	Abundances (Grouped) CV [%]: 14N_Ctrl	Abundances (Grouped) CV [%]: 15N_Exp	Precursor Quan Result ID	Quan Info	Quan Channel	Confidence (by Search Engine): Sequest HT	Percolator q-Value (by Search Engine): Sequest HT	Percolator PEP (by Search Engine): Sequest HT	XCorr (by Search Engine): Sequest HT	Top Apex RT [min]	Quan Usage
	FALSE	High	DAANSTVSDDFLR	1xDeamidated [N4]	0.00316009	0	1	1	2	K0TD42	0	1411.63	0.01		44308.1		1.61		19		Light	High	0	0.00662	3.39	63.1	Used
		Checked	Confidence	Identifying Node	PSM Ambiguity	Annotated Sequence	Modifications	# Protein Groups	# Proteins	Master Protein Accessions	Protein Accessions	# Missed Cleavages	Charge	DeltaScore	DeltaCn	Rank	Search Engine Rank	m/z [Da]	MH+ [Da]	Theo. MH+ [Da]	DeltaM [ppm]	Deltam/z [Da]	Activation Type	MS Order	Isolation Interference [%]	Ion Inject Time [ms]	RT [min]	First Scan	Spectrum File	File ID	Quan Info	Quan Channel	XCorr	Percolator q-Value	Percolator PEP	Precursor Abundance	Apex RT [min]	Precursor Quan Result ID
		FALSE	High	Sequest HT (B6)	Selected	DAAnSTVSDDFLR	N4(Deamidated)	1	1	K0TD42	K0TD42	0	2	0.6637	0	1	1	706.321	1411.63	1411.63	0.79	0.00056	HCD (High Energy Collision Dissociation)	MS2	17.4962	250	63.1085	5179	150729_0583_073_S01_HCD.raw	F5		Light	3.39	0	0.00662	44814.2	63.13
		FALSE	High	Sequest HT (A2)	Selected	DAAnSTVSDDFLR	N4(Deamidated)	1	1	K0TD42	K0TD42	0	2	0.5696	0	1	1	706.32	1411.63	1411.63	0.01	1e-05	CID (Collision Induced Dissociation)	MS2	5.30599	100	63.0271	6549	150729_0583_073_S01_CID.raw	F4		Light	3.16	0	0.2085	43807.7	63.07
	FALSE	High	DAANSTVSDDFLR	1xLabel:15N(4) [R13]; 11xLabel:15N(1) [D1; A2; A3; S5; T6; V7; S8; D9; D10; F11; L12]; 1xLabel:15N(1)+Deam [N4]	0.00557349	0	1	1	2	K0TD42	0	1427.59	100			145515		14.87	20		Heavy	High	0	0.007325	3.52	63.07	Used
		Checked	Confidence	Identifying Node	PSM Ambiguity	Annotated Sequence	Modifications	# Protein Groups	# Proteins	Master Protein Accessions	Protein Accessions	# Missed Cleavages	Charge	DeltaScore	DeltaCn	Rank	Search Engine Rank	m/z [Da]	MH+ [Da]	Theo. MH+ [Da]	DeltaM [ppm]	Deltam/z [Da]	Activation Type	MS Order	Isolation Interference [%]	Ion Inject Time [ms]	RT [min]	First Scan	Spectrum File	File ID	Quan Info	Quan Channel	XCorr	Percolator q-Value	Percolator PEP	Precursor Abundance	Apex RT [min]	Precursor Quan Result ID
		FALSE	High	Sequest HT (B14)	Unambiguous	daanstvsddflr	D1(Label:15N(1)); A2(Label:15N(1)); A3(Label:15N(1)); N4(Label:15N(1)+Deam); S5(Label:15N(1)); T6(Label:15N(1)); V7(Label:15N(1)); S8(Label:15N(1)); D9(Label:15N(1)); D10(Label:15N(1)); F11(Label:15N(1)); L12(Label:15N(1)); R13(Label:15N(4))	1	1	K0TD42	K0TD42	0	2	0.0369	0	1	1	714.297	1427.59	1427.59	-0.19	-0.00014	HCD (High Energy Collision Dissociation)	MS2	13.7788	250	63.0332	5172	150729_0583_073_S01_HCD.raw	F5		Heavy	3.52	0	0.007325	161716	63.1
		FALSE	High	Sequest HT (A12)	Unambiguous	daanstvsddflr	D1(Label:15N(1)); A2(Label:15N(1)); A3(Label:15N(1)); N4(Label:15N(1)+Deam); S5(Label:15N(1)); T6(Label:15N(1)); V7(Label:15N(1)); S8(Label:15N(1)); D9(Label:15N(1)); D10(Label:15N(1)); F11(Label:15N(1)); L12(Label:15N(1)); R13(Label:15N(4))	1	1	K0TD42	K0TD42	0	2		0.0029	2	2	714.297	1427.59	1427.59	0.32	0.00023	CID (Collision Induced Dissociation)	MS2	14.6798	100	62.9324	6537	150729_0583_073_S01_CID.raw	F4		Heavy	3.41	0	0.1863	130937	63.04
	FALSE	High	DAANSTVSDDFLR	1xLabel:15N(4) [R13]; 11xLabel:15N(1) [D1; A2; A3; S5; T6; V7; S8; D9; D10; F11; L12]; 1xLabel:15N(2) [N4]	0.00557349	0	1	1	2	K0TD42	0	1427.6	100			145515		14.87	21		Heavy	High	0	0.2216	3.42	63.07	Used
		Checked	Confidence	Identifying Node	PSM Ambiguity	Annotated Sequence	Modifications	# Protein Groups	# Proteins	Master Protein Accessions	Protein Accessions	# Missed Cleavages	Charge	DeltaScore	DeltaCn	Rank	Search Engine Rank	m/z [Da]	MH+ [Da]	Theo. MH+ [Da]	DeltaM [ppm]	Deltam/z [Da]	Activation Type	MS Order	Isolation Interference [%]	Ion Inject Time [ms]	RT [min]	First Scan	Spectrum File	File ID	Quan Info	Quan Channel	XCorr	Percolator q-Value	Percolator PEP	Precursor Abundance	Apex RT [min]	Precursor Quan Result ID
		FALSE	High	Sequest HT (B14)	Unambiguous	daanstvsddflr	D1(Label:15N(1)); A2(Label:15N(1)); A3(Label:15N(1)); N4(Label:15N(2)); S5(Label:15N(1)); T6(Label:15N(1)); V7(Label:15N(1)); S8(Label:15N(1)); D9(Label:15N(1)); D10(Label:15N(1)); F11(Label:15N(1)); L12(Label:15N(1)); R13(Label:15N(4))	1	1	K0TD42	K0TD42	0	2		0.0369	2	2	714.297	1427.59	1427.6	-9.31	-0.00665	HCD (High Energy Collision Dissociation)	MS2	13.7788	250	63.0332	5172	150729_0583_073_S01_HCD.raw	F5		Heavy	3.39	0	0.007325	161716	63.1	22
		FALSE	High	Sequest HT (A12)	Unambiguous	daanstvsddflr	D1(Label:15N(1)); A2(Label:15N(1)); A3(Label:15N(1)); N4(Label:15N(2)); S5(Label:15N(1)); T6(Label:15N(1)); V7(Label:15N(1)); S8(Label:15N(1)); D9(Label:15N(1)); D10(Label:15N(1)); F11(Label:15N(1)); L12(Label:15N(1)); R13(Label:15N(4))	1	1	K0TD42	K0TD42	0	2	0.0029	0	1	1	714.297	1427.59	1427.6	-8.8	-0.00628	CID (Collision Induced Dissociation)	MS2	14.6798	100	62.9324	6537	150729_0583_073_S01_CID.raw	F4		Heavy	3.42	0	0.2216	130937	63.04	23
FALSE	High	Master Protein	K0THN4	Uncharacterized protein OS=Thalassiosira oceanica GN=THAOC_01215 PE=4 SV=1	0	6.268	2	1	5	1	1	717	81.1	4.84	13.26	1	100			256667		7.91
	Checked	Confidence	Sequence	Modifications	Qvality PEP	Qvality q-value	# Protein Groups	# Proteins	# PSMs	Master Protein Accessions	# Missed Cleavages	Theo. MH+ [Da]	Abundance Ratio: (15N_Exp) / (14N_Ctrl)	Abundance Ratio Variability [%]: (15N_Exp) / (14N_Ctrl)	Abundances (Grouped): 14N_Ctrl	Abundances (Grouped): 15N_Exp	Abundances (Grouped) CV [%]: 14N_Ctrl	Abundances (Grouped) CV [%]: 15N_Exp	Precursor Quan Result ID	Quan Info	Quan Channel	Confidence (by Search Engine): Sequest HT	Percolator q-Value (by Search Engine): Sequest HT	Percolator PEP (by Search Engine): Sequest HT	XCorr (by Search Engine): Sequest HT	Top Apex RT [min]	Quan Usage
	FALSE	High	LEEDFFSNATALK	11xLabel:15N(1) [L1; E2; E3; D4; F5; F6; S7; A9; T10; A11; L12]; 2xLabel:15N(2) [N8; K13]	0.0179199	0	1	1	1	K0THN4	0	1499.68	100			128333		7.91	98		Heavy	High	0	0.01	4.1	72.56	Used
		Checked	Confidence	Identifying Node	PSM Ambiguity	Annotated Sequence	Modifications	# Protein Groups	# Proteins	Master Protein Accessions	Protein Accessions	# Missed Cleavages	Charge	DeltaScore	DeltaCn	Rank	Search Engine Rank	m/z [Da]	MH+ [Da]	Theo. MH+ [Da]	DeltaM [ppm]	Deltam/z [Da]	Activation Type	MS Order	Isolation Interference [%]	Ion Inject Time [ms]	RT [min]	First Scan	Spectrum File	File ID	Quan Info	Quan Channel	XCorr	Percolator q-Value	Percolator PEP	Precursor Abundance	Apex RT [min]	Precursor Quan Result ID
		FALSE	High	Sequest HT (A12)	Unambiguous	leedffsnatalk	L1(Label:15N(1)); E2(Label:15N(1)); E3(Label:15N(1)); D4(Label:15N(1)); F5(Label:15N(1)); F6(Label:15N(1)); S7(Label:15N(1)); N8(Label:15N(2)); A9(Label:15N(1)); T10(Label:15N(1)); A11(Label:15N(1)); L12(Label:15N(1)); K13(Label:15N(2))	1	1	K0THN4	K0THN4	0	2	0.4976	0	1	2	750.339	1499.67	1499.68	-7.96	-0.00597	CID (Collision Induced Dissociation)	MS2	10.3657	76.643	72.5346	7973	150729_0583_073_S01_CID.raw	F4		Heavy	4.1	0	0.01	121341	72.6	42
	FALSE	High	LEEDFFSNATALK	11xLabel:15N(1) [L1; E2; E3; D4; F5; F6; S7; A9; T10; A11; L12]; 1xLabel:15N(2) [K13]; 1xLabel:15N(1)+Deam [N8]	0.00270266	0	1	1	2	K0THN4	0	1499.67	100			128333		7.91	97		Heavy	High	0	0.01007	4.1	72.56	Used
		Checked	Confidence	Identifying Node	PSM Ambiguity	Annotated Sequence	Modifications	# Protein Groups	# Proteins	Master Protein Accessions	Protein Accessions	# Missed Cleavages	Charge	DeltaScore	DeltaCn	Rank	Search Engine Rank	m/z [Da]	MH+ [Da]	Theo. MH+ [Da]	DeltaM [ppm]	Deltam/z [Da]	Activation Type	MS Order	Isolation Interference [%]	Ion Inject Time [ms]	RT [min]	First Scan	Spectrum File	File ID	Quan Info	Quan Channel	XCorr	Percolator q-Value	Percolator PEP	Precursor Abundance	Apex RT [min]	Precursor Quan Result ID
		FALSE	High	Sequest HT (B14)	Selected	leedffsnatalk	L1(Label:15N(1)); E2(Label:15N(1)); E3(Label:15N(1)); D4(Label:15N(1)); F5(Label:15N(1)); F6(Label:15N(1)); S7(Label:15N(1)); N8(Label:15N(1)+Deam); A9(Label:15N(1)); T10(Label:15N(1)); A11(Label:15N(1)); L12(Label:15N(1)); K13(Label:15N(2))	1	1	K0THN4	K0THN4	0	2	0.1821	0	1	1	750.339	1499.67	1499.67	0.96	0.00072	HCD (High Energy Collision Dissociation)	MS2	6.90226	250	72.4801	6191	150729_0583_073_S01_HCD.raw	F5		Heavy	3.79	0	0.003931	135728	72.52
		FALSE	High	Sequest HT (A12)	Unambiguous	leedffsnatalk	L1(Label:15N(1)); E2(Label:15N(1)); E3(Label:15N(1)); D4(Label:15N(1)); F5(Label:15N(1)); F6(Label:15N(1)); S7(Label:15N(1)); N8(Label:15N(1)+Deam); A9(Label:15N(1)); T10(Label:15N(1)); A11(Label:15N(1)); L12(Label:15N(1)); K13(Label:15N(2))	1	1	K0THN4	K0THN4	0	2	0.4976	0	1	1	750.339	1499.67	1499.67	0.72	0.00054	CID (Collision Induced Dissociation)	MS2	10.3657	76.643	72.5346	7973	150729_0583_073_S01_CID.raw	F4		Heavy	4.1	0	0.01007	121341	72.6
	FALSE	High	LEEDFFSNATALK	1xDeamidated [N8]	0.00718997	0	1	1	2	K0THN4	0	1485.71							96	No Quan Values	Light	High	0	0.0505	3.06		Not Used
		Checked	Confidence	Identifying Node	PSM Ambiguity	Annotated Sequence	Modifications	# Protein Groups	# Proteins	Master Protein Accessions	Protein Accessions	# Missed Cleavages	Charge	DeltaScore	DeltaCn	Rank	Search Engine Rank	m/z [Da]	MH+ [Da]	Theo. MH+ [Da]	DeltaM [ppm]	Deltam/z [Da]	Activation Type	MS Order	Isolation Interference [%]	Ion Inject Time [ms]	RT [min]	First Scan	Spectrum File	File ID	Quan Info	Quan Channel	XCorr	Percolator q-Value	Percolator PEP	Precursor Abundance	Apex RT [min]	Precursor Quan Result ID
		FALSE	High	Sequest HT (B6)	Selected	LEEDFFSnATALK	N8(Deamidated)	1	1	K0THN4	K0THN4	0	2	0.6681	0	1	1	743.357	1485.71	1485.71	-2.24	-0.00166	HCD (High Energy Collision Dissociation)	MS2	0	250	72.5498	6199	150729_0583_073_S01_HCD.raw	F5		Light	2.32	0	0.01371
		FALSE	High	Sequest HT (A2)	Selected	LEEDFFSnATALK	N8(Deamidated)	1	1	K0THN4	K0THN4	0	2	0.5752	0	1	1	743.358	1485.71	1485.71	-1.09	-0.00081	CID (Collision Induced Dissociation)	MS2	0	100	72.6097	7988	150729_0583_073_S01_CID.raw	F4		Light	3.06	0	0.0505
FALSE	High	Master Protein	K0T360	Uncharacterized protein OS=Thalassiosira oceanica GN=THAOC_11178 PE=4 SV=1	0	6.063	1	1	12	1	1	1211	132.5	4.77	18.4	1			438515	6.38904e+06	11.1	18.86
	Checked	Confidence	Sequence	Modifications	Qvality PEP	Qvality q-value	# Protein Groups	# Proteins	# PSMs	Master Protein Accessions	# Missed Cleavages	Theo. MH+ [Da]	Abundance Ratio: (15N_Exp) / (14N_Ctrl)	Abundance Ratio Variability [%]: (15N_Exp) / (14N_Ctrl)	Abundances (Grouped): 14N_Ctrl	Abundances (Grouped): 15N_Exp	Abundances (Grouped) CV [%]: 14N_Ctrl	Abundances (Grouped) CV [%]: 15N_Exp	Precursor Quan Result ID	Quan Info	Quan Channel	Confidence (by Search Engine): Sequest HT	Percolator q-Value (by Search Engine): Sequest HT	Percolator PEP (by Search Engine): Sequest HT	XCorr (by Search Engine): Sequest HT	Top Apex RT [min]	Quan Usage
	FALSE	High	GNTTDELLTNLR	1xDeamidated [N2]	0.197712	0	1	1	2	K0T360	0	1347.68	0.01		438515		11.1		64		Light	High	0	0.2005	3.32	66.13	Used
		Checked	Confidence	Identifying Node	PSM Ambiguity	Annotated Sequence	Modifications	# Protein Groups	# Proteins	Master Protein Accessions	Protein Accessions	# Missed Cleavages	Charge	DeltaScore	DeltaCn	Rank	Search Engine Rank	m/z [Da]	MH+ [Da]	Theo. MH+ [Da]	DeltaM [ppm]	Deltam/z [Da]	Activation Type	MS Order	Isolation Interference [%]	Ion Inject Time [ms]	RT [min]	First Scan	Spectrum File	File ID	Quan Info	Quan Channel	XCorr	Percolator q-Value	Percolator PEP	Precursor Abundance	Apex RT [min]	Precursor Quan Result ID
		FALSE	High	Sequest HT (B6)	Selected	GnTTDELLTNLR	N2(Deamidated)	1	1	K0T360	K0T360	0	2	0.5245	0	1	1	674.342	1347.68	1347.68	0.67	0.00045	HCD (High Energy Collision Dissociation)	MS2	14.2363	250	65.9438	5457	150729_0583_073_S01_HCD.raw	F5		Light	3.26	0	0.3521	474396	66.11
		FALSE	High	Sequest HT (A2)	Selected	GnTTDELLTNLR	N2(Deamidated)	1	1	K0T360	K0T360	0	2	0.2018	0	1	1	674.341	1347.67	1347.68	-0.42	-0.00028	CID (Collision Induced Dissociation)	MS2	5.85483	87.965	66.0035	6909	150729_0583_073_S01_CID.raw	F4		Light	3.32	0	0.2005	405348	66.15
	FALSE	High	GNTTDELLTNLR	2xDeamidated [N2; N10]	0.0656577	0	1	1	1	K0T360	0	1348.66							65	No Quan Values	Light	High	0	0.09617	1.77		Not Used
		Checked	Confidence	Identifying Node	PSM Ambiguity	Annotated Sequence	Modifications	# Protein Groups	# Proteins	Master Protein Accessions	Protein Accessions	# Missed Cleavages	Charge	DeltaScore	DeltaCn	Rank	Search Engine Rank	m/z [Da]	MH+ [Da]	Theo. MH+ [Da]	DeltaM [ppm]	Deltam/z [Da]	Activation Type	MS Order	Isolation Interference [%]	Ion Inject Time [ms]	RT [min]	First Scan	Spectrum File	File ID	Quan Info	Quan Channel	XCorr	Percolator q-Value	Percolator PEP	Precursor Abundance	Apex RT [min]	Precursor Quan Result ID
		FALSE	High	Sequest HT (B6)	Selected	GnTTDELLTnLR	N2(Deamidated); N10(Deamidated)	1	1	K0T360	K0T360	0	2	0.548	0	1	1	674.832	1348.66	1348.66	-1.96	-0.00132	HCD (High Energy Collision Dissociation)	MS2	36.9741	250	69.2315	5816	150729_0583_073_S01_HCD.raw	F5		Light	1.77	0	0.09617
	FALSE	High	GNTTDELLTNLR	1xLabel:15N(4) [R12]; 9xLabel:15N(1) [G1; T3; T4; D5; E6; L7; L8; T9; L11]; 2xLabel:15N(1)+Deam [N2; N10]	0.438631	0	1	1	2	K0T360	0	1363.61	100			2.16741e+06		18.73	66		Heavy	High	0	0.2406	3.61	66.07	Used
		Checked	Confidence	Identifying Node	PSM Ambiguity	Annotated Sequence	Modifications	# Protein Groups	# Proteins	Master Protein Accessions	Protein Accessions	# Missed Cleavages	Charge	DeltaScore	DeltaCn	Rank	Search Engine Rank	m/z [Da]	MH+ [Da]	Theo. MH+ [Da]	DeltaM [ppm]	Deltam/z [Da]	Activation Type	MS Order	Isolation Interference [%]	Ion Inject Time [ms]	RT [min]	First Scan	Spectrum File	File ID	Quan Info	Quan Channel	XCorr	Percolator q-Value	Percolator PEP	Precursor Abundance	Apex RT [min]	Precursor Quan Result ID
		FALSE	High	Sequest HT (A12)	Unambiguous	gnttdelltnlr	G1(Label:15N(1)); N2(Label:15N(1)+Deam); T3(Label:15N(1)); T4(Label:15N(1)); D5(Label:15N(1)); E6(Label:15N(1)); L7(Label:15N(1)); L8(Label:15N(1)); T9(Label:15N(1)); N10(Label:15N(1)+Deam); L11(Label:15N(1)); R12(Label:15N(4))	1	1	K0T360	K0T360	0	2	0.0139	0	1	1	682.313	1363.62	1363.61	2.39	0.00163	CID (Collision Induced Dissociation)	MS2	23.6484	74.057	69.1184	7354	150729_0583_073_S01_CID.raw	F4		Heavy	3.61	0	0.2406	104259	69.16
		FALSE	High	Sequest HT (A12)	Unambiguous	gnttdelltnlr	G1(Label:15N(1)); N2(Label:15N(1)+Deam); T3(Label:15N(1)); T4(Label:15N(1)); D5(Label:15N(1)); E6(Label:15N(1)); L7(Label:15N(1)); L8(Label:15N(1)); T9(Label:15N(1)); N10(Label:15N(1)+Deam); L11(Label:15N(1)); R12(Label:15N(4))	1	1	K0T360	K0T360	0	2		0.0178	4	4	682.318	1363.63	1363.61	9.73	0.00663	CID (Collision Induced Dissociation)	MS2	16.9918	88.143	65.9368	6900	150729_0583_073_S01_CID.raw	F4		Heavy	3.32	0	0.2641	1792833	66.11
	FALSE	High	GNTTDELLTNLR	1xLabel:15N(4) [R12]; 9xLabel:15N(1) [G1; T3; T4; D5; E6; L7; L8; T9; L11]; 1xLabel:15N(2) [N]; 1xLabel:15N(1)+Deam [N]	0.0114867	0	1	1	5	K0T360	0	1363.63	100			2.16741e+06		18.73	67		Heavy	High	0	0.2424	3.56	66.07	Used
		Checked	Confidence	Identifying Node	PSM Ambiguity	Annotated Sequence	Modifications	# Protein Groups	# Proteins	Master Protein Accessions	Protein Accessions	# Missed Cleavages	Charge	DeltaScore	DeltaCn	Rank	Search Engine Rank	m/z [Da]	MH+ [Da]	Theo. MH+ [Da]	DeltaM [ppm]	Deltam/z [Da]	Activation Type	MS Order	Isolation Interference [%]	Ion Inject Time [ms]	RT [min]	First Scan	Spectrum File	File ID	Quan Info	Quan Channel	XCorr	Percolator q-Value	Percolator PEP	Precursor Abundance	Apex RT [min]	Precursor Quan Result ID
		FALSE	High	Sequest HT (B14)	Unambiguous	gnttdelltnlr	G1(Label:15N(1)); N2(Label:15N(1)+Deam); T3(Label:15N(1)); T4(Label:15N(1)); D5(Label:15N(1)); E6(Label:15N(1)); L7(Label:15N(1)); L8(Label:15N(1)); T9(Label:15N(1)); N10(Label:15N(2)); L11(Label:15N(1)); R12(Label:15N(4))	1	1	K0T360	K0T360	0	2		0.0065	2	2	682.318	1363.63	1363.63	0.27	0.00018	HCD (High Energy Collision Dissociation)	MS2	8.03659	250	65.8677	5449	150729_0583_073_S01_HCD.raw	F5		Heavy	3.04	0	0.01365	2.35369e+06	66.02
		FALSE	High	Sequest HT (A12)	Unambiguous	gnttdelltnlr	G1(Label:15N(1)); N2(Label:15N(1)+Deam); T3(Label:15N(1)); T4(Label:15N(1)); D5(Label:15N(1)); E6(Label:15N(1)); L7(Label:15N(1)); L8(Label:15N(1)); T9(Label:15N(1)); N10(Label:15N(2)); L11(Label:15N(1)); R12(Label:15N(4))	1	1	K0T360	K0T360	0	2		0.0166	3	3	682.313	1363.62	1363.63	-7.16	-0.00488	CID (Collision Induced Dissociation)	MS2	23.6484	74.057	69.1184	7354	150729_0583_073_S01_CID.raw	F4		Heavy	3.55	0	0.2579	104259	69.16
		FALSE	High	Sequest HT (A12)	Unambiguous	gnttdelltnlr	G1(Label:15N(1)); N2(Label:15N(2)); T3(Label:15N(1)); T4(Label:15N(1)); D5(Label:15N(1)); E6(Label:15N(1)); L7(Label:15N(1)); L8(Label:15N(1)); T9(Label:15N(1)); N10(Label:15N(1)+Deam); L11(Label:15N(1)); R12(Label:15N(4))	1	1	K0T360	K0T360	0	2		0.0139	2	2	682.313	1363.62	1363.63	-7.16	-0.00488	CID (Collision Induced Dissociation)	MS2	23.6484	74.057	69.1184	7354	150729_0583_073_S01_CID.raw	F4		Heavy	3.56	0	0.2424	104259	69.16
		FALSE	High	Sequest HT (A12)	Unambiguous	gnttdelltnlr	G1(Label:15N(1)); N2(Label:15N(2)); T3(Label:15N(1)); T4(Label:15N(1)); D5(Label:15N(1)); E6(Label:15N(1)); L7(Label:15N(1)); L8(Label:15N(1)); T9(Label:15N(1)); N10(Label:15N(1)+Deam); L11(Label:15N(1)); R12(Label:15N(4))	1	1	K0T360	K0T360	0	2		0.003	2	2	682.318	1363.63	1363.63	0.18	0.00012	CID (Collision Induced Dissociation)	MS2	16.9918	88.143	65.9368	6900	150729_0583_073_S01_CID.raw	F4		Heavy	3.37	0	0.25	1792833	66.11
		FALSE	High	Sequest HT (A12)	Unambiguous	gnttdelltnlr	G1(Label:15N(1)); N2(Label:15N(1)+Deam); T3(Label:15N(1)); T4(Label:15N(1)); D5(Label:15N(1)); E6(Label:15N(1)); L7(Label:15N(1)); L8(Label:15N(1)); T9(Label:15N(1)); N10(Label:15N(2)); L11(Label:15N(1)); R12(Label:15N(4))	1	1	K0T360	K0T360	0	2	0.003	0	1	1	682.318	1363.63	1363.63	0.18	0.00012	CID (Collision Induced Dissociation)	MS2	16.9918	88.143	65.9368	6900	150729_0583_073_S01_CID.raw	F4		Heavy	3.38	0	0.2536	1792833	66.11
	FALSE	High	GNTTDELLTNLR	1xLabel:15N(4) [R12]; 9xLabel:15N(1) [G1; T3; T4; D5; E6; L7; L8; T9; L11]; 2xLabel:15N(2) [N2; N10]	0.0114867	0	1	1	2	K0T360	0	1363.64	100			2.05421e+06		19.13	68		Heavy	High	0	0.2711	3.37	66.07	Used
		Checked	Confidence	Identifying Node	PSM Ambiguity	Annotated Sequence	Modifications	# Protein Groups	# Proteins	Master Protein Accessions	Protein Accessions	# Missed Cleavages	Charge	DeltaScore	DeltaCn	Rank	Search Engine Rank	m/z [Da]	MH+ [Da]	Theo. MH+ [Da]	DeltaM [ppm]	Deltam/z [Da]	Activation Type	MS Order	Isolation Interference [%]	Ion Inject Time [ms]	RT [min]	First Scan	Spectrum File	File ID	Quan Info	Quan Channel	XCorr	Percolator q-Value	Percolator PEP	Precursor Abundance	Apex RT [min]	Precursor Quan Result ID
		FALSE	High	Sequest HT (B14)	Unambiguous	gnttdelltnlr	G1(Label:15N(1)); N2(Label:15N(2)); T3(Label:15N(1)); T4(Label:15N(1)); D5(Label:15N(1)); E6(Label:15N(1)); L7(Label:15N(1)); L8(Label:15N(1)); T9(Label:15N(1)); N10(Label:15N(2)); L11(Label:15N(1)); R12(Label:15N(4))	1	1	K0T360	K0T360	0	2	0.0065	0	1	1	682.318	1363.63	1363.64	-9.28	-0.00633	HCD (High Energy Collision Dissociation)	MS2	8.03659	250	65.8677	5449	150729_0583_073_S01_HCD.raw	F5		Heavy	3.06	0	0.01365	2.35369e+06	66.02	29
		FALSE	High	Sequest HT (A12)	Unambiguous	gnttdelltnlr	G1(Label:15N(1)); N2(Label:15N(2)); T3(Label:15N(1)); T4(Label:15N(1)); D5(Label:15N(1)); E6(Label:15N(1)); L7(Label:15N(1)); L8(Label:15N(1)); T9(Label:15N(1)); N10(Label:15N(2)); L11(Label:15N(1)); R12(Label:15N(4))	1	1	K0T360	K0T360	0	2		0.003	2	3	682.318	1363.63	1363.64	-9.37	-0.00639	CID (Collision Induced Dissociation)	MS2	16.9918	88.143	65.9368	6900	150729_0583_073_S01_CID.raw	F4		Heavy	3.37	0	0.2711	1792833	66.11	32
FALSE	High	Master Protein	K0SUM4	Uncharacterized protein OS=Thalassiosira oceanica GN=THAOC_09665 PE=4 SV=1	0	5.394	4	1	3	1	1	419	45.6	5.73	7.66	1			35470.6	68892.5	24.69	17.5
	Checked	Confidence	Sequence	Modifications	Qvality PEP	Qvality q-value	# Protein Groups	# Proteins	# PSMs	Master Protein Accessions	# Missed Cleavages	Theo. MH+ [Da]	Abundance Ratio: (15N_Exp) / (14N_Ctrl)	Abundance Ratio Variability [%]: (15N_Exp) / (14N_Ctrl)	Abundances (Grouped): 14N_Ctrl	Abundances (Grouped): 15N_Exp	Abundances (Grouped) CV [%]: 14N_Ctrl	Abundances (Grouped) CV [%]: 15N_Exp	Precursor Quan Result ID	Quan Info	Quan Channel	Confidence (by Search Engine): Sequest HT	Percolator q-Value (by Search Engine): Sequest HT	Percolator PEP (by Search Engine): Sequest HT	XCorr (by Search Engine): Sequest HT	Top Apex RT [min]	Quan Usage
	FALSE	High	STDDLANLTFDLPVDPR	1xDeamidated [N7]	0.221733	0	1	1	1	K0SUM4	0	1889.91	0.01		35470.6		24.69		206		Light	High	0	0.2212	3.44	82.59	Used
		Checked	Confidence	Identifying Node	PSM Ambiguity	Annotated Sequence	Modifications	# Protein Groups	# Proteins	Master Protein Accessions	Protein Accessions	# Missed Cleavages	Charge	DeltaScore	DeltaCn	Rank	Search Engine Rank	m/z [Da]	MH+ [Da]	Theo. MH+ [Da]	DeltaM [ppm]	Deltam/z [Da]	Activation Type	MS Order	Isolation Interference [%]	Ion Inject Time [ms]	RT [min]	First Scan	Spectrum File	File ID	Quan Info	Quan Channel	XCorr	Percolator q-Value	Percolator PEP	Precursor Abundance	Apex RT [min]	Precursor Quan Result ID
		FALSE	High	Sequest HT (A2)	Selected	STDDLAnLTFDLPVDPR	N7(Deamidated)	1	1	K0SUM4	K0SUM4	0	2	0.6163	0	1	1	945.46	1889.91	1889.91	0.29	0.00027	CID (Collision Induced Dissociation)	MS2	14.8673	100	82.692	9911	150729_0583_073_S01_CID.raw	F4		Light	3.44	0	0.2212	42312.4	82.66
	FALSE	High	STDDLANLTFDLPVDPR	1xLabel:15N(4) [R17]; 15xLabel:15N(1) [S1; T2; D3; D4; L5; A6; L8; T9; F10; D11; L12; P13; V14; D15; P16]; 1xLabel:15N(1)+Deam [N7]	0.00779666	0	1	1	1	K0SUM4	0	1909.85	100			34446.2		17.5	207		Heavy	High	0	0.004494	4.15	82.57	Used
		Checked	Confidence	Identifying Node	PSM Ambiguity	Annotated Sequence	Modifications	# Protein Groups	# Proteins	Master Protein Accessions	Protein Accessions	# Missed Cleavages	Charge	DeltaScore	DeltaCn	Rank	Search Engine Rank	m/z [Da]	MH+ [Da]	Theo. MH+ [Da]	DeltaM [ppm]	Deltam/z [Da]	Activation Type	MS Order	Isolation Interference [%]	Ion Inject Time [ms]	RT [min]	First Scan	Spectrum File	File ID	Quan Info	Quan Channel	XCorr	Percolator q-Value	Percolator PEP	Precursor Abundance	Apex RT [min]	Precursor Quan Result ID
		FALSE	High	Sequest HT (A12)	Unambiguous	stddlanltfdlpvdpr	S1(Label:15N(1)); T2(Label:15N(1)); D3(Label:15N(1)); D4(Label:15N(1)); L5(Label:15N(1)); A6(Label:15N(1)); N7(Label:15N(1)+Deam); L8(Label:15N(1)); T9(Label:15N(1)); F10(Label:15N(1)); D11(Label:15N(1)); L12(Label:15N(1)); P13(Label:15N(1)); V14(Label:15N(1)); D15(Label:15N(1)); P16(Label:15N(1)); R17(Label:15N(4))	1	1	K0SUM4	K0SUM4	0	2		0.0166	2	2	955.431	1909.85	1909.85	0.27	0.00026	CID (Collision Induced Dissociation)	MS2	9.19771	100	82.6353	9901	150729_0583_073_S01_CID.raw	F4		Heavy	4.15	0	0.004494	39007.9	82.63
	FALSE	High	STDDLANLTFDLPVDPR	1xLabel:15N(4) [R17]; 15xLabel:15N(1) [S1; T2; D3; D4; L5; A6; L8; T9; F10; D11; L12; P13; V14; D15; P16]; 1xLabel:15N(2) [N7]	0.00700515	0	1	1	1	K0SUM4	0	1909.87	100			34446.2		17.5	208		Heavy	High	0	0.004061	4.22	82.57	Used
		Checked	Confidence	Identifying Node	PSM Ambiguity	Annotated Sequence	Modifications	# Protein Groups	# Proteins	Master Protein Accessions	Protein Accessions	# Missed Cleavages	Charge	DeltaScore	DeltaCn	Rank	Search Engine Rank	m/z [Da]	MH+ [Da]	Theo. MH+ [Da]	DeltaM [ppm]	Deltam/z [Da]	Activation Type	MS Order	Isolation Interference [%]	Ion Inject Time [ms]	RT [min]	First Scan	Spectrum File	File ID	Quan Info	Quan Channel	XCorr	Percolator q-Value	Percolator PEP	Precursor Abundance	Apex RT [min]	Precursor Quan Result ID
		FALSE	High	Sequest HT (A12)	Unambiguous	stddlanltfdlpvdpr	S1(Label:15N(1)); T2(Label:15N(1)); D3(Label:15N(1)); D4(Label:15N(1)); L5(Label:15N(1)); A6(Label:15N(1)); N7(Label:15N(2)); L8(Label:15N(1)); T9(Label:15N(1)); F10(Label:15N(1)); D11(Label:15N(1)); L12(Label:15N(1)); P13(Label:15N(1)); V14(Label:15N(1)); D15(Label:15N(1)); P16(Label:15N(1)); R17(Label:15N(4))	1	1	K0SUM4	K0SUM4	0	2	0.0166	0	1	1	955.431	1909.85	1909.87	-6.55	-0.00625	CID (Collision Induced Dissociation)	MS2	9.19771	100	82.6353	9901	150729_0583_073_S01_CID.raw	F4		Heavy	4.22	0	0.004061	39007.9	82.63	50
FALSE	High	Master Protein	K0TH84	Nitrite reductase OS=Thalassiosira oceanica GN=THAOC_00016 PE=4 SV=1	0	5.268	2	1	8	1	1	622	67.6	6	20.34	1			223672	3.66034e+06	0.92	0.46
	Checked	Confidence	Sequence	Modifications	Qvality PEP	Qvality q-value	# Protein Groups	# Proteins	# PSMs	Master Protein Accessions	# Missed Cleavages	Theo. MH+ [Da]	Abundance Ratio: (15N_Exp) / (14N_Ctrl)	Abundance Ratio Variability [%]: (15N_Exp) / (14N_Ctrl)	Abundances (Grouped): 14N_Ctrl	Abundances (Grouped): 15N_Exp	Abundances (Grouped) CV [%]: 14N_Ctrl	Abundances (Grouped) CV [%]: 15N_Exp	Precursor Quan Result ID	Quan Info	Quan Channel	Confidence (by Search Engine): Sequest HT	Percolator q-Value (by Search Engine): Sequest HT	Percolator PEP (by Search Engine): Sequest HT	XCorr (by Search Engine): Sequest HT	Top Apex RT [min]	Quan Usage
	FALSE	High	NQTSFQSALDSVR	1xDeamidated [N1]	0.00599172	0	1	1	2	K0TH84	0	1453.69	0.01		223672		0.92		176		Light	High	0	0.09586	4.21	66.58	Used
		Checked	Confidence	Identifying Node	PSM Ambiguity	Annotated Sequence	Modifications	# Protein Groups	# Proteins	Master Protein Accessions	Protein Accessions	# Missed Cleavages	Charge	DeltaScore	DeltaCn	Rank	Search Engine Rank	m/z [Da]	MH+ [Da]	Theo. MH+ [Da]	DeltaM [ppm]	Deltam/z [Da]	Activation Type	MS Order	Isolation Interference [%]	Ion Inject Time [ms]	RT [min]	First Scan	Spectrum File	File ID	Quan Info	Quan Channel	XCorr	Percolator q-Value	Percolator PEP	Precursor Abundance	Apex RT [min]	Precursor Quan Result ID
		FALSE	High	Sequest HT (B6)	Selected	nQTSFQSALDSVR	N1(Deamidated)	1	1	K0TH84	K0TH84	0	2	0.6518	0	1	1	727.351	1453.69	1453.69	2.06	0.00149	HCD (High Energy Collision Dissociation)	MS2	0	250	66.4289	5510	150729_0583_073_S01_HCD.raw	F5		Light	3.36	0	0.01167	225128	66.56
		FALSE	High	Sequest HT (A2)	Selected	nQTSFQSALDSVR	N1(Deamidated)	1	1	K0TH84	K0TH84	0	2	0.5178	0	1	1	727.351	1453.69	1453.69	2.06	0.00149	CID (Collision Induced Dissociation)	MS2	2.60746	100	66.5041	6981	150729_0583_073_S01_CID.raw	F4		Light	4.21	0	0.09586	222225	66.61
	FALSE	High	NQTSFQSALDSVR	1xLabel:15N(4) [R13]; 9xLabel:15N(1) [T3; S4; F5; S7; A8; L9; D10; S11; V12]; 3xLabel:15N(2) [N1; Q2; Q6]	0.119188	0	1	1	2	K0TH84	0	1471.65	100			1.7278e+06		1.1	178		Heavy	High	0	0.1327	3.41	66.54	Used
		Checked	Confidence	Identifying Node	PSM Ambiguity	Annotated Sequence	Modifications	# Protein Groups	# Proteins	Master Protein Accessions	Protein Accessions	# Missed Cleavages	Charge	DeltaScore	DeltaCn	Rank	Search Engine Rank	m/z [Da]	MH+ [Da]	Theo. MH+ [Da]	DeltaM [ppm]	Deltam/z [Da]	Activation Type	MS Order	Isolation Interference [%]	Ion Inject Time [ms]	RT [min]	First Scan	Spectrum File	File ID	Quan Info	Quan Channel	XCorr	Percolator q-Value	Percolator PEP	Precursor Abundance	Apex RT [min]	Precursor Quan Result ID
		FALSE	High	Sequest HT (B14)	Unambiguous	nqtsfqsaldsvr	N1(Label:15N(2)); Q2(Label:15N(2)); T3(Label:15N(1)); S4(Label:15N(1)); F5(Label:15N(1)); Q6(Label:15N(2)); S7(Label:15N(1)); A8(Label:15N(1)); L9(Label:15N(1)); D10(Label:15N(1)); S11(Label:15N(1)); V12(Label:15N(1)); R13(Label:15N(4))	1	1	K0TH84	K0TH84	0	2		0.0201	2	2	736.323	1471.64	1471.65	-8.79	-0.00647	HCD (High Energy Collision Dissociation)	MS2	13.1808	250	66.3361	5501	150729_0583_073_S01_HCD.raw	F5		Heavy	3.41	0	0.1327	1714433	66.51	30
		FALSE	High	Sequest HT (A12)	Unambiguous	nqtsfqsaldsvr	N1(Label:15N(2)); Q2(Label:15N(2)); T3(Label:15N(1)); S4(Label:15N(1)); F5(Label:15N(1)); Q6(Label:15N(2)); S7(Label:15N(1)); A8(Label:15N(1)); L9(Label:15N(1)); D10(Label:15N(1)); S11(Label:15N(1)); V12(Label:15N(1)); R13(Label:15N(4))	1	1	K0TH84	K0TH84	0	2		0.0036	2	2	736.323	1471.64	1471.65	-8.79	-0.00647	CID (Collision Induced Dissociation)	MS2	14.8922	100	66.3826	6965	150729_0583_073_S01_CID.raw	F4		Heavy	2.79	0	0.06305	1.74128e+06	66.57	34
	FALSE	High	NQTSFQSALDSVR	1xLabel:15N(4) [R13]; 9xLabel:15N(1) [T3; S4; F5; S7; A8; L9; D10; S11; V12]; 2xLabel:15N(2) [Q2; Q6]; 1xLabel:15N(1)+Deam [N1]	0.00557349	0	1	1	4	K0TH84	0	1471.64	100			1.9325e+06		0.12	177		Heavy	High	0	0.1327	3.48	66.54	Used
		Checked	Confidence	Identifying Node	PSM Ambiguity	Annotated Sequence	Modifications	# Protein Groups	# Proteins	Master Protein Accessions	Protein Accessions	# Missed Cleavages	Charge	DeltaScore	DeltaCn	Rank	Search Engine Rank	m/z [Da]	MH+ [Da]	Theo. MH+ [Da]	DeltaM [ppm]	Deltam/z [Da]	Activation Type	MS Order	Isolation Interference [%]	Ion Inject Time [ms]	RT [min]	First Scan	Spectrum File	File ID	Quan Info	Quan Channel	XCorr	Percolator q-Value	Percolator PEP	Precursor Abundance	Apex RT [min]	Precursor Quan Result ID
		FALSE	High	Sequest HT (B14)	Selected	nqtsfqsaldsvr	N1(Label:15N(1)+Deam); Q2(Label:15N(2)); T3(Label:15N(1)); S4(Label:15N(1)); F5(Label:15N(1)); Q6(Label:15N(2)); S7(Label:15N(1)); A8(Label:15N(1)); L9(Label:15N(1)); D10(Label:15N(1)); S11(Label:15N(1)); V12(Label:15N(1)); R13(Label:15N(4))	1	1	K0TH84	K0TH84	0	2	0.6623	0	1	1	736.317	1471.63	1471.64	-8.16	-0.006	HCD (High Energy Collision Dissociation)	MS2	9.47636	250	68.4487	5727	150729_0583_073_S01_HCD.raw	F5		Heavy	3.08	0	0.007325	219692	68.54
		FALSE	High	Sequest HT (B14)	Unambiguous	nqtsfqsaldsvr	N1(Label:15N(1)+Deam); Q2(Label:15N(2)); T3(Label:15N(1)); S4(Label:15N(1)); F5(Label:15N(1)); Q6(Label:15N(2)); S7(Label:15N(1)); A8(Label:15N(1)); L9(Label:15N(1)); D10(Label:15N(1)); S11(Label:15N(1)); V12(Label:15N(1)); R13(Label:15N(4))	1	1	K0TH84	K0TH84	0	2	0.0201	0	1	1	736.323	1471.64	1471.64	0.06	4e-05	HCD (High Energy Collision Dissociation)	MS2	13.1808	250	66.3361	5501	150729_0583_073_S01_HCD.raw	F5		Heavy	3.48	0	0.1327	1714433	66.51
		FALSE	High	Sequest HT (A12)	Selected	nqtsfqsaldsvr	N1(Label:15N(1)+Deam); Q2(Label:15N(2)); T3(Label:15N(1)); S4(Label:15N(1)); F5(Label:15N(1)); Q6(Label:15N(2)); S7(Label:15N(1)); A8(Label:15N(1)); L9(Label:15N(1)); D10(Label:15N(1)); S11(Label:15N(1)); V12(Label:15N(1)); R13(Label:15N(4))	1	1	K0TH84	K0TH84	0	2	0.4631	0	1	1	736.316	1471.63	1471.64	-8.9	-0.00655	CID (Collision Induced Dissociation)	MS2	16.7317	100	68.4705	7242	150729_0583_073_S01_CID.raw	F4		Heavy	3.39	0	0.0515	189599	68.56
		FALSE	High	Sequest HT (A12)	Unambiguous	nqtsfqsaldsvr	N1(Label:15N(1)+Deam); Q2(Label:15N(2)); T3(Label:15N(1)); S4(Label:15N(1)); F5(Label:15N(1)); Q6(Label:15N(2)); S7(Label:15N(1)); A8(Label:15N(1)); L9(Label:15N(1)); D10(Label:15N(1)); S11(Label:15N(1)); V12(Label:15N(1)); R13(Label:15N(4))	1	1	K0TH84	K0TH84	0	2	0.0036	0	1	1	736.323	1471.64	1471.64	0.06	4e-05	CID (Collision Induced Dissociation)	MS2	14.8922	100	66.3826	6965	150729_0583_073_S01_CID.raw	F4		Heavy	2.8	0	0.06163	1.74128e+06	66.57
FALSE	High	Master Protein	K0R2R5	Uncharacterized protein (Fragment) OS=Thalassiosira oceanica GN=THAOC_34298 PE=4 SV=1	0	5.092	3	1	6	1	1	399	42.9	6.46	12.13	1			117196	215163	22.48	20.01
	Checked	Confidence	Sequence	Modifications	Qvality PEP	Qvality q-value	# Protein Groups	# Proteins	# PSMs	Master Protein Accessions	# Missed Cleavages	Theo. MH+ [Da]	Abundance Ratio: (15N_Exp) / (14N_Ctrl)	Abundance Ratio Variability [%]: (15N_Exp) / (14N_Ctrl)	Abundances (Grouped): 14N_Ctrl	Abundances (Grouped): 15N_Exp	Abundances (Grouped) CV [%]: 14N_Ctrl	Abundances (Grouped) CV [%]: 15N_Exp	Precursor Quan Result ID	Quan Info	Quan Channel	Confidence (by Search Engine): Sequest HT	Percolator q-Value (by Search Engine): Sequest HT	Percolator PEP (by Search Engine): Sequest HT	XCorr (by Search Engine): Sequest HT	Top Apex RT [min]	Quan Usage
	FALSE	High	WNSTLESQVIK	1xDeamidated [N2]	0.0324214	0	1	1	2	K0R2R5	0	1305.67	0.01		117196		22.48		241		Light	High	0	0.04346	3.19	61.18	Used
		Checked	Confidence	Identifying Node	PSM Ambiguity	Annotated Sequence	Modifications	# Protein Groups	# Proteins	Master Protein Accessions	Protein Accessions	# Missed Cleavages	Charge	DeltaScore	DeltaCn	Rank	Search Engine Rank	m/z [Da]	MH+ [Da]	Theo. MH+ [Da]	DeltaM [ppm]	Deltam/z [Da]	Activation Type	MS Order	Isolation Interference [%]	Ion Inject Time [ms]	RT [min]	First Scan	Spectrum File	File ID	Quan Info	Quan Channel	XCorr	Percolator q-Value	Percolator PEP	Precursor Abundance	Apex RT [min]	Precursor Quan Result ID
		FALSE	High	Sequest HT (B6)	Selected	WnSTLESQVIK	N2(Deamidated)	1	1	K0R2R5	K0R2R5	0	2	0.556	0	1	1	653.338	1305.67	1305.67	0	0	HCD (High Energy Collision Dissociation)	MS2	21.9727	250	61.1081	4989	150729_0583_073_S01_HCD.raw	F5		Light	2.77	0	0.3336	137571	61.18
		FALSE	High	Sequest HT (A2)	Selected	WnSTLESQVIK	N2(Deamidated)	1	1	K0R2R5	K0R2R5	0	2	0.4702	0	1	1	653.338	1305.67	1305.67	0.09	6e-05	CID (Collision Induced Dissociation)	MS2	12.5206	100	61.1312	6329	150729_0583_073_S01_CID.raw	F4		Light	3.19	0	0.04346	99838	61.19
	FALSE	High	WNSTLESQVIK	7xLabel:15N(1) [S3; T4; L5; E6; S7; V9; I10]; 3xLabel:15N(2) [W1; Q8; K11]; 1xLabel:15N(1)+Deam [N2]	0.0114867	0	1	1	2	K0R2R5	0	1319.63	100			107582		20.01	239		Heavy	High	0	0.2782	3.19	61.17	Used
		Checked	Confidence	Identifying Node	PSM Ambiguity	Annotated Sequence	Modifications	# Protein Groups	# Proteins	Master Protein Accessions	Protein Accessions	# Missed Cleavages	Charge	DeltaScore	DeltaCn	Rank	Search Engine Rank	m/z [Da]	MH+ [Da]	Theo. MH+ [Da]	DeltaM [ppm]	Deltam/z [Da]	Activation Type	MS Order	Isolation Interference [%]	Ion Inject Time [ms]	RT [min]	First Scan	Spectrum File	File ID	Quan Info	Quan Channel	XCorr	Percolator q-Value	Percolator PEP	Precursor Abundance	Apex RT [min]	Precursor Quan Result ID
		FALSE	High	Sequest HT (B14)	Unambiguous	wnstlesqvik	W1(Label:15N(2)); N2(Label:15N(1)+Deam); S3(Label:15N(1)); T4(Label:15N(1)); L5(Label:15N(1)); E6(Label:15N(1)); S7(Label:15N(1)); Q8(Label:15N(2)); V9(Label:15N(1)); I10(Label:15N(1)); K11(Label:15N(2))	1	1	K0R2R5	K0R2R5	0	2	0.0168	0	1	1	660.317	1319.63	1319.63	0.56	0.00037	HCD (High Energy Collision Dissociation)	MS2	20.7758	250	61.0725	4985	150729_0583_073_S01_HCD.raw	F5		Heavy	2.97	0	0.01365	124049	61.16
		FALSE	High	Sequest HT (A12)	Unambiguous	wnstlesqvik	W1(Label:15N(2)); N2(Label:15N(1)+Deam); S3(Label:15N(1)); T4(Label:15N(1)); L5(Label:15N(1)); E6(Label:15N(1)); S7(Label:15N(1)); Q8(Label:15N(2)); V9(Label:15N(1)); I10(Label:15N(1)); K11(Label:15N(2))	1	1	K0R2R5	K0R2R5	0	2	0.0063	0	1	1	660.318	1319.63	1319.63	1.02	0.00067	CID (Collision Induced Dissociation)	MS2	14.887	100	61.1099	6326	150729_0583_073_S01_CID.raw	F4		Heavy	3.19	0	0.2782	93300.3	61.17
	FALSE	High	WNSTLESQVIK	7xLabel:15N(1) [S3; T4; L5; E6; S7; V9; I10]; 4xLabel:15N(2) [W1; N2; Q8; K11]	0.0114867	0	1	1	2	K0R2R5	0	1319.64	100			107582		20.01	240		Heavy	High	0	0.342	3.17	61.17	Used
		Checked	Confidence	Identifying Node	PSM Ambiguity	Annotated Sequence	Modifications	# Protein Groups	# Proteins	Master Protein Accessions	Protein Accessions	# Missed Cleavages	Charge	DeltaScore	DeltaCn	Rank	Search Engine Rank	m/z [Da]	MH+ [Da]	Theo. MH+ [Da]	DeltaM [ppm]	Deltam/z [Da]	Activation Type	MS Order	Isolation Interference [%]	Ion Inject Time [ms]	RT [min]	First Scan	Spectrum File	File ID	Quan Info	Quan Channel	XCorr	Percolator q-Value	Percolator PEP	Precursor Abundance	Apex RT [min]	Precursor Quan Result ID
		FALSE	High	Sequest HT (B14)	Unambiguous	wnstlesqvik	W1(Label:15N(2)); N2(Label:15N(2)); S3(Label:15N(1)); T4(Label:15N(1)); L5(Label:15N(1)); E6(Label:15N(1)); S7(Label:15N(1)); Q8(Label:15N(2)); V9(Label:15N(1)); I10(Label:15N(1)); K11(Label:15N(2))	1	1	K0R2R5	K0R2R5	0	2		0.0168	2	2	660.317	1319.63	1319.64	-9.31	-0.00614	HCD (High Energy Collision Dissociation)	MS2	20.7758	250	61.0725	4985	150729_0583_073_S01_HCD.raw	F5		Heavy	2.92	0	0.01365	124049	61.16	18
		FALSE	High	Sequest HT (A12)	Unambiguous	wnstlesqvik	W1(Label:15N(2)); N2(Label:15N(2)); S3(Label:15N(1)); T4(Label:15N(1)); L5(Label:15N(1)); E6(Label:15N(1)); S7(Label:15N(1)); Q8(Label:15N(2)); V9(Label:15N(1)); I10(Label:15N(1)); K11(Label:15N(2))	1	1	K0R2R5	K0R2R5	0	2		0.0063	2	2	660.318	1319.63	1319.64	-8.85	-0.00584	CID (Collision Induced Dissociation)	MS2	14.887	100	61.1099	6326	150729_0583_073_S01_CID.raw	F4		Heavy	3.17	0	0.342	93300.3	61.17	21
FALSE	High	Master Protein	K0SLN8	Uncharacterized protein OS=Thalassiosira oceanica GN=THAOC_13195 PE=4 SV=1	0	5.062	4	2	3	2	1	442	49.2	6.7	11.83	2			141025	32383.6	2.87	0.85
	Checked	Confidence	Sequence	Modifications	Qvality PEP	Qvality q-value	# Protein Groups	# Proteins	# PSMs	Master Protein Accessions	# Missed Cleavages	Theo. MH+ [Da]	Abundance Ratio: (15N_Exp) / (14N_Ctrl)	Abundance Ratio Variability [%]: (15N_Exp) / (14N_Ctrl)	Abundances (Grouped): 14N_Ctrl	Abundances (Grouped): 15N_Exp	Abundances (Grouped) CV [%]: 14N_Ctrl	Abundances (Grouped) CV [%]: 15N_Exp	Precursor Quan Result ID	Quan Info	Quan Channel	Confidence (by Search Engine): Sequest HT	Percolator q-Value (by Search Engine): Sequest HT	Percolator PEP (by Search Engine): Sequest HT	XCorr (by Search Engine): Sequest HT	Top Apex RT [min]	Quan Usage
	FALSE	High	VSGGLSAGDNETK	11xLabel:15N(1) [V1; S2; G3; G4; L5; S6; A7; G8; D9; E11; T12]; 1xLabel:15N(2) [K13]; 1xLabel:15N(1)+Deam [N10]	0.126694	0	1	1	1	K0SLN8	0	1249.53	100			32383.6		0.85	231		Heavy	High	0	0.06707	3.91	38.9	Used
		Checked	Confidence	Identifying Node	PSM Ambiguity	Annotated Sequence	Modifications	# Protein Groups	# Proteins	Master Protein Accessions	Protein Accessions	# Missed Cleavages	Charge	DeltaScore	DeltaCn	Rank	Search Engine Rank	m/z [Da]	MH+ [Da]	Theo. MH+ [Da]	DeltaM [ppm]	Deltam/z [Da]	Activation Type	MS Order	Isolation Interference [%]	Ion Inject Time [ms]	RT [min]	First Scan	Spectrum File	File ID	Quan Info	Quan Channel	XCorr	Percolator q-Value	Percolator PEP	Precursor Abundance	Apex RT [min]	Precursor Quan Result ID
		FALSE	High	Sequest HT (A12)	Selected	vsgglsagdnetk	V1(Label:15N(1)); S2(Label:15N(1)); G3(Label:15N(1)); G4(Label:15N(1)); L5(Label:15N(1)); S6(Label:15N(1)); A7(Label:15N(1)); G8(Label:15N(1)); D9(Label:15N(1)); N10(Label:15N(1)+Deam); E11(Label:15N(1)); T12(Label:15N(1)); K13(Label:15N(2))	1	1	K0SLN8	K0SLN8	0	2	0.6266	0	1	1	625.271	1249.53	1249.53	0.39	0.00025	CID (Collision Induced Dissociation)	MS2	9.66992	81.561	38.8731	3740	150729_0583_073_S01_CID.raw	F4		Heavy	3.91	0	0.06707	32188.4	38.87
	FALSE	High	VSGGLSAGDNETKAEGR	1xDeamidated [N10]	3.67591e-05	0	1	1	2	K0SLN8	1	1648.78	0.01		141025		2.87		232		Light	High	0	0.00012931	5.46	39.73	Used
		Checked	Confidence	Identifying Node	PSM Ambiguity	Annotated Sequence	Modifications	# Protein Groups	# Proteins	Master Protein Accessions	Protein Accessions	# Missed Cleavages	Charge	DeltaScore	DeltaCn	Rank	Search Engine Rank	m/z [Da]	MH+ [Da]	Theo. MH+ [Da]	DeltaM [ppm]	Deltam/z [Da]	Activation Type	MS Order	Isolation Interference [%]	Ion Inject Time [ms]	RT [min]	First Scan	Spectrum File	File ID	Quan Info	Quan Channel	XCorr	Percolator q-Value	Percolator PEP	Precursor Abundance	Apex RT [min]	Precursor Quan Result ID
		FALSE	High	Sequest HT (B6)	Selected	VSGGLSAGDnETKAEGR	N10(Deamidated)	1	1	K0SLN8	K0SLN8	1	3	0.6612	0	1	1	550.264	1648.78	1648.78	-0.05	-3e-05	HCD (High Energy Collision Dissociation)	MS2	1.83655	250	39.0958	2982	150729_0583_073_S01_HCD.raw	F5		Light	5.46	0	0.00012931	138195	39.14
		FALSE	High	Sequest HT (A2)	Selected	VSGGLSAGDnETKAEGR	N10(Deamidated)	1	1	K0SLN8	K0SLN8	1	3	0.4065	0	1	1	550.264	1648.78	1648.78	-0.16	-9e-05	CID (Collision Induced Dissociation)	MS2	1.3028	89.413	40.2595	3977	150729_0583_073_S01_CID.raw	F4		Light	2.46	0	0.1597	143913	40.33
FALSE	High	Master Protein	K0SAF2	Uncharacterized protein OS=Thalassiosira oceanica GN=THAOC_17196 PE=4 SV=1	0	5.056	1	1	6	1	1	1067	117.8	4.77	6.24	1	100			176196		4.43
	Checked	Confidence	Sequence	Modifications	Qvality PEP	Qvality q-value	# Protein Groups	# Proteins	# PSMs	Master Protein Accessions	# Missed Cleavages	Theo. MH+ [Da]	Abundance Ratio: (15N_Exp) / (14N_Ctrl)	Abundance Ratio Variability [%]: (15N_Exp) / (14N_Ctrl)	Abundances (Grouped): 14N_Ctrl	Abundances (Grouped): 15N_Exp	Abundances (Grouped) CV [%]: 14N_Ctrl	Abundances (Grouped) CV [%]: 15N_Exp	Precursor Quan Result ID	Quan Info	Quan Channel	Confidence (by Search Engine): Sequest HT	Percolator q-Value (by Search Engine): Sequest HT	Percolator PEP (by Search Engine): Sequest HT	XCorr (by Search Engine): Sequest HT	Top Apex RT [min]	Quan Usage
	FALSE	High	NLELDKNCSSLAGR	1xLabel:15N(4) [R14]; 9xLabel:15N(1) [L2; E3; L4; D5; S9; S10; L11; A12; G13]; 1xLabel:15N(2) [K6]; 2xLabel:15N(1)+Deam [N1; N7]; 1xLabel:15N(1)+CysCAM [C8]	0.0341401	0	1	1	2	K0SAF2	1	1596.69	100			58732.1		4.43	164		Heavy	High	0	0.1327	3.46	50.11	Used
		Checked	Confidence	Identifying Node	PSM Ambiguity	Annotated Sequence	Modifications	# Protein Groups	# Proteins	Master Protein Accessions	Protein Accessions	# Missed Cleavages	Charge	DeltaScore	DeltaCn	Rank	Search Engine Rank	m/z [Da]	MH+ [Da]	Theo. MH+ [Da]	DeltaM [ppm]	Deltam/z [Da]	Activation Type	MS Order	Isolation Interference [%]	Ion Inject Time [ms]	RT [min]	First Scan	Spectrum File	File ID	Quan Info	Quan Channel	XCorr	Percolator q-Value	Percolator PEP	Precursor Abundance	Apex RT [min]	Precursor Quan Result ID
		FALSE	High	Sequest HT (B14)	Unambiguous	nleldkncsslagr	N1(Label:15N(1)+Deam); L2(Label:15N(1)); E3(Label:15N(1)); L4(Label:15N(1)); D5(Label:15N(1)); K6(Label:15N(2)); N7(Label:15N(1)+Deam); C8(Label:15N(1)+CysCAM); S9(Label:15N(1)); S10(Label:15N(1)); L11(Label:15N(1)); A12(Label:15N(1)); G13(Label:15N(1)); R14(Label:15N(4))	1	1	K0SAF2	K0SAF2	1	3		0.0254	2	2	532.906	1596.7	1596.69	8.14	0.00433	HCD (High Energy Collision Dissociation)	MS2	8.85707	250	49.3968	3911	150729_0583_073_S01_HCD.raw	F5		Heavy	3.46	0	0.1327	60601.2	49.42
		FALSE	High	Sequest HT (A12)	Unambiguous	nleldkncsslagr	N1(Label:15N(1)+Deam); L2(Label:15N(1)); E3(Label:15N(1)); L4(Label:15N(1)); D5(Label:15N(1)); K6(Label:15N(2)); N7(Label:15N(1)+Deam); C8(Label:15N(1)+CysCAM); S9(Label:15N(1)); S10(Label:15N(1)); L11(Label:15N(1)); A12(Label:15N(1)); G13(Label:15N(1)); R14(Label:15N(4))	1	1	K0SAF2	K0SAF2	1	3	0.4667	0	1	4	532.906	1596.7	1596.69	8.02	0.00427	CID (Collision Induced Dissociation)	MS2	6.48613	93.487	50.7656	5146	150729_0583_073_S01_CID.raw	F4		Heavy	2.7	0	0.01864	56920.6	50.79
	FALSE	High	NLELDKNCSSLAGR	1xLabel:15N(4) [R14]; 9xLabel:15N(1) [L2; E3; L4; D5; S9; S10; L11; A12; G13]; 2xLabel:15N(2) [K6; N]; 1xLabel:15N(1)+Deam [N]; 1xLabel:15N(1)+CysCAM [C8]	0.0342382	0	1	1	3	K0SAF2	1	1596.7	100			58732.1		4.43	165		Heavy	High	0	0.1327	3.55	50.11	Used
		Checked	Confidence	Identifying Node	PSM Ambiguity	Annotated Sequence	Modifications	# Protein Groups	# Proteins	Master Protein Accessions	Protein Accessions	# Missed Cleavages	Charge	DeltaScore	DeltaCn	Rank	Search Engine Rank	m/z [Da]	MH+ [Da]	Theo. MH+ [Da]	DeltaM [ppm]	Deltam/z [Da]	Activation Type	MS Order	Isolation Interference [%]	Ion Inject Time [ms]	RT [min]	First Scan	Spectrum File	File ID	Quan Info	Quan Channel	XCorr	Percolator q-Value	Percolator PEP	Precursor Abundance	Apex RT [min]	Precursor Quan Result ID
		FALSE	High	Sequest HT (B14)	Unambiguous	nleldkncsslagr	N1(Label:15N(2)); L2(Label:15N(1)); E3(Label:15N(1)); L4(Label:15N(1)); D5(Label:15N(1)); K6(Label:15N(2)); N7(Label:15N(1)+Deam); C8(Label:15N(1)+CysCAM); S9(Label:15N(1)); S10(Label:15N(1)); L11(Label:15N(1)); A12(Label:15N(1)); G13(Label:15N(1)); R14(Label:15N(4))	1	1	K0SAF2	K0SAF2	1	3	0.0254	0	1	1	532.906	1596.7	1596.7	-0.02	-1e-05	HCD (High Energy Collision Dissociation)	MS2	8.85707	250	49.3968	3911	150729_0583_073_S01_HCD.raw	F5		Heavy	3.55	0	0.1327	60601.2	49.42
		FALSE	High	Sequest HT (A12)	Unambiguous	nleldkncsslagr	N1(Label:15N(1)+Deam); L2(Label:15N(1)); E3(Label:15N(1)); L4(Label:15N(1)); D5(Label:15N(1)); K6(Label:15N(2)); N7(Label:15N(2)); C8(Label:15N(1)+CysCAM); S9(Label:15N(1)); S10(Label:15N(1)); L11(Label:15N(1)); A12(Label:15N(1)); G13(Label:15N(1)); R14(Label:15N(4))	1	1	K0SAF2	K0SAF2	1	3	0.4667	0	1	1	532.906	1596.7	1596.7	-0.13	-7e-05	CID (Collision Induced Dissociation)	MS2	6.48613	93.487	50.7656	5146	150729_0583_073_S01_CID.raw	F4		Heavy	2.7	0	0.01872	56920.6	50.79
		FALSE	High	Sequest HT (A12)	Unambiguous	nleldkncsslagr	N1(Label:15N(2)); L2(Label:15N(1)); E3(Label:15N(1)); L4(Label:15N(1)); D5(Label:15N(1)); K6(Label:15N(2)); N7(Label:15N(1)+Deam); C8(Label:15N(1)+CysCAM); S9(Label:15N(1)); S10(Label:15N(1)); L11(Label:15N(1)); A12(Label:15N(1)); G13(Label:15N(1)); R14(Label:15N(4))	1	1	K0SAF2	K0SAF2	1	3	0.4667	0	1	2	532.906	1596.7	1596.7	-0.13	-7e-05	CID (Collision Induced Dissociation)	MS2	6.48613	93.487	50.7656	5146	150729_0583_073_S01_CID.raw	F4		Heavy	2.7	0	0.0188	56920.6	50.79
	FALSE	High	NLELDKNCSSLAGR	1xLabel:15N(4) [R14]; 9xLabel:15N(1) [L2; E3; L4; D5; S9; S10; L11; A12; G13]; 3xLabel:15N(2) [N1; K6; N7]; 1xLabel:15N(1)+CysCAM [C8]	0.0465141	0	1	1	1	K0SAF2	1	1596.72	100			58732.1		4.43	166		Heavy	High	0	0.0252	2.7	50.11	Used
		Checked	Confidence	Identifying Node	PSM Ambiguity	Annotated Sequence	Modifications	# Protein Groups	# Proteins	Master Protein Accessions	Protein Accessions	# Missed Cleavages	Charge	DeltaScore	DeltaCn	Rank	Search Engine Rank	m/z [Da]	MH+ [Da]	Theo. MH+ [Da]	DeltaM [ppm]	Deltam/z [Da]	Activation Type	MS Order	Isolation Interference [%]	Ion Inject Time [ms]	RT [min]	First Scan	Spectrum File	File ID	Quan Info	Quan Channel	XCorr	Percolator q-Value	Percolator PEP	Precursor Abundance	Apex RT [min]	Precursor Quan Result ID
		FALSE	High	Sequest HT (A12)	Unambiguous	nleldkncsslagr	N1(Label:15N(2)); L2(Label:15N(1)); E3(Label:15N(1)); L4(Label:15N(1)); D5(Label:15N(1)); K6(Label:15N(2)); N7(Label:15N(2)); C8(Label:15N(1)+CysCAM); S9(Label:15N(1)); S10(Label:15N(1)); L11(Label:15N(1)); A12(Label:15N(1)); G13(Label:15N(1)); R14(Label:15N(4))	1	1	K0SAF2	K0SAF2	1	3	0.4667	0	1	3	532.906	1596.7	1596.72	-8.29	-0.00441	CID (Collision Induced Dissociation)	MS2	6.48613	93.487	50.7656	5146	150729_0583_073_S01_CID.raw	F4		Heavy	2.7	0	0.0252	56920.6	50.79	15
FALSE	High	Master Protein	K0T8W7	Uncharacterized protein OS=Thalassiosira oceanica GN=THAOC_08875 PE=4 SV=1	0	4.996	3	1	10	1	1	443	48.9	4.75	18.2	1			101129	545483	3.23	1.05
	Checked	Confidence	Sequence	Modifications	Qvality PEP	Qvality q-value	# Protein Groups	# Proteins	# PSMs	Master Protein Accessions	# Missed Cleavages	Theo. MH+ [Da]	Abundance Ratio: (15N_Exp) / (14N_Ctrl)	Abundance Ratio Variability [%]: (15N_Exp) / (14N_Ctrl)	Abundances (Grouped): 14N_Ctrl	Abundances (Grouped): 15N_Exp	Abundances (Grouped) CV [%]: 14N_Ctrl	Abundances (Grouped) CV [%]: 15N_Exp	Precursor Quan Result ID	Quan Info	Quan Channel	Confidence (by Search Engine): Sequest HT	Percolator q-Value (by Search Engine): Sequest HT	Percolator PEP (by Search Engine): Sequest HT	XCorr (by Search Engine): Sequest HT	Top Apex RT [min]	Quan Usage
	FALSE	High	NDTLTEDDRLER	1xDeamidated [N1]	0.0282456	0	1	1	3	K0T8W7	1	1477.68	0.01		101129		3.23		147		Light	High	0	0.04583	2.98	46.4	Used
		Checked	Confidence	Identifying Node	PSM Ambiguity	Annotated Sequence	Modifications	# Protein Groups	# Proteins	Master Protein Accessions	Protein Accessions	# Missed Cleavages	Charge	DeltaScore	DeltaCn	Rank	Search Engine Rank	m/z [Da]	MH+ [Da]	Theo. MH+ [Da]	DeltaM [ppm]	Deltam/z [Da]	Activation Type	MS Order	Isolation Interference [%]	Ion Inject Time [ms]	RT [min]	First Scan	Spectrum File	File ID	Quan Info	Quan Channel	XCorr	Percolator q-Value	Percolator PEP	Precursor Abundance	Apex RT [min]	Precursor Quan Result ID
		FALSE	High	Sequest HT (B6)	Selected	nDTLTEDDRLER	N1(Deamidated)	1	1	K0T8W7	K0T8W7	1	3	0.4966	0	1	1	493.23	1477.68	1477.68	-0.14	-7e-05	HCD (High Energy Collision Dissociation)	MS2	14.7475	250	46.4272	3640	150729_0583_073_S01_HCD.raw	F5		Light	2.98	0	0.04583	60591.1	46.46
		FALSE	High	Sequest HT (B6)	Selected	nDTLTEDDRLER	N1(Deamidated)	1	1	K0T8W7	K0T8W7	1	2	0.5378	0	1	1	739.343	1477.68	1477.68	0.95	0.0007	HCD (High Energy Collision Dissociation)	MS2	1.37688	250	46.4356	3641	150729_0583_073_S01_HCD.raw	F5		Light	2.38	0	0.3387	38254	46.46
		FALSE	High	Sequest HT (A2)	Selected	nDTLTEDDRLER	N1(Deamidated)	1	1	K0T8W7	K0T8W7	1	2	0.3149	0	1	1	739.342	1477.68	1477.68	-0.05	-3e-05	CID (Collision Induced Dissociation)	MS2	4.11849	100	46.3399	4670	150729_0583_073_S01_CID.raw	F4		Light	2.35	0	0.3292	39899.3	46.33
	FALSE	High	NDTLTEDDRLER	2xLabel:15N(4) [R9; R12]; 9xLabel:15N(1) [D2; T3; L4; T5; E6; D7; D8; L10; E11]; 1xLabel:15N(1)+Deam [N1]	0.0982977	0	1	1	4	K0T8W7	1	1495.62	100			272742		1.05	148		Heavy	High	0	0.0866	2.9	46.38	Used
		Checked	Confidence	Identifying Node	PSM Ambiguity	Annotated Sequence	Modifications	# Protein Groups	# Proteins	Master Protein Accessions	Protein Accessions	# Missed Cleavages	Charge	DeltaScore	DeltaCn	Rank	Search Engine Rank	m/z [Da]	MH+ [Da]	Theo. MH+ [Da]	DeltaM [ppm]	Deltam/z [Da]	Activation Type	MS Order	Isolation Interference [%]	Ion Inject Time [ms]	RT [min]	First Scan	Spectrum File	File ID	Quan Info	Quan Channel	XCorr	Percolator q-Value	Percolator PEP	Precursor Abundance	Apex RT [min]	Precursor Quan Result ID
		FALSE	High	Sequest HT (B14)	Selected	ndtlteddrler	N1(Label:15N(1)+Deam); D2(Label:15N(1)); T3(Label:15N(1)); L4(Label:15N(1)); T5(Label:15N(1)); E6(Label:15N(1)); D7(Label:15N(1)); D8(Label:15N(1)); R9(Label:15N(4)); L10(Label:15N(1)); E11(Label:15N(1)); R12(Label:15N(4))	1	1	K0T8W7	K0T8W7	1	2	0.0717	0	1	1	748.315	1495.62	1495.62	0.38	0.00028	HCD (High Energy Collision Dissociation)	MS2	8.33058	250	46.4028	3637	150729_0583_073_S01_HCD.raw	F5		Heavy	2.51	0	0.3467	117531	46.41
		FALSE	High	Sequest HT (B14)	Unambiguous	ndtlteddrler	N1(Label:15N(1)+Deam); D2(Label:15N(1)); T3(Label:15N(1)); L4(Label:15N(1)); T5(Label:15N(1)); E6(Label:15N(1)); D7(Label:15N(1)); D8(Label:15N(1)); R9(Label:15N(4)); L10(Label:15N(1)); E11(Label:15N(1)); R12(Label:15N(4))	1	1	K0T8W7	K0T8W7	1	3		0.0333	2	2	499.213	1495.62	1495.62	0.23	0.00011	HCD (High Energy Collision Dissociation)	MS2	11.4489	250	46.3495	3632	150729_0583_073_S01_HCD.raw	F5		Heavy	2.9	0	0.0866	157241	46.45
		FALSE	High	Sequest HT (A12)	Unambiguous	ndtlteddrler	N1(Label:15N(1)+Deam); D2(Label:15N(1)); T3(Label:15N(1)); L4(Label:15N(1)); T5(Label:15N(1)); E6(Label:15N(1)); D7(Label:15N(1)); D8(Label:15N(1)); R9(Label:15N(4)); L10(Label:15N(1)); E11(Label:15N(1)); R12(Label:15N(4))	1	1	K0T8W7	K0T8W7	1	2	0.2746	0	1	1	748.315	1495.62	1495.62	0.38	0.00028	CID (Collision Induced Dissociation)	MS2	9.58274	65.459	46.3342	4668	150729_0583_073_S01_CID.raw	F4		Heavy	2.84	0	0.3064	102948	46.31
		FALSE	High	Sequest HT (A12)	Unambiguous	ndtlteddrler	N1(Label:15N(1)+Deam); D2(Label:15N(1)); T3(Label:15N(1)); L4(Label:15N(1)); T5(Label:15N(1)); E6(Label:15N(1)); D7(Label:15N(1)); D8(Label:15N(1)); R9(Label:15N(4)); L10(Label:15N(1)); E11(Label:15N(1)); R12(Label:15N(4))	1	1	K0T8W7	K0T8W7	1	3	0.3615	0	1	2	499.213	1495.62	1495.62	0.53	0.00027	CID (Collision Induced Dissociation)	MS2	11.3873	62.219	46.2543	4658	150729_0583_073_S01_CID.raw	F4		Heavy	2.13	0	0.1425	167778	46.31
	FALSE	High	NDTLTEDDRLER	2xLabel:15N(4) [R9; R12]; 9xLabel:15N(1) [D2; T3; L4; T5; E6; D7; D8; L10; E11]; 1xLabel:15N(2) [N1]	0.0982977	0	1	1	3	K0T8W7	1	1495.64	100			272742		1.05	149		Heavy	High	0	0.0866	3	46.38	Used
		Checked	Confidence	Identifying Node	PSM Ambiguity	Annotated Sequence	Modifications	# Protein Groups	# Proteins	Master Protein Accessions	Protein Accessions	# Missed Cleavages	Charge	DeltaScore	DeltaCn	Rank	Search Engine Rank	m/z [Da]	MH+ [Da]	Theo. MH+ [Da]	DeltaM [ppm]	Deltam/z [Da]	Activation Type	MS Order	Isolation Interference [%]	Ion Inject Time [ms]	RT [min]	First Scan	Spectrum File	File ID	Quan Info	Quan Channel	XCorr	Percolator q-Value	Percolator PEP	Precursor Abundance	Apex RT [min]	Precursor Quan Result ID
		FALSE	High	Sequest HT (B14)	Unambiguous	ndtlteddrler	N1(Label:15N(2)); D2(Label:15N(1)); T3(Label:15N(1)); L4(Label:15N(1)); T5(Label:15N(1)); E6(Label:15N(1)); D7(Label:15N(1)); D8(Label:15N(1)); R9(Label:15N(4)); L10(Label:15N(1)); E11(Label:15N(1)); R12(Label:15N(4))	1	1	K0T8W7	K0T8W7	1	3	0.0333	0	1	1	499.213	1495.62	1495.64	-8.48	-0.00423	HCD (High Energy Collision Dissociation)	MS2	11.4489	250	46.3495	3632	150729_0583_073_S01_HCD.raw	F5		Heavy	3	0	0.0866	157241	46.45	7
		FALSE	High	Sequest HT (A12)	Unambiguous	ndtlteddrler	N1(Label:15N(2)); D2(Label:15N(1)); T3(Label:15N(1)); L4(Label:15N(1)); T5(Label:15N(1)); E6(Label:15N(1)); D7(Label:15N(1)); D8(Label:15N(1)); R9(Label:15N(4)); L10(Label:15N(1)); E11(Label:15N(1)); R12(Label:15N(4))	1	1	K0T8W7	K0T8W7	1	2	0.2746	0	1	2	748.315	1495.62	1495.64	-8.32	-0.00623	CID (Collision Induced Dissociation)	MS2	9.58274	65.459	46.3342	4668	150729_0583_073_S01_CID.raw	F4		Heavy	2.84	0	0.291	102948	46.31	10
		FALSE	High	Sequest HT (A12)	Unambiguous	ndtlteddrler	N1(Label:15N(2)); D2(Label:15N(1)); T3(Label:15N(1)); L4(Label:15N(1)); T5(Label:15N(1)); E6(Label:15N(1)); D7(Label:15N(1)); D8(Label:15N(1)); R9(Label:15N(4)); L10(Label:15N(1)); E11(Label:15N(1)); R12(Label:15N(4))	1	1	K0T8W7	K0T8W7	1	3	0.3615	0	1	1	499.213	1495.62	1495.64	-8.17	-0.00407	CID (Collision Induced Dissociation)	MS2	11.3873	62.219	46.2543	4658	150729_0583_073_S01_CID.raw	F4		Heavy	2.13	0	0.2121	167778	46.31	9
FALSE	High	Master Protein	K0RSK2	Uncharacterized protein OS=Thalassiosira oceanica GN=THAOC_28875 PE=4 SV=1	0	4.836	3	1	6	1	1	639	68.5	4.49	21.33	1	0.01		802693		22.16
	Checked	Confidence	Sequence	Modifications	Qvality PEP	Qvality q-value	# Protein Groups	# Proteins	# PSMs	Master Protein Accessions	# Missed Cleavages	Theo. MH+ [Da]	Abundance Ratio: (15N_Exp) / (14N_Ctrl)	Abundance Ratio Variability [%]: (15N_Exp) / (14N_Ctrl)	Abundances (Grouped): 14N_Ctrl	Abundances (Grouped): 15N_Exp	Abundances (Grouped) CV [%]: 14N_Ctrl	Abundances (Grouped) CV [%]: 15N_Exp	Precursor Quan Result ID	Quan Info	Quan Channel	Confidence (by Search Engine): Sequest HT	Percolator q-Value (by Search Engine): Sequest HT	Percolator PEP (by Search Engine): Sequest HT	XCorr (by Search Engine): Sequest HT	Top Apex RT [min]	Quan Usage
	FALSE	High	AGDYAPGSGNFLANETK	1xDeamidated [N14]	0.00113034	0	1	1	2	K0RSK2	0	1712.78	0.01		738602		20.82		3		Light	High	0	0.1191	3.89	58.62	Used
		Checked	Confidence	Identifying Node	PSM Ambiguity	Annotated Sequence	Modifications	# Protein Groups	# Proteins	Master Protein Accessions	Protein Accessions	# Missed Cleavages	Charge	DeltaScore	DeltaCn	Rank	Search Engine Rank	m/z [Da]	MH+ [Da]	Theo. MH+ [Da]	DeltaM [ppm]	Deltam/z [Da]	Activation Type	MS Order	Isolation Interference [%]	Ion Inject Time [ms]	RT [min]	First Scan	Spectrum File	File ID	Quan Info	Quan Channel	XCorr	Percolator q-Value	Percolator PEP	Precursor Abundance	Apex RT [min]	Precursor Quan Result ID
		FALSE	High	Sequest HT (B6)	Selected	AGDYAPGSGNFLAnETK	N14(Deamidated)	1	1	K0RSK2	K0RSK2	0	2	0.2082	0	1	1	856.892	1712.78	1712.78	0.76	0.00065	HCD (High Energy Collision Dissociation)	MS2	0	250	58.1791	4708	150729_0583_073_S01_HCD.raw	F5		Light	3.89	0	0.1191	636812	58.33
		FALSE	High	Sequest HT (A2)	Selected	AGDYAPGSGNFLAnETK	N14(Deamidated)	1	1	K0RSK2	K0RSK2	0	2	0.0883	0	1	1	856.892	1712.78	1712.78	0.11	0.0001	CID (Collision Induced Dissociation)	MS2	1.32886	87.33	58.7876	6050	150729_0583_073_S01_CID.raw	F4		Light	3.85	0	0.00258	856661	58.91
	FALSE	High	AGDYAPGSGNFLANETK	2xDeamidated [N10; N14]	0.00264077	0	1	1	4	K0RSK2	0	1713.76	0.01		63651.2		37.39		4		Light	High	0	0.03209	4.13	59.65	Used
		Checked	Confidence	Identifying Node	PSM Ambiguity	Annotated Sequence	Modifications	# Protein Groups	# Proteins	Master Protein Accessions	Protein Accessions	# Missed Cleavages	Charge	DeltaScore	DeltaCn	Rank	Search Engine Rank	m/z [Da]	MH+ [Da]	Theo. MH+ [Da]	DeltaM [ppm]	Deltam/z [Da]	Activation Type	MS Order	Isolation Interference [%]	Ion Inject Time [ms]	RT [min]	First Scan	Spectrum File	File ID	Quan Info	Quan Channel	XCorr	Percolator q-Value	Percolator PEP	Precursor Abundance	Apex RT [min]	Precursor Quan Result ID
		FALSE	High	Sequest HT (B6)	Selected	AGDYAPGSGnFLAnETK	N10(Deamidated); N14(Deamidated)	1	1	K0RSK2	K0RSK2	0	2	0.7887	0	1	1	857.385	1713.76	1713.76	1.04	0.00089	HCD (High Energy Collision Dissociation)	MS2	0	250	61.1282	4991	150729_0583_073_S01_HCD.raw	F5		Light	3.88	0	0.00565
		FALSE	High	Sequest HT (B6)	Selected	AGDYAPGSGnFLAnETK	N10(Deamidated); N14(Deamidated)	1	1	K0RSK2	K0RSK2	0	2	0.7302	0	1	1	857.383	1713.76	1713.76	-0.75	-0.00064	HCD (High Energy Collision Dissociation)	MS2	3.44454	250	59.4374	4831	150729_0583_073_S01_HCD.raw	F5		Light	2.78	0	0.01438	43110.7	59.45
		FALSE	High	Sequest HT (A2)	Selected	AGDYAPGSGnFLAnETK	N10(Deamidated); N14(Deamidated)	1	1	K0RSK2	K0RSK2	0	2	0.7264	0	1	1	857.384	1713.76	1713.76	-0.03	-3e-05	CID (Collision Induced Dissociation)	MS2	0	100	61.6689	6391	150729_0583_073_S01_CID.raw	F4		Light	4.13	0	0.03209	49067.7	61.69
		FALSE	High	Sequest HT (A2)	Selected	AGDYAPGSGnFLAnETK	N10(Deamidated); N14(Deamidated)	1	1	K0RSK2	K0RSK2	0	2	0.6312	0	1	1	857.386	1713.76	1713.76	2.32	0.00199	CID (Collision Induced Dissociation)	MS2	28.5607	100	59.9129	6186	150729_0583_073_S01_CID.raw	F4		Light	2.82	0	0.008082	34383.3	59.85
FALSE	High	Master Protein Candidate	K0RK05	Uncharacterized protein OS=Thalassiosira oceanica GN=THAOC_28112 PE=4 SV=1	0	4.721	8	1	3	1	1	198	21.6	6.39	10.99	1			46335	55071.5	2.76
	Checked	Confidence	Sequence	Modifications	Qvality PEP	Qvality q-value	# Protein Groups	# Proteins	# PSMs	Master Protein Accessions	# Missed Cleavages	Theo. MH+ [Da]	Abundance Ratio: (15N_Exp) / (14N_Ctrl)	Abundance Ratio Variability [%]: (15N_Exp) / (14N_Ctrl)	Abundances (Grouped): 14N_Ctrl	Abundances (Grouped): 15N_Exp	Abundances (Grouped) CV [%]: 14N_Ctrl	Abundances (Grouped) CV [%]: 15N_Exp	Precursor Quan Result ID	Quan Info	Quan Channel	Confidence (by Search Engine): Sequest HT	Percolator q-Value (by Search Engine): Sequest HT	Percolator PEP (by Search Engine): Sequest HT	XCorr (by Search Engine): Sequest HT	Top Apex RT [min]	Quan Usage
	FALSE	High	ATFQHILPLNSTGLAK	1xDeamidated [N10]	0.00212524	0	1	2	2	K0S1Q7	0	1711.94	0.01		46335		2.76		15		Light	High	0	0.004666	4.36	66.69	Used
		Checked	Confidence	Identifying Node	PSM Ambiguity	Annotated Sequence	Modifications	# Protein Groups	# Proteins	Master Protein Accessions	Protein Accessions	# Missed Cleavages	Charge	DeltaScore	DeltaCn	Rank	Search Engine Rank	m/z [Da]	MH+ [Da]	Theo. MH+ [Da]	DeltaM [ppm]	Deltam/z [Da]	Activation Type	MS Order	Isolation Interference [%]	Ion Inject Time [ms]	RT [min]	First Scan	Spectrum File	File ID	Quan Info	Quan Channel	XCorr	Percolator q-Value	Percolator PEP	Precursor Abundance	Apex RT [min]	Precursor Quan Result ID
		FALSE	High	Sequest HT (B6)	Selected	ATFQHILPLnSTGLAK	N10(Deamidated)	1	2	K0S1Q7	K0S1Q7; K0RK05	0	2	0.6904	0	1	1	856.471	1711.93	1711.94	-2.18	-0.00187	HCD (High Energy Collision Dissociation)	MS2	12.042	250	66.6745	5537	150729_0583_073_S01_HCD.raw	F5		Light	4.36	0	0.004666	47249.4	66.69
		FALSE	High	Sequest HT (A2)	Selected	ATFQHILPLnSTGLAK	N10(Deamidated)	1	2	K0S1Q7	K0S1Q7; K0RK05	0	3	0.4723	0	1	1	571.317	1711.94	1711.94	-0.52	-0.00029	CID (Collision Induced Dissociation)	MS2	32.7756	77.058	69.0941	7350	150729_0583_073_S01_CID.raw	F4		Light	2.35	0	0.04321	45438.4	69.13
	FALSE	High	ATFQHILPLNSTGLAK	12xLabel:15N(1) [A1; T2; F3; I6; L7; P8; L9; S11; T12; G13; L14; A15]; 2xLabel:15N(2) [Q4; K16]; 1xLabel:15N(3) [H5]; 1xLabel:15N(1)+Deam [N10]	0.108716	0	1	2	1	K0S1Q7	0	1731.88	100			55071.5			14		Heavy	High	0	0.09439	4.28	66.63	Used
		Checked	Confidence	Identifying Node	PSM Ambiguity	Annotated Sequence	Modifications	# Protein Groups	# Proteins	Master Protein Accessions	Protein Accessions	# Missed Cleavages	Charge	DeltaScore	DeltaCn	Rank	Search Engine Rank	m/z [Da]	MH+ [Da]	Theo. MH+ [Da]	DeltaM [ppm]	Deltam/z [Da]	Activation Type	MS Order	Isolation Interference [%]	Ion Inject Time [ms]	RT [min]	First Scan	Spectrum File	File ID	Quan Info	Quan Channel	XCorr	Percolator q-Value	Percolator PEP	Precursor Abundance	Apex RT [min]	Precursor Quan Result ID
		FALSE	High	Sequest HT (B14)	Selected	atfqhilplnstglak	A1(Label:15N(1)); T2(Label:15N(1)); F3(Label:15N(1)); Q4(Label:15N(2)); H5(Label:15N(3)); I6(Label:15N(1)); L7(Label:15N(1)); P8(Label:15N(1)); L9(Label:15N(1)); N10(Label:15N(1)+Deam); S11(Label:15N(1)); T12(Label:15N(1)); G13(Label:15N(1)); L14(Label:15N(1)); A15(Label:15N(1)); K16(Label:15N(2))	1	2	K0S1Q7	K0S1Q7; K0RK05	0	2	0.1589	0	1	1	866.444	1731.88	1731.88	1.14	0.00099	HCD (High Energy Collision Dissociation)	MS2	13.8889	250	66.5662	5526	150729_0583_073_S01_HCD.raw	F5		Heavy	4.28	0	0.09439	55071.5	66.63
FALSE	High	Master Protein	K0S1Q7	Uncharacterized protein OS=Thalassiosira oceanica GN=THAOC_19688 PE=4 SV=1	0	4.721	5	1	3	1	1	349	38	8.87	10.99	1			46335	55071.5	2.76
	Checked	Confidence	Sequence	Modifications	Qvality PEP	Qvality q-value	# Protein Groups	# Proteins	# PSMs	Master Protein Accessions	# Missed Cleavages	Theo. MH+ [Da]	Abundance Ratio: (15N_Exp) / (14N_Ctrl)	Abundance Ratio Variability [%]: (15N_Exp) / (14N_Ctrl)	Abundances (Grouped): 14N_Ctrl	Abundances (Grouped): 15N_Exp	Abundances (Grouped) CV [%]: 14N_Ctrl	Abundances (Grouped) CV [%]: 15N_Exp	Precursor Quan Result ID	Quan Info	Quan Channel	Confidence (by Search Engine): Sequest HT	Percolator q-Value (by Search Engine): Sequest HT	Percolator PEP (by Search Engine): Sequest HT	XCorr (by Search Engine): Sequest HT	Top Apex RT [min]	Quan Usage
	FALSE	High	ATFQHILPLNSTGLAK	1xDeamidated [N10]	0.00212524	0	1	2	2	K0S1Q7	0	1711.94	0.01		46335		2.76		15		Light	High	0	0.004666	4.36	66.69	Used
		Checked	Confidence	Identifying Node	PSM Ambiguity	Annotated Sequence	Modifications	# Protein Groups	# Proteins	Master Protein Accessions	Protein Accessions	# Missed Cleavages	Charge	DeltaScore	DeltaCn	Rank	Search Engine Rank	m/z [Da]	MH+ [Da]	Theo. MH+ [Da]	DeltaM [ppm]	Deltam/z [Da]	Activation Type	MS Order	Isolation Interference [%]	Ion Inject Time [ms]	RT [min]	First Scan	Spectrum File	File ID	Quan Info	Quan Channel	XCorr	Percolator q-Value	Percolator PEP	Precursor Abundance	Apex RT [min]	Precursor Quan Result ID
		FALSE	High	Sequest HT (B6)	Selected	ATFQHILPLnSTGLAK	N10(Deamidated)	1	2	K0S1Q7	K0S1Q7; K0RK05	0	2	0.6904	0	1	1	856.471	1711.93	1711.94	-2.18	-0.00187	HCD (High Energy Collision Dissociation)	MS2	12.042	250	66.6745	5537	150729_0583_073_S01_HCD.raw	F5		Light	4.36	0	0.004666	47249.4	66.69
		FALSE	High	Sequest HT (A2)	Selected	ATFQHILPLnSTGLAK	N10(Deamidated)	1	2	K0S1Q7	K0S1Q7; K0RK05	0	3	0.4723	0	1	1	571.317	1711.94	1711.94	-0.52	-0.00029	CID (Collision Induced Dissociation)	MS2	32.7756	77.058	69.0941	7350	150729_0583_073_S01_CID.raw	F4		Light	2.35	0	0.04321	45438.4	69.13
	FALSE	High	ATFQHILPLNSTGLAK	12xLabel:15N(1) [A1; T2; F3; I6; L7; P8; L9; S11; T12; G13; L14; A15]; 2xLabel:15N(2) [Q4; K16]; 1xLabel:15N(3) [H5]; 1xLabel:15N(1)+Deam [N10]	0.108716	0	1	2	1	K0S1Q7	0	1731.88	100			55071.5			14		Heavy	High	0	0.09439	4.28	66.63	Used
		Checked	Confidence	Identifying Node	PSM Ambiguity	Annotated Sequence	Modifications	# Protein Groups	# Proteins	Master Protein Accessions	Protein Accessions	# Missed Cleavages	Charge	DeltaScore	DeltaCn	Rank	Search Engine Rank	m/z [Da]	MH+ [Da]	Theo. MH+ [Da]	DeltaM [ppm]	Deltam/z [Da]	Activation Type	MS Order	Isolation Interference [%]	Ion Inject Time [ms]	RT [min]	First Scan	Spectrum File	File ID	Quan Info	Quan Channel	XCorr	Percolator q-Value	Percolator PEP	Precursor Abundance	Apex RT [min]	Precursor Quan Result ID
		FALSE	High	Sequest HT (B14)	Selected	atfqhilplnstglak	A1(Label:15N(1)); T2(Label:15N(1)); F3(Label:15N(1)); Q4(Label:15N(2)); H5(Label:15N(3)); I6(Label:15N(1)); L7(Label:15N(1)); P8(Label:15N(1)); L9(Label:15N(1)); N10(Label:15N(1)+Deam); S11(Label:15N(1)); T12(Label:15N(1)); G13(Label:15N(1)); L14(Label:15N(1)); A15(Label:15N(1)); K16(Label:15N(2))	1	2	K0S1Q7	K0S1Q7; K0RK05	0	2	0.1589	0	1	1	866.444	1731.88	1731.88	1.14	0.00099	HCD (High Energy Collision Dissociation)	MS2	13.8889	250	66.5662	5526	150729_0583_073_S01_HCD.raw	F5		Heavy	4.28	0	0.09439	55071.5	66.63
FALSE	High	None	K0S7J9	Uncharacterized protein OS=Thalassiosira oceanica GN=THAOC_18669 PE=4 SV=1	0	4.703	4	1	4	1	1	357	39.4	4.92	9.54	1	1.187	10.67	40779.4	170102	10.15	25.85
	Checked	Confidence	Sequence	Modifications	Qvality PEP	Qvality q-value	# Protein Groups	# Proteins	# PSMs	Master Protein Accessions	# Missed Cleavages	Theo. MH+ [Da]	Abundance Ratio: (15N_Exp) / (14N_Ctrl)	Abundance Ratio Variability [%]: (15N_Exp) / (14N_Ctrl)	Abundances (Grouped): 14N_Ctrl	Abundances (Grouped): 15N_Exp	Abundances (Grouped) CV [%]: 14N_Ctrl	Abundances (Grouped) CV [%]: 15N_Exp	Precursor Quan Result ID	Quan Info	Quan Channel	Confidence (by Search Engine): Sequest HT	Percolator q-Value (by Search Engine): Sequest HT	Percolator PEP (by Search Engine): Sequest HT	XCorr (by Search Engine): Sequest HT	Top Apex RT [min]	Quan Usage
	FALSE	High	CDSVGPQYVNVTK	1xCarbamidomethyl [C1]; 1xDeamidated [N10]	0.021613	0	1	2	1	K0S460	0	1467.68	1.187	10.67	40779.4	48394.4	10.15		16		Light	High	0	0.03618	2.73	51.23	Used
		Checked	Confidence	Identifying Node	PSM Ambiguity	Annotated Sequence	Modifications	# Protein Groups	# Proteins	Master Protein Accessions	Protein Accessions	# Missed Cleavages	Charge	DeltaScore	DeltaCn	Rank	Search Engine Rank	m/z [Da]	MH+ [Da]	Theo. MH+ [Da]	DeltaM [ppm]	Deltam/z [Da]	Activation Type	MS Order	Isolation Interference [%]	Ion Inject Time [ms]	RT [min]	First Scan	Spectrum File	File ID	Quan Info	Quan Channel	XCorr	Percolator q-Value	Percolator PEP	Precursor Abundance	Apex RT [min]	Precursor Quan Result ID
		FALSE	High	Sequest HT (B6)	Selected	cDSVGPQYVnVTK	C1(Carbamidomethyl); N10(Deamidated)	1	2	K0S460	K0S7J9; K0S460	0	2	0.6447	0	1	1	734.343	1467.68	1467.68	-0.19	-0.00014	HCD (High Energy Collision Dissociation)	MS2	5.419	250	51.2479	4077	150729_0583_073_S01_HCD.raw	F5		Light	2.73	0	0.03618	43818.3	51.22	10
	FALSE	High	CDSVGPQYVNVTK	9xLabel:15N(1) [D2; S3; V4; G5; P6; Y8; V9; V11; T12]; 2xLabel:15N(2) [Q7; K13]; 1xLabel:15N(1)+Deam [N10]; 1xLabel:15N(1)+CysCAM [C1]	0.00557349	0	1	2	2	K0S460	0	1482.63	100			74317.4		7.06	17		Heavy	High	0	0.06415	3.92	51.2	Used
		Checked	Confidence	Identifying Node	PSM Ambiguity	Annotated Sequence	Modifications	# Protein Groups	# Proteins	Master Protein Accessions	Protein Accessions	# Missed Cleavages	Charge	DeltaScore	DeltaCn	Rank	Search Engine Rank	m/z [Da]	MH+ [Da]	Theo. MH+ [Da]	DeltaM [ppm]	Deltam/z [Da]	Activation Type	MS Order	Isolation Interference [%]	Ion Inject Time [ms]	RT [min]	First Scan	Spectrum File	File ID	Quan Info	Quan Channel	XCorr	Percolator q-Value	Percolator PEP	Precursor Abundance	Apex RT [min]	Precursor Quan Result ID
		FALSE	High	Sequest HT (B14)	Selected	cdsvgpqyvnvtk	C1(Label:15N(1)+CysCAM); D2(Label:15N(1)); S3(Label:15N(1)); V4(Label:15N(1)); G5(Label:15N(1)); P6(Label:15N(1)); Q7(Label:15N(2)); Y8(Label:15N(1)); V9(Label:15N(1)); N10(Label:15N(1)+Deam); V11(Label:15N(1)); T12(Label:15N(1)); K13(Label:15N(2))	1	2	K0S460	K0S7J9; K0S460	0	2	0.1862	0	1	1	741.821	1482.64	1482.63	0.71	0.00053	HCD (High Energy Collision Dissociation)	MS2	13.1011	250	51.1185	4065	150729_0583_073_S01_HCD.raw	F5		Heavy	2.9	0	0.007325	78126.5	51.2
		FALSE	High	Sequest HT (A12)	Unambiguous	cdsvgpqyvnvtk	C1(Label:15N(1)+CysCAM); D2(Label:15N(1)); S3(Label:15N(1)); V4(Label:15N(1)); G5(Label:15N(1)); P6(Label:15N(1)); Q7(Label:15N(2)); Y8(Label:15N(1)); V9(Label:15N(1)); N10(Label:15N(1)+Deam); V11(Label:15N(1)); T12(Label:15N(1)); K13(Label:15N(2))	1	2	K0S460	K0S7J9; K0S460	0	2	0.625	0	1	1	741.821	1482.63	1482.63	-0.03	-2e-05	CID (Collision Induced Dissociation)	MS2	13.1186	100	51.1398	5186	150729_0583_073_S01_CID.raw	F4		Heavy	3.92	0	0.06415	70694	51.19
	FALSE	High	CDSVGPQYVNVTK	9xLabel:15N(1) [D2; S3; V4; G5; P6; Y8; V9; V11; T12]; 3xLabel:15N(2) [Q7; N10; K13]; 1xLabel:15N(1)+CysCAM [C1]	0.141498	0	1	2	1	K0S460	0	1482.65	100			74317.4		7.06	18		Heavy	High	0	0.07482	3.92	51.2	Used
		Checked	Confidence	Identifying Node	PSM Ambiguity	Annotated Sequence	Modifications	# Protein Groups	# Proteins	Master Protein Accessions	Protein Accessions	# Missed Cleavages	Charge	DeltaScore	DeltaCn	Rank	Search Engine Rank	m/z [Da]	MH+ [Da]	Theo. MH+ [Da]	DeltaM [ppm]	Deltam/z [Da]	Activation Type	MS Order	Isolation Interference [%]	Ion Inject Time [ms]	RT [min]	First Scan	Spectrum File	File ID	Quan Info	Quan Channel	XCorr	Percolator q-Value	Percolator PEP	Precursor Abundance	Apex RT [min]	Precursor Quan Result ID
		FALSE	High	Sequest HT (A12)	Unambiguous	cdsvgpqyvnvtk	C1(Label:15N(1)+CysCAM); D2(Label:15N(1)); S3(Label:15N(1)); V4(Label:15N(1)); G5(Label:15N(1)); P6(Label:15N(1)); Q7(Label:15N(2)); Y8(Label:15N(1)); V9(Label:15N(1)); N10(Label:15N(2)); V11(Label:15N(1)); T12(Label:15N(1)); K13(Label:15N(2))	1	2	K0S460	K0S7J9; K0S460	0	2	0.625	0	1	2	741.821	1482.63	1482.65	-8.81	-0.00653	CID (Collision Induced Dissociation)	MS2	13.1186	100	51.1398	5186	150729_0583_073_S01_CID.raw	F4		Heavy	3.92	0	0.07482	70694	51.19	17
FALSE	High	Master Protein	K0R168	Uncharacterized protein (Fragment) OS=Thalassiosira oceanica GN=THAOC_35806 PE=4 SV=1	0	4.557	1	2	5	2	1	1737	192.3	5.39	16.62	2			60309.9	195649	14.77	18.57
	Checked	Confidence	Sequence	Modifications	Qvality PEP	Qvality q-value	# Protein Groups	# Proteins	# PSMs	Master Protein Accessions	# Missed Cleavages	Theo. MH+ [Da]	Abundance Ratio: (15N_Exp) / (14N_Ctrl)	Abundance Ratio Variability [%]: (15N_Exp) / (14N_Ctrl)	Abundances (Grouped): 14N_Ctrl	Abundances (Grouped): 15N_Exp	Abundances (Grouped) CV [%]: 14N_Ctrl	Abundances (Grouped) CV [%]: 15N_Exp	Precursor Quan Result ID	Quan Info	Quan Channel	Confidence (by Search Engine): Sequest HT	Percolator q-Value (by Search Engine): Sequest HT	Percolator PEP (by Search Engine): Sequest HT	XCorr (by Search Engine): Sequest HT	Top Apex RT [min]	Quan Usage
	FALSE	High	SVSQFNASDVK	8xLabel:15N(1) [S1; V2; S3; F5; A7; S8; D9; V10]; 2xLabel:15N(2) [Q4; K11]; 1xLabel:15N(1)+Deam [N6]	0.0982977	0	1	1	1	K0R168	0	1195.53	100			33684.6		17.17	212		Heavy	High	0	0.0866	2.15	46.82	Used
		Checked	Confidence	Identifying Node	PSM Ambiguity	Annotated Sequence	Modifications	# Protein Groups	# Proteins	Master Protein Accessions	Protein Accessions	# Missed Cleavages	Charge	DeltaScore	DeltaCn	Rank	Search Engine Rank	m/z [Da]	MH+ [Da]	Theo. MH+ [Da]	DeltaM [ppm]	Deltam/z [Da]	Activation Type	MS Order	Isolation Interference [%]	Ion Inject Time [ms]	RT [min]	First Scan	Spectrum File	File ID	Quan Info	Quan Channel	XCorr	Percolator q-Value	Percolator PEP	Precursor Abundance	Apex RT [min]	Precursor Quan Result ID
		FALSE	High	Sequest HT (B14)	Selected	svsqfnasdvk	S1(Label:15N(1)); V2(Label:15N(1)); S3(Label:15N(1)); Q4(Label:15N(2)); F5(Label:15N(1)); N6(Label:15N(1)+Deam); A7(Label:15N(1)); S8(Label:15N(1)); D9(Label:15N(1)); V10(Label:15N(1)); K11(Label:15N(2))	1	1	K0R168	K0R168	0	2	0.4047	0	1	1	598.266	1195.53	1195.53	-0.08	-5e-05	HCD (High Energy Collision Dissociation)	MS2	15.0074	250	46.9585	3688	150729_0583_073_S01_HCD.raw	F5		Heavy	2.15	0	0.0866	38054.7	46.95
	FALSE	High	TGVDEITNQTK	1xDeamidated [N8]	0.0132339	0	1	1	2	K0R168	0	1206.58	0.01		60309.9		14.77		214		Light	High	0	0.2717	3.78	45.49	Used
		Checked	Confidence	Identifying Node	PSM Ambiguity	Annotated Sequence	Modifications	# Protein Groups	# Proteins	Master Protein Accessions	Protein Accessions	# Missed Cleavages	Charge	DeltaScore	DeltaCn	Rank	Search Engine Rank	m/z [Da]	MH+ [Da]	Theo. MH+ [Da]	DeltaM [ppm]	Deltam/z [Da]	Activation Type	MS Order	Isolation Interference [%]	Ion Inject Time [ms]	RT [min]	First Scan	Spectrum File	File ID	Quan Info	Quan Channel	XCorr	Percolator q-Value	Percolator PEP	Precursor Abundance	Apex RT [min]	Precursor Quan Result ID
		FALSE	High	Sequest HT (B6)	Selected	TGVDEITnQTK	N8(Deamidated)	1	1	K0R168	K0R168	0	2	0.607	0	1	1	603.796	1206.58	1206.58	-0.36	-0.00022	HCD (High Energy Collision Dissociation)	MS2	8.27938	250	45.578	3565	150729_0583_073_S01_HCD.raw	F5		Light	3.13	0	0.02348	66973.3	45.61
		FALSE	High	Sequest HT (A2)	Selected	TGVDEITnQTK	N8(Deamidated)	1	1	K0R168	K0R168	0	2	0.5582	0	1	1	603.796	1206.58	1206.58	-0.26	-0.00016	CID (Collision Induced Dissociation)	MS2	4.02705	100	45.3481	4557	150729_0583_073_S01_CID.raw	F4		Light	3.78	0	0.2717	54309.5	45.38
	FALSE	High	TGVDEITNQTK	8xLabel:15N(1) [T1; G2; V3; D4; E5; I6; T7; T10]; 2xLabel:15N(2) [Q9; K11]; 1xLabel:15N(1)+Deam [N8]	0.0114867	0	1	1	2	K0R168	0	1219.55	100			161962		18.86	215		Heavy	High	0	0.1078	4.04	45.48	Used
		Checked	Confidence	Identifying Node	PSM Ambiguity	Annotated Sequence	Modifications	# Protein Groups	# Proteins	Master Protein Accessions	Protein Accessions	# Missed Cleavages	Charge	DeltaScore	DeltaCn	Rank	Search Engine Rank	m/z [Da]	MH+ [Da]	Theo. MH+ [Da]	DeltaM [ppm]	Deltam/z [Da]	Activation Type	MS Order	Isolation Interference [%]	Ion Inject Time [ms]	RT [min]	First Scan	Spectrum File	File ID	Quan Info	Quan Channel	XCorr	Percolator q-Value	Percolator PEP	Precursor Abundance	Apex RT [min]	Precursor Quan Result ID
		FALSE	High	Sequest HT (B14)	Selected	tgvdeitnqtk	T1(Label:15N(1)); G2(Label:15N(1)); V3(Label:15N(1)); D4(Label:15N(1)); E5(Label:15N(1)); I6(Label:15N(1)); T7(Label:15N(1)); N8(Label:15N(1)+Deam); Q9(Label:15N(2)); T10(Label:15N(1)); K11(Label:15N(2))	1	1	K0R168	K0R168	0	2	0.5682	0	1	1	610.277	1219.55	1219.55	-0.28	-0.00017	HCD (High Energy Collision Dissociation)	MS2	11.6158	250	45.5284	3560	150729_0583_073_S01_HCD.raw	F5		Heavy	3.52	0	0.01365	185220	45.59
		FALSE	High	Sequest HT (A12)	Selected	tgvdeitnqtk	T1(Label:15N(1)); G2(Label:15N(1)); V3(Label:15N(1)); D4(Label:15N(1)); E5(Label:15N(1)); I6(Label:15N(1)); T7(Label:15N(1)); N8(Label:15N(1)+Deam); Q9(Label:15N(2)); T10(Label:15N(1)); K11(Label:15N(2))	1	1	K0R168	K0R168	0	2	0.4208	0	1	1	610.277	1219.55	1219.55	0.02	1e-05	CID (Collision Induced Dissociation)	MS2	12.4217	100	45.29	4550	150729_0583_073_S01_CID.raw	F4		Heavy	4.04	0	0.1078	141624	45.36
FALSE	High	Master Protein	K0S638	Uncharacterized protein (Fragment) OS=Thalassiosira oceanica GN=THAOC_19290 PE=4 SV=1	0	4.537	4	1	6	1	1	321	35.6	4.5	6.49	1	100			60574.6		5.55
	Checked	Confidence	Sequence	Modifications	Qvality PEP	Qvality q-value	# Protein Groups	# Proteins	# PSMs	Master Protein Accessions	# Missed Cleavages	Theo. MH+ [Da]	Abundance Ratio: (15N_Exp) / (14N_Ctrl)	Abundance Ratio Variability [%]: (15N_Exp) / (14N_Ctrl)	Abundances (Grouped): 14N_Ctrl	Abundances (Grouped): 15N_Exp	Abundances (Grouped) CV [%]: 14N_Ctrl	Abundances (Grouped) CV [%]: 15N_Exp	Precursor Quan Result ID	Quan Info	Quan Channel	Confidence (by Search Engine): Sequest HT	Percolator q-Value (by Search Engine): Sequest HT	Percolator PEP (by Search Engine): Sequest HT	XCorr (by Search Engine): Sequest HT	Top Apex RT [min]	Quan Usage
	FALSE	High	NSTYELSDGSNK	9xLabel:15N(1) [S2; T3; Y4; E5; L6; S7; D8; G9; S10]; 1xLabel:15N(2) [K12]; 2xLabel:15N(1)+Deam [N1; N11]	0.0410132	0	1	1	2	K0S638	0	1329.51							182	No Quan Values	Heavy	High	0	0.02228	3.78		Not Used
		Checked	Confidence	Identifying Node	PSM Ambiguity	Annotated Sequence	Modifications	# Protein Groups	# Proteins	Master Protein Accessions	Protein Accessions	# Missed Cleavages	Charge	DeltaScore	DeltaCn	Rank	Search Engine Rank	m/z [Da]	MH+ [Da]	Theo. MH+ [Da]	DeltaM [ppm]	Deltam/z [Da]	Activation Type	MS Order	Isolation Interference [%]	Ion Inject Time [ms]	RT [min]	First Scan	Spectrum File	File ID	Quan Info	Quan Channel	XCorr	Percolator q-Value	Percolator PEP	Precursor Abundance	Apex RT [min]	Precursor Quan Result ID
		FALSE	High	Sequest HT (B14)	Rejected	nstyelsdgsnk	N1(Label:15N(1)+Deam); S2(Label:15N(1)); T3(Label:15N(1)); Y4(Label:15N(1)); E5(Label:15N(1)); L6(Label:15N(1)); S7(Label:15N(1)); D8(Label:15N(1)); G9(Label:15N(1)); S10(Label:15N(1)); N11(Label:15N(1)+Deam); K12(Label:15N(2))	1	1	K0S638	K0S638	0	2		0	2	2	665.265	1329.52	1329.51	9.37	0.00623	HCD (High Energy Collision Dissociation)	MS2	9.34751	250	43.8946	3414	150729_0583_073_S01_HCD.raw	F5		Heavy	2.71	0	0.2555
		FALSE	High	Sequest HT (A12)	Selected	nstyelsdgsnk	N1(Label:15N(1)+Deam); S2(Label:15N(1)); T3(Label:15N(1)); Y4(Label:15N(1)); E5(Label:15N(1)); L6(Label:15N(1)); S7(Label:15N(1)); D8(Label:15N(1)); G9(Label:15N(1)); S10(Label:15N(1)); N11(Label:15N(1)+Deam); K12(Label:15N(2))	1	1	K0S638	K0S638	0	2	0	0	1	1	665.265	1329.52	1329.51	9.92	0.00659	CID (Collision Induced Dissociation)	MS2	12.1497	100	43.5693	4351	150729_0583_073_S01_CID.raw	F4		Heavy	3.78	0	0.02228
	FALSE	High	NSTYELSDGSNK	9xLabel:15N(1) [S2; T3; Y4; E5; L6; S7; D8; G9; S10]; 2xLabel:15N(2) [K12; N]; 1xLabel:15N(1)+Deam [N]	0.065101	0	1	1	3	K0S638	0	1329.52							183	No Quan Values	Heavy	High	0	0.03489	3.77		Not Used
		Checked	Confidence	Identifying Node	PSM Ambiguity	Annotated Sequence	Modifications	# Protein Groups	# Proteins	Master Protein Accessions	Protein Accessions	# Missed Cleavages	Charge	DeltaScore	DeltaCn	Rank	Search Engine Rank	m/z [Da]	MH+ [Da]	Theo. MH+ [Da]	DeltaM [ppm]	Deltam/z [Da]	Activation Type	MS Order	Isolation Interference [%]	Ion Inject Time [ms]	RT [min]	First Scan	Spectrum File	File ID	Quan Info	Quan Channel	XCorr	Percolator q-Value	Percolator PEP	Precursor Abundance	Apex RT [min]	Precursor Quan Result ID
		FALSE	High	Sequest HT (B14)	Rejected	nstyelsdgsnk	N1(Label:15N(2)); S2(Label:15N(1)); T3(Label:15N(1)); Y4(Label:15N(1)); E5(Label:15N(1)); L6(Label:15N(1)); S7(Label:15N(1)); D8(Label:15N(1)); G9(Label:15N(1)); S10(Label:15N(1)); N11(Label:15N(1)+Deam); K12(Label:15N(2))	1	1	K0S638	K0S638	0	2		0.0074	3	3	665.265	1329.52	1329.52	-0.43	-0.00028	HCD (High Energy Collision Dissociation)	MS2	9.34751	250	43.8946	3414	150729_0583_073_S01_HCD.raw	F5		Heavy	2.69	0	0.2555
		FALSE	High	Sequest HT (A12)	Rejected	nstyelsdgsnk	N1(Label:15N(1)+Deam); S2(Label:15N(1)); T3(Label:15N(1)); Y4(Label:15N(1)); E5(Label:15N(1)); L6(Label:15N(1)); S7(Label:15N(1)); D8(Label:15N(1)); G9(Label:15N(1)); S10(Label:15N(1)); N11(Label:15N(2)); K12(Label:15N(2))	1	1	K0S638	K0S638	0	2		0.0026	3	3	665.265	1329.52	1329.52	0.12	8e-05	CID (Collision Induced Dissociation)	MS2	12.1497	100	43.5693	4351	150729_0583_073_S01_CID.raw	F4		Heavy	3.77	0	0.03489
		FALSE	High	Sequest HT (A12)	Rejected	nstyelsdgsnk	N1(Label:15N(2)); S2(Label:15N(1)); T3(Label:15N(1)); Y4(Label:15N(1)); E5(Label:15N(1)); L6(Label:15N(1)); S7(Label:15N(1)); D8(Label:15N(1)); G9(Label:15N(1)); S10(Label:15N(1)); N11(Label:15N(1)+Deam); K12(Label:15N(2))	1	1	K0S638	K0S638	0	2		0.037	5	5	665.265	1329.52	1329.52	0.12	8e-05	CID (Collision Induced Dissociation)	MS2	12.1497	100	43.5693	4351	150729_0583_073_S01_CID.raw	F4		Heavy	3.64	0	0.03911
	FALSE	High	NSTYELSDGSNK	9xLabel:15N(1) [S2; T3; Y4; E5; L6; S7; D8; G9; S10]; 3xLabel:15N(2) [N1; N11; K12]	0.0696869	0	1	1	1	K0S638	0	1329.54	100			60574.6		5.55	184		Heavy	High	0	0.03733	3.63	43.75	Used
		Checked	Confidence	Identifying Node	PSM Ambiguity	Annotated Sequence	Modifications	# Protein Groups	# Proteins	Master Protein Accessions	Protein Accessions	# Missed Cleavages	Charge	DeltaScore	DeltaCn	Rank	Search Engine Rank	m/z [Da]	MH+ [Da]	Theo. MH+ [Da]	DeltaM [ppm]	Deltam/z [Da]	Activation Type	MS Order	Isolation Interference [%]	Ion Inject Time [ms]	RT [min]	First Scan	Spectrum File	File ID	Quan Info	Quan Channel	XCorr	Percolator q-Value	Percolator PEP	Precursor Abundance	Apex RT [min]	Precursor Quan Result ID
		FALSE	High	Sequest HT (A12)	Rejected	nstyelsdgsnk	N1(Label:15N(2)); S2(Label:15N(1)); T3(Label:15N(1)); Y4(Label:15N(1)); E5(Label:15N(1)); L6(Label:15N(1)); S7(Label:15N(1)); D8(Label:15N(1)); G9(Label:15N(1)); S10(Label:15N(1)); N11(Label:15N(2)); K12(Label:15N(2))	1	1	K0S638	K0S638	0	2		0.0397	6	6	665.265	1329.52	1329.54	-9.67	-0.00643	CID (Collision Induced Dissociation)	MS2	12.1497	100	43.5693	4351	150729_0583_073_S01_CID.raw	F4		Heavy	3.63	0	0.03733	58242.4	43.6	6
FALSE	High	Master Protein	K0THJ5	Uncharacterized protein OS=Thalassiosira oceanica GN=THAOC_08721 PE=4 SV=1	0	4.138	1	1	5	1	1	1262	140.4	4.91	13.13	1			78760.9	203858	20.84	6.93
	Checked	Confidence	Sequence	Modifications	Qvality PEP	Qvality q-value	# Protein Groups	# Proteins	# PSMs	Master Protein Accessions	# Missed Cleavages	Theo. MH+ [Da]	Abundance Ratio: (15N_Exp) / (14N_Ctrl)	Abundance Ratio Variability [%]: (15N_Exp) / (14N_Ctrl)	Abundances (Grouped): 14N_Ctrl	Abundances (Grouped): 15N_Exp	Abundances (Grouped) CV [%]: 14N_Ctrl	Abundances (Grouped) CV [%]: 15N_Exp	Precursor Quan Result ID	Quan Info	Quan Channel	Confidence (by Search Engine): Sequest HT	Percolator q-Value (by Search Engine): Sequest HT	Percolator PEP (by Search Engine): Sequest HT	XCorr (by Search Engine): Sequest HT	Top Apex RT [min]	Quan Usage
	FALSE	High	NSTTGLISNEANWQR	1xDeamidated [N1]	0.00502195	0	1	1	2	K0THJ5	0	1691.8	0.01		78760.9		20.84		179		Light	High	0	0.0388	5.06	61.25	Used
		Checked	Confidence	Identifying Node	PSM Ambiguity	Annotated Sequence	Modifications	# Protein Groups	# Proteins	Master Protein Accessions	Protein Accessions	# Missed Cleavages	Charge	DeltaScore	DeltaCn	Rank	Search Engine Rank	m/z [Da]	MH+ [Da]	Theo. MH+ [Da]	DeltaM [ppm]	Deltam/z [Da]	Activation Type	MS Order	Isolation Interference [%]	Ion Inject Time [ms]	RT [min]	First Scan	Spectrum File	File ID	Quan Info	Quan Channel	XCorr	Percolator q-Value	Percolator PEP	Precursor Abundance	Apex RT [min]	Precursor Quan Result ID
		FALSE	High	Sequest HT (B6)	Selected	nSTTGLISNEANWQR	N1(Deamidated)	1	1	K0THJ5	K0THJ5	0	2	0.2809	0	1	1	846.403	1691.8	1691.8	0.74	0.00063	HCD (High Energy Collision Dissociation)	MS2	3.86094	250	61.2411	5002	150729_0583_073_S01_HCD.raw	F5		Light	3.56	0	0.009971	91363.6	61.28
		FALSE	High	Sequest HT (A2)	Selected	nSTTGLISNEANWQR	N1(Deamidated)	1	1	K0THJ5	K0THJ5	0	2	0.0988	0	1	1	846.403	1691.8	1691.8	0.31	0.00026	CID (Collision Induced Dissociation)	MS2	0	100	61.1648	6334	150729_0583_073_S01_CID.raw	F4		Light	5.06	0	0.0388	67896.6	61.21
	FALSE	High	NSTTGLISNEANWQR	1xLabel:15N(4) [R15]; 9xLabel:15N(1) [S2; T3; T4; G5; L6; I7; S8; E10; A11]; 3xLabel:15N(2) [W13; Q14; N]; 2xLabel:15N(1)+Deam [N9; N]	0.158775	0	1	1	2	K0THJ5	0	1713.72	100			101929		6.93	180		Heavy	High	0	0.0839	4.51	61.23	Used
		Checked	Confidence	Identifying Node	PSM Ambiguity	Annotated Sequence	Modifications	# Protein Groups	# Proteins	Master Protein Accessions	Protein Accessions	# Missed Cleavages	Charge	DeltaScore	DeltaCn	Rank	Search Engine Rank	m/z [Da]	MH+ [Da]	Theo. MH+ [Da]	DeltaM [ppm]	Deltam/z [Da]	Activation Type	MS Order	Isolation Interference [%]	Ion Inject Time [ms]	RT [min]	First Scan	Spectrum File	File ID	Quan Info	Quan Channel	XCorr	Percolator q-Value	Percolator PEP	Precursor Abundance	Apex RT [min]	Precursor Quan Result ID
		FALSE	High	Sequest HT (A12)	Unambiguous	nsttglisneanwqr	N1(Label:15N(1)+Deam); S2(Label:15N(1)); T3(Label:15N(1)); T4(Label:15N(1)); G5(Label:15N(1)); L6(Label:15N(1)); I7(Label:15N(1)); S8(Label:15N(1)); N9(Label:15N(1)+Deam); E10(Label:15N(1)); A11(Label:15N(1)); N12(Label:15N(2)); W13(Label:15N(2)); Q14(Label:15N(2)); R15(Label:15N(4))	1	1	K0THJ5	K0THJ5	0	2		0.0089	2	2	857.371	1713.73	1713.72	8.07	0.00692	CID (Collision Induced Dissociation)	MS2	9.29293	100	61.1435	6331	150729_0583_073_S01_CID.raw	F4		Heavy	4.47	0	0.08484	97047.6	61.19
		FALSE	High	Sequest HT (A12)	Unambiguous	nsttglisneanwqr	N1(Label:15N(2)); S2(Label:15N(1)); T3(Label:15N(1)); T4(Label:15N(1)); G5(Label:15N(1)); L6(Label:15N(1)); I7(Label:15N(1)); S8(Label:15N(1)); N9(Label:15N(1)+Deam); E10(Label:15N(1)); A11(Label:15N(1)); N12(Label:15N(1)+Deam); W13(Label:15N(2)); Q14(Label:15N(2)); R15(Label:15N(4))	1	1	K0THJ5	K0THJ5	0	2	0.0089	0	1	1	857.371	1713.73	1713.72	8.07	0.00692	CID (Collision Induced Dissociation)	MS2	9.29293	100	61.1435	6331	150729_0583_073_S01_CID.raw	F4		Heavy	4.51	0	0.0839	97047.6	61.19
	FALSE	High	NSTTGLISNEANWQR	1xLabel:15N(4) [R15]; 9xLabel:15N(1) [S2; T3; T4; G5; L6; I7; S8; E10; A11]; 4xLabel:15N(2) [N1; N9; W13; Q14]; 1xLabel:15N(1)+Deam [N12]	0.164507	0	1	1	1	K0THJ5	0	1713.73	100			101929		6.93	181		Heavy	High	0	0.08705	4.45	61.23	Used
		Checked	Confidence	Identifying Node	PSM Ambiguity	Annotated Sequence	Modifications	# Protein Groups	# Proteins	Master Protein Accessions	Protein Accessions	# Missed Cleavages	Charge	DeltaScore	DeltaCn	Rank	Search Engine Rank	m/z [Da]	MH+ [Da]	Theo. MH+ [Da]	DeltaM [ppm]	Deltam/z [Da]	Activation Type	MS Order	Isolation Interference [%]	Ion Inject Time [ms]	RT [min]	First Scan	Spectrum File	File ID	Quan Info	Quan Channel	XCorr	Percolator q-Value	Percolator PEP	Precursor Abundance	Apex RT [min]	Precursor Quan Result ID
		FALSE	High	Sequest HT (A12)	Unambiguous	nsttglisneanwqr	N1(Label:15N(2)); S2(Label:15N(1)); T3(Label:15N(1)); T4(Label:15N(1)); G5(Label:15N(1)); L6(Label:15N(1)); I7(Label:15N(1)); S8(Label:15N(1)); N9(Label:15N(2)); E10(Label:15N(1)); A11(Label:15N(1)); N12(Label:15N(1)+Deam); W13(Label:15N(2)); Q14(Label:15N(2)); R15(Label:15N(4))	1	1	K0THJ5	K0THJ5	0	2		0.0133	3	3	857.371	1713.73	1713.73	0.47	0.00041	CID (Collision Induced Dissociation)	MS2	9.29293	100	61.1435	6331	150729_0583_073_S01_CID.raw	F4		Heavy	4.45	0	0.08705	97047.6	61.19
FALSE	High	Master Protein	K0TEM4	Uncharacterized protein OS=Thalassiosira oceanica GN=THAOC_01040 PE=4 SV=1	0	3.859	4	1	3	1	1	280	30.7	5.67	9.45	1			66498.8	155496	2.71	6.07
	Checked	Confidence	Sequence	Modifications	Qvality PEP	Qvality q-value	# Protein Groups	# Proteins	# PSMs	Master Protein Accessions	# Missed Cleavages	Theo. MH+ [Da]	Abundance Ratio: (15N_Exp) / (14N_Ctrl)	Abundance Ratio Variability [%]: (15N_Exp) / (14N_Ctrl)	Abundances (Grouped): 14N_Ctrl	Abundances (Grouped): 15N_Exp	Abundances (Grouped) CV [%]: 14N_Ctrl	Abundances (Grouped) CV [%]: 15N_Exp	Precursor Quan Result ID	Quan Info	Quan Channel	Confidence (by Search Engine): Sequest HT	Percolator q-Value (by Search Engine): Sequest HT	Percolator PEP (by Search Engine): Sequest HT	XCorr (by Search Engine): Sequest HT	Top Apex RT [min]	Quan Usage
	FALSE	High	ESIDSNGTDVTR	1xDeamidated [N6]	0.0103514	0	1	1	2	K0TEM4	0	1294.58	0.01		66498.8		2.71		39		Light	High	0	0.0189	3.12	41.88	Used
		Checked	Confidence	Identifying Node	PSM Ambiguity	Annotated Sequence	Modifications	# Protein Groups	# Proteins	Master Protein Accessions	Protein Accessions	# Missed Cleavages	Charge	DeltaScore	DeltaCn	Rank	Search Engine Rank	m/z [Da]	MH+ [Da]	Theo. MH+ [Da]	DeltaM [ppm]	Deltam/z [Da]	Activation Type	MS Order	Isolation Interference [%]	Ion Inject Time [ms]	RT [min]	First Scan	Spectrum File	File ID	Quan Info	Quan Channel	XCorr	Percolator q-Value	Percolator PEP	Precursor Abundance	Apex RT [min]	Precursor Quan Result ID
		FALSE	High	Sequest HT (B6)	Selected	ESIDSnGTDVTR	N6(Deamidated)	1	1	K0TEM4	K0TEM4	0	2	0.6122	0	1	1	647.792	1294.58	1294.58	0.19	0.00012	HCD (High Energy Collision Dissociation)	MS2	7.35119	250	41.93	3243	150729_0583_073_S01_HCD.raw	F5		Light	3.12	0	0.0189	65235.4	41.96
		FALSE	High	Sequest HT (A2)	Selected	ESIDSnGTDVTR	N6(Deamidated)	1	1	K0TEM4	K0TEM4	0	2	0.5611	0	1	1	647.792	1294.58	1294.58	0	0	CID (Collision Induced Dissociation)	MS2	1.44838	100	41.7724	4146	150729_0583_073_S01_CID.raw	F4		Light	3.03	0	0.3314	67786.6	41.8
	FALSE	High	ESIDSNGTDVTR	1xLabel:15N(4) [R12]; 10xLabel:15N(1) [E1; S2; I3; D4; S5; G7; T8; D9; V10; T11]; 1xLabel:15N(1)+Deam [N6]	0.00557349	0	1	1	1	K0TEM4	0	1309.53	100			155496		6.07	40		Heavy	High	0	0.007325	3.29	41.87	Used
		Checked	Confidence	Identifying Node	PSM Ambiguity	Annotated Sequence	Modifications	# Protein Groups	# Proteins	Master Protein Accessions	Protein Accessions	# Missed Cleavages	Charge	DeltaScore	DeltaCn	Rank	Search Engine Rank	m/z [Da]	MH+ [Da]	Theo. MH+ [Da]	DeltaM [ppm]	Deltam/z [Da]	Activation Type	MS Order	Isolation Interference [%]	Ion Inject Time [ms]	RT [min]	First Scan	Spectrum File	File ID	Quan Info	Quan Channel	XCorr	Percolator q-Value	Percolator PEP	Precursor Abundance	Apex RT [min]	Precursor Quan Result ID
		FALSE	High	Sequest HT (B14)	Selected	esidsngtdvtr	E1(Label:15N(1)); S2(Label:15N(1)); I3(Label:15N(1)); D4(Label:15N(1)); S5(Label:15N(1)); N6(Label:15N(1)+Deam); G7(Label:15N(1)); T8(Label:15N(1)); D9(Label:15N(1)); V10(Label:15N(1)); T11(Label:15N(1)); R12(Label:15N(4))	1	1	K0TEM4	K0TEM4	0	2	0.5319	0	1	1	655.269	1309.53	1309.53	-0.15	-0.0001	HCD (High Energy Collision Dissociation)	MS2	8.54889	250	41.8646	3237	150729_0583_073_S01_HCD.raw	F5		Heavy	3.29	0	0.007325	148955	41.94
FALSE	High	Master Protein	K0RBM4	Uncharacterized protein OS=Thalassiosira oceanica GN=THAOC_34839 PE=4 SV=1	0	3.758	4	2	5	2	1	649	72.7	7.68	15.66	2			91402	56489.5	23.45	27.88
	Checked	Confidence	Sequence	Modifications	Qvality PEP	Qvality q-value	# Protein Groups	# Proteins	# PSMs	Master Protein Accessions	# Missed Cleavages	Theo. MH+ [Da]	Abundance Ratio: (15N_Exp) / (14N_Ctrl)	Abundance Ratio Variability [%]: (15N_Exp) / (14N_Ctrl)	Abundances (Grouped): 14N_Ctrl	Abundances (Grouped): 15N_Exp	Abundances (Grouped) CV [%]: 14N_Ctrl	Abundances (Grouped) CV [%]: 15N_Exp	Precursor Quan Result ID	Quan Info	Quan Channel	Confidence (by Search Engine): Sequest HT	Percolator q-Value (by Search Engine): Sequest HT	Percolator PEP (by Search Engine): Sequest HT	XCorr (by Search Engine): Sequest HT	Top Apex RT [min]	Quan Usage
	FALSE	High	VQANEFLNNSK	1xDeamidated [N8]	0.201456	0	1	1	1	K0RBM4	0	1264.62	0.01		34681.2		10.24		229		Light	High	0	0.2555	3.05	51.17	Used
		Checked	Confidence	Identifying Node	PSM Ambiguity	Annotated Sequence	Modifications	# Protein Groups	# Proteins	Master Protein Accessions	Protein Accessions	# Missed Cleavages	Charge	DeltaScore	DeltaCn	Rank	Search Engine Rank	m/z [Da]	MH+ [Da]	Theo. MH+ [Da]	DeltaM [ppm]	Deltam/z [Da]	Activation Type	MS Order	Isolation Interference [%]	Ion Inject Time [ms]	RT [min]	First Scan	Spectrum File	File ID	Quan Info	Quan Channel	XCorr	Percolator q-Value	Percolator PEP	Precursor Abundance	Apex RT [min]	Precursor Quan Result ID
		FALSE	High	Sequest HT (B6)	Selected	VQANEFLnNSK	N8(Deamidated)	1	1	K0RBM4	K0RBM4	0	2	0.1049	0	1	1	632.812	1264.62	1264.62	-0.43	-0.00027	HCD (High Energy Collision Dissociation)	MS2	0	250	51.1833	4071	150729_0583_073_S01_HCD.raw	F5		Light	3.05	0	0.2555	37289	51.17
	FALSE	High	LLNQSLTDGGFK	1xDeamidated [N3]	0.0800466	0	1	1	2	K0RBM4	0	1293.67	0.01		56468.4		31.39		116		Light	High	0	0.09318	3.61	61.8	Used
		Checked	Confidence	Identifying Node	PSM Ambiguity	Annotated Sequence	Modifications	# Protein Groups	# Proteins	Master Protein Accessions	Protein Accessions	# Missed Cleavages	Charge	DeltaScore	DeltaCn	Rank	Search Engine Rank	m/z [Da]	MH+ [Da]	Theo. MH+ [Da]	DeltaM [ppm]	Deltam/z [Da]	Activation Type	MS Order	Isolation Interference [%]	Ion Inject Time [ms]	RT [min]	First Scan	Spectrum File	File ID	Quan Info	Quan Channel	XCorr	Percolator q-Value	Percolator PEP	Precursor Abundance	Apex RT [min]	Precursor Quan Result ID
		FALSE	High	Sequest HT (B6)	Selected	LLnQSLTDGGFK	N3(Deamidated)	1	1	K0RBM4	K0RBM4	0	2	0.6265	0	1	1	647.338	1293.67	1293.67	-0.38	-0.00025	HCD (High Energy Collision Dissociation)	MS2	8.4099	250	61.5796	5033	150729_0583_073_S01_HCD.raw	F5		Light	2.57	0	0.1589	70767.7	61.62
		FALSE	High	Sequest HT (A2)	Selected	LLnQSLTDGGFK	N3(Deamidated)	1	1	K0RBM4	K0RBM4	0	2	0.4349	0	1	1	647.338	1293.67	1293.67	-0.47	-0.00031	CID (Collision Induced Dissociation)	MS2	8.64769	100	61.9473	6423	150729_0583_073_S01_CID.raw	F4		Light	3.61	0	0.09318	45058.4	61.97
	FALSE	High	LLNQSLTDGGFK	9xLabel:15N(1) [L1; L2; S5; L6; T7; D8; G9; G10; F11]; 2xLabel:15N(2) [Q4; K12]; 1xLabel:15N(1)+Deam [N3]	0.00557349	0	1	1	2	K0RBM4	0	1307.63	100			56489.5		27.88	117		Heavy	High	0	0.02412	3.52	61.78	Used
		Checked	Confidence	Identifying Node	PSM Ambiguity	Annotated Sequence	Modifications	# Protein Groups	# Proteins	Master Protein Accessions	Protein Accessions	# Missed Cleavages	Charge	DeltaScore	DeltaCn	Rank	Search Engine Rank	m/z [Da]	MH+ [Da]	Theo. MH+ [Da]	DeltaM [ppm]	Deltam/z [Da]	Activation Type	MS Order	Isolation Interference [%]	Ion Inject Time [ms]	RT [min]	First Scan	Spectrum File	File ID	Quan Info	Quan Channel	XCorr	Percolator q-Value	Percolator PEP	Precursor Abundance	Apex RT [min]	Precursor Quan Result ID
		FALSE	High	Sequest HT (B14)	Selected	llnqsltdggfk	L1(Label:15N(1)); L2(Label:15N(1)); N3(Label:15N(1)+Deam); Q4(Label:15N(2)); S5(Label:15N(1)); L6(Label:15N(1)); T7(Label:15N(1)); D8(Label:15N(1)); G9(Label:15N(1)); G10(Label:15N(1)); F11(Label:15N(1)); K12(Label:15N(2))	1	1	K0RBM4	K0RBM4	0	2	0.5704	0	1	1	654.317	1307.63	1307.63	-0.18	-0.00012	HCD (High Energy Collision Dissociation)	MS2	32.1782	250	61.5505	5030	150729_0583_073_S01_HCD.raw	F5		Heavy	2.91	0	0.007325	68977.6	61.6
		FALSE	High	Sequest HT (A12)	Selected	llnqsltdggfk	L1(Label:15N(1)); L2(Label:15N(1)); N3(Label:15N(1)+Deam); Q4(Label:15N(2)); S5(Label:15N(1)); L6(Label:15N(1)); T7(Label:15N(1)); D8(Label:15N(1)); G9(Label:15N(1)); G10(Label:15N(1)); F11(Label:15N(1)); K12(Label:15N(2))	1	1	K0RBM4	K0RBM4	0	2	0.4375	0	1	1	654.317	1307.63	1307.63	-0.28	-0.00018	CID (Collision Induced Dissociation)	MS2	39.1254	100	61.9162	6419	150729_0583_073_S01_CID.raw	F4		Heavy	3.52	0	0.02412	46262.4	61.95
FALSE	High	Master Protein	K0SMR9	Uncharacterized protein OS=Thalassiosira oceanica GN=THAOC_17197 PE=3 SV=1	0	3.73	3	1	2	1	1	417	45.9	4.88	2.71	1	100			91790.6		10.36
	Checked	Confidence	Sequence	Modifications	Qvality PEP	Qvality q-value	# Protein Groups	# Proteins	# PSMs	Master Protein Accessions	# Missed Cleavages	Theo. MH+ [Da]	Abundance Ratio: (15N_Exp) / (14N_Ctrl)	Abundance Ratio Variability [%]: (15N_Exp) / (14N_Ctrl)	Abundances (Grouped): 14N_Ctrl	Abundances (Grouped): 15N_Exp	Abundances (Grouped) CV [%]: 14N_Ctrl	Abundances (Grouped) CV [%]: 15N_Exp	Precursor Quan Result ID	Quan Info	Quan Channel	Confidence (by Search Engine): Sequest HT	Percolator q-Value (by Search Engine): Sequest HT	Percolator PEP (by Search Engine): Sequest HT	XCorr (by Search Engine): Sequest HT	Top Apex RT [min]	Quan Usage
	FALSE	High	YVNITETEEDLK	10xLabel:15N(1) [Y1; V2; I4; T5; E6; T7; E8; E9; D10; L11]; 1xLabel:15N(2) [K12]; 1xLabel:15N(1)+Deam [N3]	0.0114867	0	1	2	1	K0SMR9	0	1467.65	100			45895.3		10.36	256		Heavy	High	0	0.01365	2.71	59.85	Used
		Checked	Confidence	Identifying Node	PSM Ambiguity	Annotated Sequence	Modifications	# Protein Groups	# Proteins	Master Protein Accessions	Protein Accessions	# Missed Cleavages	Charge	DeltaScore	DeltaCn	Rank	Search Engine Rank	m/z [Da]	MH+ [Da]	Theo. MH+ [Da]	DeltaM [ppm]	Deltam/z [Da]	Activation Type	MS Order	Isolation Interference [%]	Ion Inject Time [ms]	RT [min]	First Scan	Spectrum File	File ID	Quan Info	Quan Channel	XCorr	Percolator q-Value	Percolator PEP	Precursor Abundance	Apex RT [min]	Precursor Quan Result ID
		FALSE	High	Sequest HT (B14)	Unambiguous	yvniteteedlk	Y1(Label:15N(1)); V2(Label:15N(1)); N3(Label:15N(1)+Deam); I4(Label:15N(1)); T5(Label:15N(1)); E6(Label:15N(1)); T7(Label:15N(1)); E8(Label:15N(1)); E9(Label:15N(1)); D10(Label:15N(1)); L11(Label:15N(1)); K12(Label:15N(2))	1	2	K0SMR9	K0SMR9; K0TCI9	0	2	0.2989	0	1	2	734.33	1467.65	1467.65	1.43	0.00105	HCD (High Energy Collision Dissociation)	MS2	8.5798	250	59.875	4872	150729_0583_073_S01_HCD.raw	F5		Heavy	2.71	0	0.01365	49388.7	59.9
	FALSE	High	YVNITETEEDLK	10xLabel:15N(1) [Y1; V2; I4; T5; E6; T7; E8; E9; D10; L11]; 2xLabel:15N(2) [N3; K12]	0.0114867	0	1	2	1	K0SMR9	0	1467.66	100			45895.3		10.36	257		Heavy	High	0	0.01365	2.71	59.85	Used
		Checked	Confidence	Identifying Node	PSM Ambiguity	Annotated Sequence	Modifications	# Protein Groups	# Proteins	Master Protein Accessions	Protein Accessions	# Missed Cleavages	Charge	DeltaScore	DeltaCn	Rank	Search Engine Rank	m/z [Da]	MH+ [Da]	Theo. MH+ [Da]	DeltaM [ppm]	Deltam/z [Da]	Activation Type	MS Order	Isolation Interference [%]	Ion Inject Time [ms]	RT [min]	First Scan	Spectrum File	File ID	Quan Info	Quan Channel	XCorr	Percolator q-Value	Percolator PEP	Precursor Abundance	Apex RT [min]	Precursor Quan Result ID
		FALSE	High	Sequest HT (B14)	Unambiguous	yvniteteedlk	Y1(Label:15N(1)); V2(Label:15N(1)); N3(Label:15N(2)); I4(Label:15N(1)); T5(Label:15N(1)); E6(Label:15N(1)); T7(Label:15N(1)); E8(Label:15N(1)); E9(Label:15N(1)); D10(Label:15N(1)); L11(Label:15N(1)); K12(Label:15N(2))	1	2	K0SMR9	K0SMR9; K0TCI9	0	2	0.2989	0	1	1	734.33	1467.65	1467.66	-7.44	-0.00546	HCD (High Energy Collision Dissociation)	MS2	8.5798	250	59.875	4872	150729_0583_073_S01_HCD.raw	F5		Heavy	2.71	0	0.01365	49388.7	59.9	16
FALSE	High	Master Protein	K0TEI3	Uncharacterized protein (Fragment) OS=Thalassiosira oceanica GN=THAOC_01082 PE=4 SV=1	0	3.73	3	1	2	1	1	445	49.6	5.05	3.71	1	100			49232.4
	Checked	Confidence	Sequence	Modifications	Qvality PEP	Qvality q-value	# Protein Groups	# Proteins	# PSMs	Master Protein Accessions	# Missed Cleavages	Theo. MH+ [Da]	Abundance Ratio: (15N_Exp) / (14N_Ctrl)	Abundance Ratio Variability [%]: (15N_Exp) / (14N_Ctrl)	Abundances (Grouped): 14N_Ctrl	Abundances (Grouped): 15N_Exp	Abundances (Grouped) CV [%]: 14N_Ctrl	Abundances (Grouped) CV [%]: 15N_Exp	Precursor Quan Result ID	Quan Info	Quan Channel	Confidence (by Search Engine): Sequest HT	Percolator q-Value (by Search Engine): Sequest HT	Percolator PEP (by Search Engine): Sequest HT	XCorr (by Search Engine): Sequest HT	Top Apex RT [min]	Quan Usage
	FALSE	High	IENGTLTDTDEFIR	1xLabel:15N(4) [R14]; 12xLabel:15N(1) [I1; E2; G4; T5; L6; T7; D8; T9; D10; E11; F12; I13]; 1xLabel:15N(1)+Deam [N3]	0.0114867	0	1	1	1	K0TEI3	0	1641.72							99	No Quan Values	Heavy	High	0	0.01365	3.71		Not Used
		Checked	Confidence	Identifying Node	PSM Ambiguity	Annotated Sequence	Modifications	# Protein Groups	# Proteins	Master Protein Accessions	Protein Accessions	# Missed Cleavages	Charge	DeltaScore	DeltaCn	Rank	Search Engine Rank	m/z [Da]	MH+ [Da]	Theo. MH+ [Da]	DeltaM [ppm]	Deltam/z [Da]	Activation Type	MS Order	Isolation Interference [%]	Ion Inject Time [ms]	RT [min]	First Scan	Spectrum File	File ID	Quan Info	Quan Channel	XCorr	Percolator q-Value	Percolator PEP	Precursor Abundance	Apex RT [min]	Precursor Quan Result ID
		FALSE	High	Sequest HT (B14)	Unambiguous	iengtltdtdefir	I1(Label:15N(1)); E2(Label:15N(1)); N3(Label:15N(1)+Deam); G4(Label:15N(1)); T5(Label:15N(1)); L6(Label:15N(1)); T7(Label:15N(1)); D8(Label:15N(1)); T9(Label:15N(1)); D10(Label:15N(1)); E11(Label:15N(1)); F12(Label:15N(1)); I13(Label:15N(1)); R14(Label:15N(4))	1	1	K0TEI3	K0TEI3	0	2	0.4582	0	1	1	821.363	1641.72	1641.72	-0.23	-0.00019	HCD (High Energy Collision Dissociation)	MS2	18.5325	250	64.675	5326	150729_0583_073_S01_HCD.raw	F5		Heavy	3.71	0	0.01365
	FALSE	High	IENGTLTDTDEFIR	1xLabel:15N(4) [R14]; 12xLabel:15N(1) [I1; E2; G4; T5; L6; T7; D8; T9; D10; E11; F12; I13]; 1xLabel:15N(2) [N3]	0.0114867	0	1	1	1	K0TEI3	0	1641.73	100			49232.4			100		Heavy	High	0	0.01365	3.71	64.63	Used
		Checked	Confidence	Identifying Node	PSM Ambiguity	Annotated Sequence	Modifications	# Protein Groups	# Proteins	Master Protein Accessions	Protein Accessions	# Missed Cleavages	Charge	DeltaScore	DeltaCn	Rank	Search Engine Rank	m/z [Da]	MH+ [Da]	Theo. MH+ [Da]	DeltaM [ppm]	Deltam/z [Da]	Activation Type	MS Order	Isolation Interference [%]	Ion Inject Time [ms]	RT [min]	First Scan	Spectrum File	File ID	Quan Info	Quan Channel	XCorr	Percolator q-Value	Percolator PEP	Precursor Abundance	Apex RT [min]	Precursor Quan Result ID
		FALSE	High	Sequest HT (B14)	Unambiguous	iengtltdtdefir	I1(Label:15N(1)); E2(Label:15N(1)); N3(Label:15N(2)); G4(Label:15N(1)); T5(Label:15N(1)); L6(Label:15N(1)); T7(Label:15N(1)); D8(Label:15N(1)); T9(Label:15N(1)); D10(Label:15N(1)); E11(Label:15N(1)); F12(Label:15N(1)); I13(Label:15N(1)); R14(Label:15N(4))	1	1	K0TEI3	K0TEI3	0	2	0.4582	0	1	2	821.363	1641.72	1641.73	-8.16	-0.0067	HCD (High Energy Collision Dissociation)	MS2	18.5325	250	64.675	5326	150729_0583_073_S01_HCD.raw	F5		Heavy	3.71	0	0.01365	49232.4	64.63	26
FALSE	High	Master Protein Candidate	K0TCI9	Uncharacterized protein OS=Thalassiosira oceanica GN=THAOC_10672 PE=3 SV=1	0	3.73	5	1	2	1	1	219	24.1	4.83	2.71	1	100			91790.6		10.36
	Checked	Confidence	Sequence	Modifications	Qvality PEP	Qvality q-value	# Protein Groups	# Proteins	# PSMs	Master Protein Accessions	# Missed Cleavages	Theo. MH+ [Da]	Abundance Ratio: (15N_Exp) / (14N_Ctrl)	Abundance Ratio Variability [%]: (15N_Exp) / (14N_Ctrl)	Abundances (Grouped): 14N_Ctrl	Abundances (Grouped): 15N_Exp	Abundances (Grouped) CV [%]: 14N_Ctrl	Abundances (Grouped) CV [%]: 15N_Exp	Precursor Quan Result ID	Quan Info	Quan Channel	Confidence (by Search Engine): Sequest HT	Percolator q-Value (by Search Engine): Sequest HT	Percolator PEP (by Search Engine): Sequest HT	XCorr (by Search Engine): Sequest HT	Top Apex RT [min]	Quan Usage
	FALSE	High	YVNITETEEDLK	10xLabel:15N(1) [Y1; V2; I4; T5; E6; T7; E8; E9; D10; L11]; 1xLabel:15N(2) [K12]; 1xLabel:15N(1)+Deam [N3]	0.0114867	0	1	2	1	K0SMR9	0	1467.65	100			45895.3		10.36	256		Heavy	High	0	0.01365	2.71	59.85	Used
		Checked	Confidence	Identifying Node	PSM Ambiguity	Annotated Sequence	Modifications	# Protein Groups	# Proteins	Master Protein Accessions	Protein Accessions	# Missed Cleavages	Charge	DeltaScore	DeltaCn	Rank	Search Engine Rank	m/z [Da]	MH+ [Da]	Theo. MH+ [Da]	DeltaM [ppm]	Deltam/z [Da]	Activation Type	MS Order	Isolation Interference [%]	Ion Inject Time [ms]	RT [min]	First Scan	Spectrum File	File ID	Quan Info	Quan Channel	XCorr	Percolator q-Value	Percolator PEP	Precursor Abundance	Apex RT [min]	Precursor Quan Result ID
		FALSE	High	Sequest HT (B14)	Unambiguous	yvniteteedlk	Y1(Label:15N(1)); V2(Label:15N(1)); N3(Label:15N(1)+Deam); I4(Label:15N(1)); T5(Label:15N(1)); E6(Label:15N(1)); T7(Label:15N(1)); E8(Label:15N(1)); E9(Label:15N(1)); D10(Label:15N(1)); L11(Label:15N(1)); K12(Label:15N(2))	1	2	K0SMR9	K0SMR9; K0TCI9	0	2	0.2989	0	1	2	734.33	1467.65	1467.65	1.43	0.00105	HCD (High Energy Collision Dissociation)	MS2	8.5798	250	59.875	4872	150729_0583_073_S01_HCD.raw	F5		Heavy	2.71	0	0.01365	49388.7	59.9
	FALSE	High	YVNITETEEDLK	10xLabel:15N(1) [Y1; V2; I4; T5; E6; T7; E8; E9; D10; L11]; 2xLabel:15N(2) [N3; K12]	0.0114867	0	1	2	1	K0SMR9	0	1467.66	100			45895.3		10.36	257		Heavy	High	0	0.01365	2.71	59.85	Used
		Checked	Confidence	Identifying Node	PSM Ambiguity	Annotated Sequence	Modifications	# Protein Groups	# Proteins	Master Protein Accessions	Protein Accessions	# Missed Cleavages	Charge	DeltaScore	DeltaCn	Rank	Search Engine Rank	m/z [Da]	MH+ [Da]	Theo. MH+ [Da]	DeltaM [ppm]	Deltam/z [Da]	Activation Type	MS Order	Isolation Interference [%]	Ion Inject Time [ms]	RT [min]	First Scan	Spectrum File	File ID	Quan Info	Quan Channel	XCorr	Percolator q-Value	Percolator PEP	Precursor Abundance	Apex RT [min]	Precursor Quan Result ID
		FALSE	High	Sequest HT (B14)	Unambiguous	yvniteteedlk	Y1(Label:15N(1)); V2(Label:15N(1)); N3(Label:15N(2)); I4(Label:15N(1)); T5(Label:15N(1)); E6(Label:15N(1)); T7(Label:15N(1)); E8(Label:15N(1)); E9(Label:15N(1)); D10(Label:15N(1)); L11(Label:15N(1)); K12(Label:15N(2))	1	2	K0SMR9	K0SMR9; K0TCI9	0	2	0.2989	0	1	1	734.33	1467.65	1467.66	-7.44	-0.00546	HCD (High Energy Collision Dissociation)	MS2	8.5798	250	59.875	4872	150729_0583_073_S01_HCD.raw	F5		Heavy	2.71	0	0.01365	49388.7	59.9	16
FALSE	High	Master Protein	K0TG43	Uncharacterized protein OS=Thalassiosira oceanica GN=THAOC_02237 PE=4 SV=1	0	3.673	1	1	4	1	1	2010	218.7	5.1	15.55	1			43723.9	78526	6.28	4.02
	Checked	Confidence	Sequence	Modifications	Qvality PEP	Qvality q-value	# Protein Groups	# Proteins	# PSMs	Master Protein Accessions	# Missed Cleavages	Theo. MH+ [Da]	Abundance Ratio: (15N_Exp) / (14N_Ctrl)	Abundance Ratio Variability [%]: (15N_Exp) / (14N_Ctrl)	Abundances (Grouped): 14N_Ctrl	Abundances (Grouped): 15N_Exp	Abundances (Grouped) CV [%]: 14N_Ctrl	Abundances (Grouped) CV [%]: 15N_Exp	Precursor Quan Result ID	Quan Info	Quan Channel	Confidence (by Search Engine): Sequest HT	Percolator q-Value (by Search Engine): Sequest HT	Percolator PEP (by Search Engine): Sequest HT	XCorr (by Search Engine): Sequest HT	Top Apex RT [min]	Quan Usage
	FALSE	High	LGGDVNLTLIAER	1xDeamidated [N6]	0.00411266	0	1	1	2	K0TG43	0	1371.75	0.01		43723.9		6.28		111		Light	High	0	0.1455	4.26	69.9	Used
		Checked	Confidence	Identifying Node	PSM Ambiguity	Annotated Sequence	Modifications	# Protein Groups	# Proteins	Master Protein Accessions	Protein Accessions	# Missed Cleavages	Charge	DeltaScore	DeltaCn	Rank	Search Engine Rank	m/z [Da]	MH+ [Da]	Theo. MH+ [Da]	DeltaM [ppm]	Deltam/z [Da]	Activation Type	MS Order	Isolation Interference [%]	Ion Inject Time [ms]	RT [min]	First Scan	Spectrum File	File ID	Quan Info	Quan Channel	XCorr	Percolator q-Value	Percolator PEP	Precursor Abundance	Apex RT [min]	Precursor Quan Result ID
		FALSE	High	Sequest HT (B6)	Selected	LGGDVnLTLIAER	N6(Deamidated)	1	1	K0TG43	K0TG43	0	2	0.5701	0	1	1	686.376	1371.75	1371.75	-1.58	-0.00108	HCD (High Energy Collision Dissociation)	MS2	3.35855	250	69.7938	5879	150729_0583_073_S01_HCD.raw	F5		Light	3.14	0	0.008366	45709.7	69.79
		FALSE	High	Sequest HT (A2)	Selected	LGGDVnLTLIAER	N6(Deamidated)	1	1	K0TG43	K0TG43	0	2	0.4155	0	1	1	686.377	1371.75	1371.75	-1.14	-0.00078	CID (Collision Induced Dissociation)	MS2	10.8374	100	69.9964	7501	150729_0583_073_S01_CID.raw	F4		Light	4.26	0	0.1455	41824.3	70.01
	FALSE	High	LGGDVNLTLIAER	1xLabel:15N(4) [R13]; 11xLabel:15N(1) [L1; G2; G3; D4; V5; L7; T8; L9; I10; A11; E12]; 1xLabel:15N(1)+Deam [N6]	0.0236314	0	1	1	2	K0TG43	0	1387.7	100			78526		4.02	110		Heavy	High	0	0.03993	5.21	69.86	Used
		Checked	Confidence	Identifying Node	PSM Ambiguity	Annotated Sequence	Modifications	# Protein Groups	# Proteins	Master Protein Accessions	Protein Accessions	# Missed Cleavages	Charge	DeltaScore	DeltaCn	Rank	Search Engine Rank	m/z [Da]	MH+ [Da]	Theo. MH+ [Da]	DeltaM [ppm]	Deltam/z [Da]	Activation Type	MS Order	Isolation Interference [%]	Ion Inject Time [ms]	RT [min]	First Scan	Spectrum File	File ID	Quan Info	Quan Channel	XCorr	Percolator q-Value	Percolator PEP	Precursor Abundance	Apex RT [min]	Precursor Quan Result ID
		FALSE	High	Sequest HT (B14)	Selected	lggdvnltliaer	L1(Label:15N(1)); G2(Label:15N(1)); G3(Label:15N(1)); D4(Label:15N(1)); V5(Label:15N(1)); N6(Label:15N(1)+Deam); L7(Label:15N(1)); T8(Label:15N(1)); L9(Label:15N(1)); I10(Label:15N(1)); A11(Label:15N(1)); E12(Label:15N(1)); R13(Label:15N(4))	1	1	K0TG43	K0TG43	0	2	0.5952	0	1	1	694.352	1387.7	1387.7	-2.03	-0.00141	HCD (High Energy Collision Dissociation)	MS2	32.696	250	69.6865	5866	150729_0583_073_S01_HCD.raw	F5		Heavy	2.94	0	0.02539	76326.2	69.75
		FALSE	High	Sequest HT (A12)	Selected	lggdvnltliaer	L1(Label:15N(1)); G2(Label:15N(1)); G3(Label:15N(1)); D4(Label:15N(1)); V5(Label:15N(1)); N6(Label:15N(1)+Deam); L7(Label:15N(1)); T8(Label:15N(1)); L9(Label:15N(1)); I10(Label:15N(1)); A11(Label:15N(1)); E12(Label:15N(1)); R13(Label:15N(4))	1	1	K0TG43	K0TG43	0	2	0.4472	0	1	1	694.353	1387.7	1387.7	-0.8	-0.00056	CID (Collision Induced Dissociation)	MS2	17.7955	67.126	69.978	7495	150729_0583_073_S01_CID.raw	F4		Heavy	5.21	0	0.03993	80789.2	69.96
FALSE	High	Master Protein	K0RMJ7	Uncharacterized protein OS=Thalassiosira oceanica GN=THAOC_30958 PE=4 SV=1	0	3.54	3	1	4	1	1	520	59.8	7.74	9.06	1			65180.3	122807		40.87
	Checked	Confidence	Sequence	Modifications	Qvality PEP	Qvality q-value	# Protein Groups	# Proteins	# PSMs	Master Protein Accessions	# Missed Cleavages	Theo. MH+ [Da]	Abundance Ratio: (15N_Exp) / (14N_Ctrl)	Abundance Ratio Variability [%]: (15N_Exp) / (14N_Ctrl)	Abundances (Grouped): 14N_Ctrl	Abundances (Grouped): 15N_Exp	Abundances (Grouped) CV [%]: 14N_Ctrl	Abundances (Grouped) CV [%]: 15N_Exp	Precursor Quan Result ID	Quan Info	Quan Channel	Confidence (by Search Engine): Sequest HT	Percolator q-Value (by Search Engine): Sequest HT	Percolator PEP (by Search Engine): Sequest HT	XCorr (by Search Engine): Sequest HT	Top Apex RT [min]	Quan Usage
	FALSE	High	YVFANYTDSPALR	1xDeamidated [N5]	0.0926714	0	1	1	1	K0RMJ7	0	1517.73	0.01		65180.3				254		Light	High	0	0.13	2.79	65.73	Used
		Checked	Confidence	Identifying Node	PSM Ambiguity	Annotated Sequence	Modifications	# Protein Groups	# Proteins	Master Protein Accessions	Protein Accessions	# Missed Cleavages	Charge	DeltaScore	DeltaCn	Rank	Search Engine Rank	m/z [Da]	MH+ [Da]	Theo. MH+ [Da]	DeltaM [ppm]	Deltam/z [Da]	Activation Type	MS Order	Isolation Interference [%]	Ion Inject Time [ms]	RT [min]	First Scan	Spectrum File	File ID	Quan Info	Quan Channel	XCorr	Percolator q-Value	Percolator PEP	Precursor Abundance	Apex RT [min]	Precursor Quan Result ID
		FALSE	High	Sequest HT (B6)	Selected	YVFAnYTDSPALR	N5(Deamidated)	1	1	K0RMJ7	K0RMJ7	0	2	0.7885	0	1	1	759.367	1517.73	1517.73	-0.23	-0.00018	HCD (High Energy Collision Dissociation)	MS2	11.3425	250	65.6926	5430	150729_0583_073_S01_HCD.raw	F5		Light	2.79	0	0.13	65180.3	65.73
	FALSE	High	YVFANYTDSPALR	1xLabel:15N(4) [R13]; 11xLabel:15N(1) [Y1; V2; F3; A4; Y6; T7; D8; S9; P10; A11; L12]; 1xLabel:15N(1)+Deam [N5]	0.0484122	0	1	1	1	K0RMJ7	0	1533.68	100			61403.7		40.87	253		Heavy	High	0	0.04708	3.04	65.9	Used
		Checked	Confidence	Identifying Node	PSM Ambiguity	Annotated Sequence	Modifications	# Protein Groups	# Proteins	Master Protein Accessions	Protein Accessions	# Missed Cleavages	Charge	DeltaScore	DeltaCn	Rank	Search Engine Rank	m/z [Da]	MH+ [Da]	Theo. MH+ [Da]	DeltaM [ppm]	Deltam/z [Da]	Activation Type	MS Order	Isolation Interference [%]	Ion Inject Time [ms]	RT [min]	First Scan	Spectrum File	File ID	Quan Info	Quan Channel	XCorr	Percolator q-Value	Percolator PEP	Precursor Abundance	Apex RT [min]	Precursor Quan Result ID
		FALSE	High	Sequest HT (B14)	Unambiguous	yvfanytdspalr	Y1(Label:15N(1)); V2(Label:15N(1)); F3(Label:15N(1)); A4(Label:15N(1)); N5(Label:15N(1)+Deam); Y6(Label:15N(1)); T7(Label:15N(1)); D8(Label:15N(1)); S9(Label:15N(1)); P10(Label:15N(1)); A11(Label:15N(1)); L12(Label:15N(1)); R13(Label:15N(4))	1	1	K0RMJ7	K0RMJ7	0	2	0.6513	0	1	2	767.343	1533.68	1533.68	-0.58	-0.00044	HCD (High Energy Collision Dissociation)	MS2	9.04652	250	65.6433	5425	150729_0583_073_S01_HCD.raw	F5		Heavy	3.04	0	0.04708	82676.6	65.7
	FALSE	High	YVFANYTDSPALR	1xLabel:15N(4) [R13]; 11xLabel:15N(1) [Y1; V2; F3; A4; Y6; T7; D8; S9; P10; A11; L12]; 1xLabel:15N(2) [N5]	0.0484122	0	1	1	2	K0RMJ7	0	1533.69	100			61403.7		40.87	255		Heavy	High	0	0.3624	3.22	65.9	Used
		Checked	Confidence	Identifying Node	PSM Ambiguity	Annotated Sequence	Modifications	# Protein Groups	# Proteins	Master Protein Accessions	Protein Accessions	# Missed Cleavages	Charge	DeltaScore	DeltaCn	Rank	Search Engine Rank	m/z [Da]	MH+ [Da]	Theo. MH+ [Da]	DeltaM [ppm]	Deltam/z [Da]	Activation Type	MS Order	Isolation Interference [%]	Ion Inject Time [ms]	RT [min]	First Scan	Spectrum File	File ID	Quan Info	Quan Channel	XCorr	Percolator q-Value	Percolator PEP	Precursor Abundance	Apex RT [min]	Precursor Quan Result ID
		FALSE	High	Sequest HT (B14)	Unambiguous	yvfanytdspalr	Y1(Label:15N(1)); V2(Label:15N(1)); F3(Label:15N(1)); A4(Label:15N(1)); N5(Label:15N(2)); Y6(Label:15N(1)); T7(Label:15N(1)); D8(Label:15N(1)); S9(Label:15N(1)); P10(Label:15N(1)); A11(Label:15N(1)); L12(Label:15N(1)); R13(Label:15N(4))	1	1	K0RMJ7	K0RMJ7	0	2	0.6513	0	1	1	767.343	1533.68	1533.69	-9.07	-0.00695	HCD (High Energy Collision Dissociation)	MS2	9.04652	250	65.6433	5425	150729_0583_073_S01_HCD.raw	F5		Heavy	3.04	0	0.04708	82676.6	65.7	28
		FALSE	High	Sequest HT (A12)	Selected	yvfanytdspalr	Y1(Label:15N(1)); V2(Label:15N(1)); F3(Label:15N(1)); A4(Label:15N(1)); N5(Label:15N(2)); Y6(Label:15N(1)); T7(Label:15N(1)); D8(Label:15N(1)); S9(Label:15N(1)); P10(Label:15N(1)); A11(Label:15N(1)); L12(Label:15N(1)); R13(Label:15N(4))	1	1	K0RMJ7	K0RMJ7	0	2		0.0092	2	2	767.343	1533.68	1533.69	-8.83	-0.00677	CID (Collision Induced Dissociation)	MS2	5.9793	100	66.0385	6916	150729_0583_073_S01_CID.raw	F4		Heavy	3.22	0	0.3624	45604.3	66.11	33
FALSE	High	Master Protein	cRAP_P00761	Trypsin OS=Sus scrofa PE=1 SV=1	0	3.483	9	1	2	1	1	231	24.4	7.18	11.19	1	0.01		205318		5.64
	Checked	Confidence	Sequence	Modifications	Qvality PEP	Qvality q-value	# Protein Groups	# Proteins	# PSMs	Master Protein Accessions	# Missed Cleavages	Theo. MH+ [Da]	Abundance Ratio: (15N_Exp) / (14N_Ctrl)	Abundance Ratio Variability [%]: (15N_Exp) / (14N_Ctrl)	Abundances (Grouped): 14N_Ctrl	Abundances (Grouped): 15N_Exp	Abundances (Grouped) CV [%]: 14N_Ctrl	Abundances (Grouped) CV [%]: 15N_Exp	Precursor Quan Result ID	Quan Info	Quan Channel	Confidence (by Search Engine): Sequest HT	Percolator q-Value (by Search Engine): Sequest HT	Percolator PEP (by Search Engine): Sequest HT	XCorr (by Search Engine): Sequest HT	Top Apex RT [min]	Quan Usage
	FALSE	High	LGEHNIDVLEGNEQFINAAK	1xDeamidated [N17]	9.78365e-05	0	1	1	2	cRAP_P00761	0	2212.09	0.01		205318		5.64		109		Light	High	0	0.000329218	6.26	69.51	Used
		Checked	Confidence	Identifying Node	PSM Ambiguity	Annotated Sequence	Modifications	# Protein Groups	# Proteins	Master Protein Accessions	Protein Accessions	# Missed Cleavages	Charge	DeltaScore	DeltaCn	Rank	Search Engine Rank	m/z [Da]	MH+ [Da]	Theo. MH+ [Da]	DeltaM [ppm]	Deltam/z [Da]	Activation Type	MS Order	Isolation Interference [%]	Ion Inject Time [ms]	RT [min]	First Scan	Spectrum File	File ID	Quan Info	Quan Channel	XCorr	Percolator q-Value	Percolator PEP	Precursor Abundance	Apex RT [min]	Precursor Quan Result ID
		FALSE	High	Sequest HT (B6)	Selected	LGEHNIDVLEGNEQFInAAK	N17(Deamidated)	1	1	cRAP_P00761	cRAP_P00761	0	3	0.1055	0	1	1	738.034	2212.09	2212.09	-0.61	-0.00045	HCD (High Energy Collision Dissociation)	MS2	2.39319	250	67.1952	5591	150729_0583_073_S01_HCD.raw	F5		Light	4.93	0	0.03646	197293	67.31
		FALSE	High	Sequest HT (A2)	Selected	LGEHNIDVLEGNEQFInAAK	N17(Deamidated)	1	1	cRAP_P00761	cRAP_P00761	0	3	0.1262	0	1	1	738.034	2212.09	2212.09	-0.36	-0.00027	CID (Collision Induced Dissociation)	MS2	2.74025	47.155	69.403	7395	150729_0583_073_S01_CID.raw	F4		Light	6.26	0	0.000329218	213670	69.51
FALSE	High	Master Protein	K0T243	Uncharacterized protein OS=Thalassiosira oceanica GN=THAOC_06669 PE=4 SV=1	0	3.452	1	1	4	1	1	2479	269.5	5.45	7.94	1	100			104316		7.49
	Checked	Confidence	Sequence	Modifications	Qvality PEP	Qvality q-value	# Protein Groups	# Proteins	# PSMs	Master Protein Accessions	# Missed Cleavages	Theo. MH+ [Da]	Abundance Ratio: (15N_Exp) / (14N_Ctrl)	Abundance Ratio Variability [%]: (15N_Exp) / (14N_Ctrl)	Abundances (Grouped): 14N_Ctrl	Abundances (Grouped): 15N_Exp	Abundances (Grouped) CV [%]: 14N_Ctrl	Abundances (Grouped) CV [%]: 15N_Exp	Precursor Quan Result ID	Quan Info	Quan Channel	Confidence (by Search Engine): Sequest HT	Percolator q-Value (by Search Engine): Sequest HT	Percolator PEP (by Search Engine): Sequest HT	XCorr (by Search Engine): Sequest HT	Top Apex RT [min]	Quan Usage
	FALSE	High	LNSTLVSNSQGTK	9xLabel:15N(1) [L1; S3; T4; L5; V6; S7; S9; G11; T12]; 3xLabel:15N(2) [Q10; K13; N]; 1xLabel:15N(1)+Deam [N]	0.00270266	0	1	1	3	K0T243	0	1365.64	100			52158		7.49	120		Heavy	High	0	0.07348	4.18	44.27	Used
		Checked	Confidence	Identifying Node	PSM Ambiguity	Annotated Sequence	Modifications	# Protein Groups	# Proteins	Master Protein Accessions	Protein Accessions	# Missed Cleavages	Charge	DeltaScore	DeltaCn	Rank	Search Engine Rank	m/z [Da]	MH+ [Da]	Theo. MH+ [Da]	DeltaM [ppm]	Deltam/z [Da]	Activation Type	MS Order	Isolation Interference [%]	Ion Inject Time [ms]	RT [min]	First Scan	Spectrum File	File ID	Quan Info	Quan Channel	XCorr	Percolator q-Value	Percolator PEP	Precursor Abundance	Apex RT [min]	Precursor Quan Result ID
		FALSE	High	Sequest HT (B14)	Selected	lnstlvsnsqgtk	L1(Label:15N(1)); N2(Label:15N(1)+Deam); S3(Label:15N(1)); T4(Label:15N(1)); L5(Label:15N(1)); V6(Label:15N(1)); S7(Label:15N(1)); N8(Label:15N(2)); S9(Label:15N(1)); Q10(Label:15N(2)); G11(Label:15N(1)); T12(Label:15N(1)); K13(Label:15N(2))	1	1	K0T243	K0T243	0	2	0.1307	0	1	1	683.325	1365.64	1365.64	-0.11	-7e-05	HCD (High Energy Collision Dissociation)	MS2	6.71178	250	44.3987	3460	150729_0583_073_S01_HCD.raw	F5		Heavy	3.75	0	0.003931	49465.6	44.39
		FALSE	High	Sequest HT (A12)	Unambiguous	lnstlvsnsqgtk	L1(Label:15N(1)); N2(Label:15N(1)+Deam); S3(Label:15N(1)); T4(Label:15N(1)); L5(Label:15N(1)); V6(Label:15N(1)); S7(Label:15N(1)); N8(Label:15N(2)); S9(Label:15N(1)); Q10(Label:15N(2)); G11(Label:15N(1)); T12(Label:15N(1)); K13(Label:15N(2))	1	1	K0T243	K0T243	0	2	0.555	0	1	2	683.326	1365.64	1365.64	0.97	0.00066	CID (Collision Induced Dissociation)	MS2	10.9297	100	44.1434	4420	150729_0583_073_S01_CID.raw	F4		Heavy	4.18	0	0.07403	54996.9	44.16
		FALSE	High	Sequest HT (A12)	Unambiguous	lnstlvsnsqgtk	L1(Label:15N(1)); N2(Label:15N(2)); S3(Label:15N(1)); T4(Label:15N(1)); L5(Label:15N(1)); V6(Label:15N(1)); S7(Label:15N(1)); N8(Label:15N(1)+Deam); S9(Label:15N(1)); Q10(Label:15N(2)); G11(Label:15N(1)); T12(Label:15N(1)); K13(Label:15N(2))	1	1	K0T243	K0T243	0	2	0.555	0	1	1	683.326	1365.64	1365.64	0.97	0.00066	CID (Collision Induced Dissociation)	MS2	10.9297	100	44.1434	4420	150729_0583_073_S01_CID.raw	F4		Heavy	4.18	0	0.07348	54996.9	44.16
	FALSE	High	LNSTLVSNSQGTK	9xLabel:15N(1) [L1; S3; T4; L5; V6; S7; S9; G11; T12]; 4xLabel:15N(2) [N2; N8; Q10; K13]	0.169967	0	1	1	1	K0T243	0	1365.66	100			52158		7.49	121		Heavy	High	0	0.0899	4.18	44.27	Used
		Checked	Confidence	Identifying Node	PSM Ambiguity	Annotated Sequence	Modifications	# Protein Groups	# Proteins	Master Protein Accessions	Protein Accessions	# Missed Cleavages	Charge	DeltaScore	DeltaCn	Rank	Search Engine Rank	m/z [Da]	MH+ [Da]	Theo. MH+ [Da]	DeltaM [ppm]	Deltam/z [Da]	Activation Type	MS Order	Isolation Interference [%]	Ion Inject Time [ms]	RT [min]	First Scan	Spectrum File	File ID	Quan Info	Quan Channel	XCorr	Percolator q-Value	Percolator PEP	Precursor Abundance	Apex RT [min]	Precursor Quan Result ID
		FALSE	High	Sequest HT (A12)	Unambiguous	lnstlvsnsqgtk	L1(Label:15N(1)); N2(Label:15N(2)); S3(Label:15N(1)); T4(Label:15N(1)); L5(Label:15N(1)); V6(Label:15N(1)); S7(Label:15N(1)); N8(Label:15N(2)); S9(Label:15N(1)); Q10(Label:15N(2)); G11(Label:15N(1)); T12(Label:15N(1)); K13(Label:15N(2))	1	1	K0T243	K0T243	0	2	0.555	0	1	3	683.326	1365.64	1365.66	-8.57	-0.00585	CID (Collision Induced Dissociation)	MS2	10.9297	100	44.1434	4420	150729_0583_073_S01_CID.raw	F4		Heavy	4.18	0	0.0899	54996.9	44.16	7
FALSE	High	Master Protein	K0S873	Uncharacterized protein OS=Thalassiosira oceanica GN=THAOC_22915 PE=4 SV=1	0	3.445	5	2	2	2	1	454	50.5	5.26	8.33	2	0.01		70223.2		7.48
	Checked	Confidence	Sequence	Modifications	Qvality PEP	Qvality q-value	# Protein Groups	# Proteins	# PSMs	Master Protein Accessions	# Missed Cleavages	Theo. MH+ [Da]	Abundance Ratio: (15N_Exp) / (14N_Ctrl)	Abundance Ratio Variability [%]: (15N_Exp) / (14N_Ctrl)	Abundances (Grouped): 14N_Ctrl	Abundances (Grouped): 15N_Exp	Abundances (Grouped) CV [%]: 14N_Ctrl	Abundances (Grouped) CV [%]: 15N_Exp	Precursor Quan Result ID	Quan Info	Quan Channel	Confidence (by Search Engine): Sequest HT	Percolator q-Value (by Search Engine): Sequest HT	Percolator PEP (by Search Engine): Sequest HT	XCorr (by Search Engine): Sequest HT	Top Apex RT [min]	Quan Usage
	FALSE	High	MADSIENYTCADESLNTTEAK	1xCarbamidomethyl [C10]; 2xDeamidated [N7; N16]; 1xOxidation [M1]	0.0201107	0	1	1	1	K0S873	0	2380.96	0.01		36102.2		9.5		137		Light	High	0	0.034	3.65	60.08	Used
		Checked	Confidence	Identifying Node	PSM Ambiguity	Annotated Sequence	Modifications	# Protein Groups	# Proteins	Master Protein Accessions	Protein Accessions	# Missed Cleavages	Charge	DeltaScore	DeltaCn	Rank	Search Engine Rank	m/z [Da]	MH+ [Da]	Theo. MH+ [Da]	DeltaM [ppm]	Deltam/z [Da]	Activation Type	MS Order	Isolation Interference [%]	Ion Inject Time [ms]	RT [min]	First Scan	Spectrum File	File ID	Quan Info	Quan Channel	XCorr	Percolator q-Value	Percolator PEP	Precursor Abundance	Apex RT [min]	Precursor Quan Result ID
		FALSE	High	Sequest HT (B6)	Selected	mADSIEnYTcADESLnTTEAK	M1(Oxidation); N7(Deamidated); C10(Carbamidomethyl); N16(Deamidated)	1	1	K0S873	K0S873	0	2	0.8548	0	1	1	1190.99	2380.97	2380.96	2.51	0.00298	HCD (High Energy Collision Dissociation)	MS2	0	250	60.1526	4899	150729_0583_073_S01_HCD.raw	F5		Light	3.65	0	0.034	38615.1	60.15
	FALSE	High	MADSIENYTCADESLNTTEAKR	1xCarbamidomethyl [C10]; 2xDeamidated [N7; N16]; 1xOxidation [M1]	0.00535215	0	1	1	1	K0S873	1	2537.07	0.01		34113.3		5.34		138		Light	High	0	0.01056	4.68	56.02	Used
		Checked	Confidence	Identifying Node	PSM Ambiguity	Annotated Sequence	Modifications	# Protein Groups	# Proteins	Master Protein Accessions	Protein Accessions	# Missed Cleavages	Charge	DeltaScore	DeltaCn	Rank	Search Engine Rank	m/z [Da]	MH+ [Da]	Theo. MH+ [Da]	DeltaM [ppm]	Deltam/z [Da]	Activation Type	MS Order	Isolation Interference [%]	Ion Inject Time [ms]	RT [min]	First Scan	Spectrum File	File ID	Quan Info	Quan Channel	XCorr	Percolator q-Value	Percolator PEP	Precursor Abundance	Apex RT [min]	Precursor Quan Result ID
		FALSE	High	Sequest HT (B6)	Selected	mADSIEnYTcADESLnTTEAKR	M1(Oxidation); N7(Deamidated); C10(Carbamidomethyl); N16(Deamidated)	1	1	K0S873	K0S873	1	3	0.8077	0	1	1	846.36	2537.06	2537.07	-0.22	-0.00018	HCD (High Energy Collision Dissociation)	MS2	0	250	55.9577	4500	150729_0583_073_S01_HCD.raw	F5		Light	4.68	0	0.01056	35426.7	55.97
FALSE	High	Master Protein	K0SNU5	Uncharacterized protein OS=Thalassiosira oceanica GN=THAOC_10893 PE=4 SV=1	0	3.326	15	2	3	2	1	233	24.9	9.19	9.77	2	0.447	0.56	50583.5	22629.8	2.66	0.64
	Checked	Confidence	Sequence	Modifications	Qvality PEP	Qvality q-value	# Protein Groups	# Proteins	# PSMs	Master Protein Accessions	# Missed Cleavages	Theo. MH+ [Da]	Abundance Ratio: (15N_Exp) / (14N_Ctrl)	Abundance Ratio Variability [%]: (15N_Exp) / (14N_Ctrl)	Abundances (Grouped): 14N_Ctrl	Abundances (Grouped): 15N_Exp	Abundances (Grouped) CV [%]: 14N_Ctrl	Abundances (Grouped) CV [%]: 15N_Exp	Precursor Quan Result ID	Quan Info	Quan Channel	Confidence (by Search Engine): Sequest HT	Percolator q-Value (by Search Engine): Sequest HT	Percolator PEP (by Search Engine): Sequest HT	XCorr (by Search Engine): Sequest HT	Top Apex RT [min]	Quan Usage
	FALSE	High	YCEASTPHSNFTCYGLAK	2xCarbamidomethyl [C2; C13]; 1xDeamidated [N10]	0.000855972	0	1	1	2	K0SNU5	0	2106.89	0.447	0.56	50583.5	22629.8	2.66	0.64	242		Light	High	0	0.00209	4.24	54.96	Used
[truncated: 623 more rows]

## Sheet: C.reinhardtii-proteins
protein_Nr	targetp	chlorop	tmhmm	signalp
PNW70408.1	_/C	Y	0	N
PNW72236.1	_	-	0	N
PNW72943.1	_	-	0	N
PNW73274.1	_	-	0	N
PNW75120.1	S	-	0	N
PNW76708.1	_	-	0	N
PNW78240.1	_/C	Y	0	N
PNW80606.1	_	-	0	N
PNW80706.1	_	-	0	N
PNW82272.1	_	-	0	N
PNW82543.1	_	-	0	N
PNW83177.1	C	-	0	N
PNW83256.1	M	-	0	N
PNW84226.1	M	-	0	N
PNW84247.1	C	Y	0	N
PNW84633.1	_	-	0	N
PNW70094.1	S	-	0	Y
PNW70172.1	S	-	0	Y
PNW70407.1	S	-	0	Y
PNW71617.1	S	-	0	Y
PNW72243.1	S	-	0	Y
PNW76133.1	S	-	0	Y
[truncated: 68 more rows]
